# Supplementary material for: Identification of differential expressed lncRNAs in human thyroid cancer by a genome‐wide analyses
Source: Cancer Med. 2018 Jun 20;7(8):3935–44. doi: 10.1002/cam4.1627 (PMC6089163; doi:10.1002/cam4.1627)
Supplement: Supplementary file 1 [file CAM4-7-3935-s001.xlsx]

## Sheet: lncRNA profiling
TCGA	U	pvalue	qvalue	logFC		GSE83250	GName	log2FoldChange	pvalue		GSE66783	logFC	pvalue	qvalue		GSE103254	logFC	pvalue	qvalue
RP11-677M24.1	3040.5	1.31084e-23	2.04923e-19	8.35927		ENSG00000277945.1	RP11-677M24.1	6.48417	2.1721e-18		RP11-280O1.2	7.39435	1.63039e-08	1.40084e-05		AC008079.9	3.57257	1.70849e-09	1.90227e-05
RP11-547C5.1	2193	9.28379e-27	1.46554e-22	8.0351		ENSG00000250748.5	RP11-230G5.2	6.11386	4.78532e-26		RP11-230G5.2	7.17563	1.26225e-07	5.02597e-05		AC011718.2	3.57257	1.70849e-09	1.90227e-05
RP11-221N13.4	3347.5	1.55832e-22	2.42538e-18	7.98587		ENSG00000260943.1	RP11-476D10.1	5.60568	9.77792e-26		AC008079.9	6.95287	4.51899e-07	0.0001072		KB-1183D5.13	3.57257	1.70849e-09	1.90227e-05
AC012462.1	5511	5.42232e-16	8.04131e-12	7.75329		ENSG00000223914.1	AC079630.2	5.40419	3.6499e-24		KB-1183D5.13	6.74444	6.42356e-08	3.25859e-05		FAM230B	3.57257	1.70849e-09	1.90227e-05
RP11-368I23.4	4531	8.29076e-19	1.26235e-14	7.72567		ENSG00000237463.4	RP11-280O1.2	4.75877	3.61599e-19		FAM230B	6.74444	6.42356e-08	3.25859e-05		RP11-60L3.1	3.23153	2.39463e-07	4.75887e-05
AC079630.2	1704	1.10533e-28	1.75073e-24	7.69338		ENSG00000237525.5	AC012668.2	4.64592	4.70114e-11		AC011718.2	6.5721	4.13621e-08	2.53033e-05		RP11-280O1.2	3.11564	5.18827e-09	2.14613e-05
RP11-946P6.4	4124	5.2744e-20	8.09092e-16	7.67889		ENSG00000255345.1	CTD-2337I7.1	4.47234	2.35602e-09		AC079630.2	6.33783	7.47885e-10	2.8356e-06		TINCR	2.90689	6.86826e-07	8.37375e-05
AE000661.50	4243	1.92105e-19	2.93595e-15	7.64025		ENSG00000272797.1	RP11-368I23.3	4.32999	2.87426e-09		RP11-368I23.2	5.93644	1.96784e-06	0.000269467		RP11-713C5.1	2.80709	9.15273e-08	3.8831e-05
RP11-221N13.2	4874	4.14108e-18	6.27126e-14	7.61794		ENSG00000223813.2	AC007255.8	4.21081	1.443e-17		RP11-476D10.1	5.93295	2.40511e-09	4.82141e-06		RP11-14N9.1	2.63063	2.50271e-07	4.75974e-05
RP11-368I23.3	4087	5.70179e-20	8.74312e-16	7.38055		ENSG00000274044.3	AC011718.2	4.11941	1.30159e-18		RP11-1036E20.9	4.91827	1.16725e-05	0.000812741		RP4-647J21.1	2.54171	2.61667e-08	2.778e-05
RP11-368I23.2	3237	7.40884e-23	1.15504e-18	7.27454		ENSG00000225342.2	AC079630.4	4.10728	1.11238e-29		MKX-AS1	4.72969	0.000159619	0.0042841		LINC00891	2.2699	1.58541e-07	4.348e-05
RP11-476D10.1	2225.5	1.35374e-26	2.1362e-22	7.21193		ENSG00000257849.1	RP11-547C5.1	4.10497	9.10249e-10		UNC5B-AS1	4.47438	4.51325e-08	2.59226e-05		DOCK9-AS2	2.20925	5.67815e-08	3.08459e-05
RP11-893F2.6	5264	5.28983e-17	7.92946e-13	7.18162		ENSG00000256268.1	RP11-221N13.3	4.05642	9.05888e-20		RP11-353N14.2	4.47433	2.52209e-05	0.0013377		HAGLROS	2.15708	8.27032e-06	0.000309231
RP11-60L3.1	4011.5	3.95554e-20	6.07215e-16	6.83572		ENSG00000242268.2	RP11-368I23.2	4.05233	1.54507e-09		RP11-60L3.1	4.46615	2.28623e-08	1.77717e-05		UNC5B-AS1	2.10443	8.27929e-06	0.000309231
RP11-697E22.3	5415	3.86688e-16	5.74077e-12	6.53722		ENSG00000278044.1	XXbac-B33L19.12	3.98622	4.34285e-13		RP11-547C5.1	4.4225	8.37186e-05	0.00283641		CPEB1-AS1	2.09449	0.00443075	0.0153648
RP11-697K23.3	5298.5	3.23669e-16	4.80908e-12	6.44703		ENSG00000182824.7	AC008132.15	3.94217	4.85053e-17		RP11-387A1.6	4.39157	0.00426028	0.0359483		RP13-1039J1.2	2.09003	1.68227e-07	4.348e-05
CTD-2501M5.1	5693	1.64164e-15	2.42208e-11	6.38534		ENSG00000272482.1	RP11-474O21.5	3.93806	6.29876e-20		AC006159.4	4.37544	5.66729e-06	0.000517274		RP11-1223D19.1	2.09003	1.68227e-07	4.348e-05
CTD-2589M5.5	3748.5	4.64056e-21	7.1692e-17	6.33099		ENSG00000257622.1	RP11-44N21.4	3.93423	8.25663e-06		LINC01510	4.37544	5.66729e-06	0.000517274		AC013271.3	2.09003	1.68227e-07	4.348e-05
RP11-211G23.2	5264	3.22955e-16	4.79879e-12	6.32033		ENSG00000250472.1	TRIM36-IT1	3.92939	9.30551e-06		CTD-3193O13.1	4.33292	1.41415e-06	0.000222193		PP14571	2.07585	1.28622e-06	0.000117328
AC008063.2	3484	5.70422e-22	8.85522e-18	6.29962		ENSG00000215498.7	FAM230B	3.91841	2.20617e-19		RP11-366L20.2	4.05605	1.59673e-06	0.000236503		LINC01510	1.99443	1.6241e-05	0.000456167
RP11-280O1.2	2763	1.57385e-24	2.47142e-20	6.26808		ENSG00000214797.3	RP11-1036E20.9	3.80633	3.12145e-12		CTD-2619J13.13	4.02614	0.00026314	0.00592444		AC006159.4	1.99443	1.6241e-05	0.000456167
RP11-675F6.4	5083.5	6.92685e-17	1.03688e-12	6.24737		ENSG00000251002.6	AE000661.37	3.78536	1.65907e-10		RP11-320N7.2	4.0118	0.000108148	0.00334461		MIR181A2HG	1.98695	3.44063e-06	0.000199688
RP11-1036E20.9	4668	6.09424e-18	9.21388e-14	6.2139		ENSG00000253507.4	CTD-2501M5.1	3.72069	2.8648e-05		TNRC6C-AS1	3.96605	3.59687e-08	2.32638e-05		RP5-1065P14.2	1.90356	1.63734e-05	0.000457475
RP11-430E17.1	5064.5	7.48559e-17	1.11999e-12	6.19869		ENSG00000255778.1	RP4-765H13.1	3.71882	3.88636e-06		RP11-221N13.3	3.94969	2.84333e-08	2.01343e-05		RP11-161M6.2	1.90249	1.55466e-07	4.348e-05
RP4-676L2.1	4377.5	5.17279e-19	7.88747e-15	6.15279		ENSG00000276786.1	WI2-8325B5.1	3.71338	5.74473e-09		TCERG1L-AS1	3.86907	3.03438e-06	0.000351916		RP11-20J15.3	1.86456	4.57534e-07	6.60583e-05
RP11-737F9.1	7115	1.63759e-12	2.32783e-08	6.1149		ENSG00000206142.8	KB-1183D5.13	3.62156	3.14168e-20		TM4SF1-AS1	3.75049	0.00188464	0.0209399		RP11-91A18.4	1.85996	0.0149459	0.0383462
AP000251.3	3746	5.31504e-21	8.20802e-17	6.10977		ENSG00000259264.4	RP11-60L3.1	3.5474	7.80717e-08		HAGLROS	3.70649	7.34017e-05	0.00261139		AP001258.4	1.85905	0.000816111	0.00478504
CTC-518B2.9	6979	1.19732e-12	1.70546e-08	6.07976		ENSG00000276095.2	AC008103.3	3.54403	5.06919e-09		RP11-542B15.1	3.69231	0.0010018	0.014017		AP002856.7	1.85689	7.18693e-07	8.49209e-05
AP000797.3	3705.5	3.33008e-21	5.1503e-17	6.05332		ENSG00000187979.4	AC008079.9	3.53146	3.83395e-13		RP11-14N9.1	3.68742	7.36506e-06	0.000608545		CTD-3064M3.7	1.81101	0.00032946	0.00268372
LINC00162	4640	4.39205e-18	6.64913e-14	6.02972		ENSG00000277870.3	FAM230A	3.50802	3.33481e-11		AC011718.3	3.51529	5.79532e-05	0.00224487		RP3-331H24.4	1.80116	0.00154265	0.00737706
RP5-1170K4.7	6972	1.6541e-12	2.3508e-08	6.02031		ENSG00000268307.1	CTD-2619J13.13	3.49933	3.09882e-10		KB-1183D5.14	3.51529	5.79532e-05	0.00224487		RP11-284P20.3	1.77257	1.91188e-05	0.000488179
AP000997.1	3262.5	9.91767e-23	1.54507e-18	6.01707		ENSG00000273132.1	RP11-350J20.12	3.43676	2.68452e-07		KB-1592A4.14	3.51529	5.79532e-05	0.00224487		PSORS1C3	1.76126	2.62165e-05	0.000590175
RP11-742B18.1	4634.5	2.82163e-18	4.27985e-14	5.91464		ENSG00000233611.3	AC079135.1	3.40835	0.000136422		XXbac-B33L19.6	3.51529	5.79532e-05	0.00224487		RP11-861E21.2	1.74706	3.28954e-06	0.000195787
RP11-675F6.3	5404	8.36425e-16	1.23757e-11	5.8633		ENSG00000250343.1	CTC-255N20.1	3.40616	4.15376e-22		FAM230A	3.48841	2.06658e-07	6.86994e-05		LINC00853	1.74478	1.19291e-05	0.000379337
RP11-410N8.3	6481	3.07642e-13	4.41805e-09	5.82235		ENSG00000256915.1	RP11-221N13.4	3.39265	2.45751e-05		CDKN2B-AS1	3.45057	1.29798e-07	5.02597e-05		RP11-141O11.1	1.69886	0.00502497	0.0169369
RP11-643C9.2	4666	5.80475e-18	8.77852e-14	5.78769		ENSG00000256717.1	AP000797.3	3.37065	3.2258e-09		HAGLR	3.41552	0.00446405	0.0370733		RP11-689K5.3	1.69831	2.91915e-05	0.00062317
RP4-765H13.1	7117.5	1.19029e-11	1.66759e-07	5.7546		ENSG00000259417.2	LINC01314	3.36232	1.10042e-10		RP11-328C8.5	3.41306	0.000290376	0.0063016		LINC01273	1.69424	2.89141e-06	0.000188352
RP11-544M22.8	5116.5	5.37027e-17	8.04949e-13	5.602		ENSG00000257880.1	RP11-769N19.2	3.35204	9.41821e-10		TINCR	3.37931	0.00155844	0.018541		RBAKDN	1.68115	1.3761e-06	0.000123513
TMEM92-AS1	4706	6.36013e-18	9.61397e-14	5.59484		ENSG00000254896.1	OPCML-IT1	3.33095	0.000201629		RP11-429G19.3	3.35725	1.31558e-06	0.000213521		HCG18	1.68052	0.00743551	0.0225532
RP4-564M11.2	6142	6.4534e-14	9.35227e-10	5.53655		ENSG00000204566.6	LINC01552	3.31379	3.30367e-08		RP11-1157N2__B.2	3.33747	0.00314195	0.0294313		RP1-118J21.5	1.66952	0.00030421	0.00253575
RP11-118A3.1	6945	3.96851e-12	5.60751e-08	5.47203		ENSG00000253361.1	RP11-675F6.3	3.31089	3.71222e-07		LINC01010	3.26734	0.00408168	0.0349531		NR2F1-AS1	1.66697	9.47659e-06	0.000334955
RP11-230G5.2	2433	8.68767e-26	1.36909e-21	5.45462		ENSG00000188280.10	FAM230A	3.30455	5.71186e-10		NR2F1-AS1	3.18252	6.96413e-05	0.00252452		RP1-140A9.1	1.65218	9.43681e-07	9.78861e-05
LINC00423	5498.5	1.1168e-15	1.64996e-11	5.44204		ENSG00000237512.5	UNC5B-AS1	3.28901	8.9036e-07		AC005592.2	3.16806	1.11675e-07	4.69334e-05		AC002331.1	1.64292	2.69651e-05	0.00060049
RP11-16D22.2	4670	5.22963e-18	7.9119e-14	5.43781		ENSG00000264727.1	RP11-680C21.1	3.2872	1.24552e-07		LRP4-AS1	3.13889	1.07096e-05	0.000768374		AC021218.2	1.62441	0.000196641	0.00192657
UNC5B-AS1	1579	3.39534e-29	5.38059e-25	5.39833		ENSG00000265737.1	RP11-1157N2__B.2	3.28598	7.6628e-05		LINC01552	3.13595	8.52173e-07	0.000162852		FANK1-AS1	1.61668	0.00201453	0.00885795
RP11-136I14.5	2575	3.02568e-25	4.76091e-21	5.36254		ENSG00000226134.1	RP11-120E13.1	3.28583	0.000204148		FAM230C	3.13564	0.000208086	0.00507864		RP11-96P7.1	1.61461	3.21432e-05	0.000652566
AC006262.4	6177.5	8.90732e-14	1.28836e-09	5.34881		ENSG00000272043.1	RP11-44N11.3	3.23813	0.000264221		AC008132.15	3.13564	0.000208086	0.00507864		RP11-1134I14.8	1.59144	0.000905441	0.00513626
LINC00460	5919	2.12479e-14	3.09774e-10	5.33578		ENSG00000241882.1	RP11-637O11.2	3.23727	3.56776e-07		MIR222HG	3.09743	8.70859e-07	0.000165201		LINC00475	1.5847	2.08843e-05	0.000512555
RP5-839B4.8	6001	3.58785e-14	5.21602e-10	5.33521		ENSG00000268906.1	CTC-518B2.9	3.23326	0.000117552		RP11-675F6.4	3.0789	1.21991e-05	0.000836908		RP11-100G15.10	1.57332	6.23735e-07	7.9387e-05
HAGLROS	1566	2.99843e-29	4.75282e-25	5.32508		ENSG00000262772.1	RP11-353N14.2	3.18897	7.55448e-08		RP6-99M1.3	3.07586	1.65984e-06	0.000242678		LINC00472	1.57166	0.000288827	0.00246274
RP11-302F12.3	7332.5	2.07752e-11	2.89773e-07	5.32259		ENSG00000171889.3	MIR31HG	3.18868	2.06977e-15		CYP1B1-AS1	3.07106	1.11654e-07	4.69334e-05		RP11-15A1.3	1.5581	7.91936e-07	8.85363e-05
RP11-416N4.4	7769	4.8433e-11	6.70555e-07	5.31998		ENSG00000226508.1	AC104655.3	3.17844	1.44099e-11		AC018816.3	3.04585	3.08112e-06	0.000355902		LEF1-AS1	1.55496	1.31285e-06	0.000118701
CTD-2527I21.9	5015	5.0644e-17	7.59255e-13	5.31448		ENSG00000231210.2	LINC01510	3.14274	0.000102375		RP11-283C24.1	3.00038	0.000173756	0.00452175		EIF1AX-AS1	1.54933	4.30022e-06	0.000225887
RP11-54A9.1	4608.5	3.75326e-18	5.68731e-14	5.24817		ENSG00000279478.1	RP11-200K12.2	3.13743	3.64276e-06		DKFZp434J0226	3.00022	0.000268061	0.00599417		RP11-177G23.1	1.54662	0.00346379	0.0128206
AC093850.2	3985.5	3.50537e-20	5.38179e-16	5.22819		ENSG00000203585.3	RP11-542B15.1	3.1163	8.23161e-15		RP3-449M8.9	2.99367	2.56721e-05	0.00135071		AF003626.1	1.53679	3.68974e-06	0.000209795
RP11-145A3.1	6178	1.07411e-13	1.55155e-09	5.22607		ENSG00000279771.1	AP000997.3	3.09935	2.34542e-13		AC090505.6	2.93761	0.000552749	0.00945665		NKX2-1-AS1	1.53307	7.1516e-05	0.00102628
RP11-547D24.1	1103	3.4163e-31	5.42372e-27	5.20809		ENSG00000214145.5	LINC00887	3.06521	3.17687e-07		AC007255.8	2.9375	0.00637878	0.0470315		LINC01551	1.53026	1.72464e-06	0.000139873
RP11-414H23.3	5468	1.21312e-15	1.79154e-11	5.18148		ENSG00000269139.2	CTD-3193O13.8	3.04241	0.000661638		RP11-44N11.2	2.93007	0.000417664	0.00791369		RP11-832A4.7	1.52973	9.35355e-05	0.00120328
AF131215.6	5233.5	2.57016e-16	3.82183e-12	5.16305		ENSG00000257986.1	RP11-314P15.2	3.0323	0.0004304		RP11-20J15.3	2.89361	2.35368e-07	7.35517e-05		RP11-439C8.1	1.52052	0.000268591	0.00233532
LINC00165	6836	2.07951e-12	2.95145e-08	5.13997		ENSG00000180458.2	CTD-3064H18.4	3.0296	1.10744e-09		CTD-3035K23.7	2.87518	8.85779e-06	0.000681885		LINC00607	1.50478	6.03731e-06	0.000263571
LINC01510	5036	7.26685e-17	1.08748e-12	5.1043		ENSG00000270002.1	RP11-93H12.4	3.02624	3.9133e-06		LUCAT1	2.86255	0.000166284	0.00439235		HHATL-AS1	1.50305	3.86501e-05	0.000730863
RP11-416I2.1	5119	1.24085e-16	1.85122e-12	5.08707		ENSG00000274976.1	RP11-8P13.5	3.02007	0.000807972		RP11-213H15.4	2.86255	0.000166284	0.00439235		CTD-2316B1.1	1.50093	4.13607e-05	0.000757028
CTD-2091N23.1	6704	1.41303e-12	2.01032e-08	5.06372		ENSG00000230500.1	MKX-AS1	3.01642	0.000807539		KCNJ2-AS1	2.85452	1.76773e-06	0.000251835		RP11-456H18.2	1.50024	4.67318e-05	0.000806282
RP4-809F18.2	7489	1.01012e-10	1.38983e-06	5.04978		ENSG00000234308.2	AC093381.2	3.00794	2.20381e-07		LINC01540	2.84719	8.21151e-06	0.000654415		AF127936.3	1.49856	0.000131714	0.00147852
AC097468.4	5774	5.36383e-15	7.86874e-11	5.02561		ENSG00000230918.1	AC008063.2	2.99721	6.8849e-07		RP11-221N13.4	2.82523	0.000494641	0.00881859		LINC01198	1.48472	3.77542e-06	0.00021033
CTD-3193O13.8	5846	1.47365e-14	2.15197e-10	5.00223		ENSG00000265096.1	C1QTNF1-AS1	2.99428	3.59619e-05		AC079630.4	2.81669	3.54487e-08	2.31956e-05		RP1-257I9.2	1.48173	0.00282244	0.011143
RP11-893F2.5	6302	1.50729e-13	2.17307e-09	4.99545		ENSG00000261426.1	AC144833.1	2.98915	3.40781e-06		LINC00238	2.8054	0.00192776	0.0212411		CTA-150C2.13	1.47825	1.22278e-05	0.000386849
AC006262.5	5307	3.8187e-16	5.66962e-12	4.97688		ENSG00000261253.2	AC137932.6	2.96667	1.94018e-06		RP4-676L2.1	2.76241	2.09621e-06	0.000280361		MYO16-AS2	1.47528	0.0157079	0.0397709
RP1-63G5.5	6652	1.3562e-13	1.95686e-09	4.9139		ENSG00000235026.4	DPP10-AS1	2.96513	5.03622e-05		RP3-449M8.6	2.75976	1.88001e-05	0.00111449		CTD-3035K23.7	1.46761	6.08597e-06	0.000264086
RP5-944M2.2	8288	3.37319e-10	4.58991e-06	4.87374		ENSG00000229543.1	RP11-90J7.2	2.95951	0.000980932		CTC-255N20.1	2.7466	0.000356369	0.00714577		RP4-677H15.4	1.46487	8.73519e-06	0.000318353
CTB-108O6.2	6439.5	5.4867e-13	7.85201e-09	4.86595		ENSG00000267651.1	RP11-95O2.1	2.95363	3.14402e-06		MIR646HG	2.69451	0.000913522	0.0132018		ENOX1-AS2	1.46138	0.000215502	0.00202942
AC009229.6	3793	7.62696e-21	1.17585e-16	4.85563		ENSG00000230400.1	RP11-359G22.2	2.95116	5.73851e-05		AC012668.2	2.67756	7.64603e-06	0.000625885		LINC01446	1.45715	6.41654e-06	0.000271529
RP11-108A14.1	7123	1.35249e-11	1.89362e-07	4.85311		ENSG00000258331.1	RP11-118A3.1	2.94029	5.72259e-05		RP11-309L24.4	2.67193	8.49212e-05	0.00286031		AC005235.1	1.45666	0.000181747	0.00182365
RP11-406O16.1	7695	4.87465e-11	6.74651e-07	4.84298		ENSG00000251011.4	TMEM108-AS1	2.93855	0.000204475		LINC00475	2.65032	1.26272e-05	0.000857736		KCNJ2-AS1	1.45492	4.51135e-06	0.000228019
AP000997.3	1638	5.87856e-29	9.3134e-25	4.84297		ENSG00000274565.1	CTD-3035K23.7	2.90578	3.31692e-16		AL450992.2	2.63628	0.000180756	0.0046429		RP11-161D15.3	1.44909	1.0751e-05	0.000360823
LINC01460	3612	1.72626e-21	2.67519e-17	4.82222		ENSG00000197301.6	RP11-366L20.2	2.88386	4.86544e-20		LA16c-380H5.5	2.615	3.42618e-05	0.00161082		AC008985.1	1.43586	0.00125204	0.00639784
RP11-3M1.1	8484.5	4.07237e-09	5.4024e-05	4.81671		ENSG00000263154.1	RP11-1055B8.2	2.88284	1.37531e-05		RP11-275I14.4	2.59823	0.000145307	0.00404597		RP11-54F2.9	1.43396	9.31653e-05	0.00120056
RP11-480C22.1	5624	4.00638e-15	5.88697e-11	4.81518		ENSG00000259616.2	RP11-507B12.2	2.87741	0.000484321		RP11-283G6.4	2.58351	0.00155522	0.0185262		DGUOK-AS1	1.43174	3.76388e-06	0.00021033
CTB-186G2.1	6774	5.28081e-12	7.43907e-08	4.81013		ENSG00000229116.2	RP11-20J15.3	2.86481	7.57819e-07		RP11-10K16.1	2.57216	2.6122e-06	0.000319982		RP11-363E7.4	1.43095	0.000725626	0.00443197
RP11-156K13.3	6804.5	4.86154e-12	6.85477e-08	4.79857		ENSG00000241679.2	RP11-80H8.4	2.8355	2.7691e-09		LINC01483	2.57063	0.00010781	0.00333713		RP11-307C12.11	1.42638	7.26388e-06	0.000288221
FAM170B-AS1	4528	1.66247e-18	2.52545e-14	4.78653		ENSG00000259668.4	RP11-707P17.2	2.82795	0.00025238		RP11-161M6.2	2.55876	0.000864029	0.0126833		RP5-1099E6.3	1.41246	9.52642e-06	0.000334995
RP11-540K16.1	7207.5	2.59677e-11	3.61289e-07	4.76297		ENSG00000176984.5	AP000679.2	2.82594	0.000317598		LINC00891	2.54598	6.80932e-06	0.000579414		RP11-112J3.16	1.40791	1.41534e-05	0.000422711
RP11-169K16.4	7305	1.20068e-10	1.64998e-06	4.74841		ENSG00000223573.5	TINCR	2.82528	5.23333e-07		RP11-353N14.1	2.5346	1.65684e-05	0.001031		RP11-576E20.1	1.40654	0.00564109	0.0183982
LINC01208	5401	8.56613e-16	1.26727e-11	4.73324		ENSG00000273177.1	RP11-368I23.4	2.81663	0.000668047		TYMSOS	2.53449	0.000299589	0.00639945		RP11-53B2.1	1.40434	0.0152405	0.0388971
RP11-264E20.2	6370.5	2.99107e-13	4.29608e-09	4.73039		ENSG00000272384.1	RP11-44N11.2	2.78498	3.10222e-07		AE000661.50	2.51738	0.00353131	0.0318239		RP4-635E18.6	1.40136	2.73136e-05	0.000602575
RP11-145H9.3	6707.5	1.15485e-12	1.64555e-08	4.70657		ENSG00000228789.5	HCG22	2.78113	2.29539e-08		AE000661.37	2.51738	0.00353131	0.0318239		RP11-79H23.3	1.40105	4.41695e-05	0.000783309
RP11-84A19.3	7457.5	8.44556e-11	1.16397e-06	4.67295		ENSG00000240527.1	RP11-429G19.3	2.7738	1.08428e-13		RP11-676J15.1	2.51505	0.00108279	0.0146833		RP11-849H4.4	1.40082	7.18228e-05	0.0010289
RP11-815M8.1	7122	1.76415e-11	2.46346e-07	4.65631		ENSG00000233828.3	CTC-242N15.1	2.76131	0.000201797		CTD-2369P2.8	2.50361	7.81856e-06	0.000633984		AC007403.2	1.39225	0.00132109	0.00663256
RP11-491F9.6	8293	4.59036e-09	6.08591e-05	4.62648		ENSG00000279905.1	RP11-117L5.1	2.74367	6.74509e-08		AC141928.1	2.499	0.00289967	0.027907		RP11-475O6.1	1.38689	3.72957e-05	0.000712419
RP11-644C3.1	5116.5	1.22757e-16	1.83165e-12	4.61498		ENSG00000251095.5	RP11-115D19.1	2.73818	2.33313e-05		VAC14-AS1	2.49888	0.00150794	0.0181807		LMF1-AS1	1.38047	9.2253e-06	0.00033111
RP1-16A9.1	6915	6.30884e-12	8.87844e-08	4.60802		ENSG00000253616.4	RP11-875O11.3	2.72198	4.30437e-05		LINC00626	2.49007	2.79958e-06	0.000336912		C1orf132	1.37887	2.59187e-05	0.000586663
CTB-140J7.2	4808.5	1.60526e-17	2.41704e-13	4.58901		ENSG00000274578.1	RP11-430E17.1	2.71734	1.13399e-05		RP11-598F7.3	2.48374	0.00234608	0.0242164		RP11-476D10.1	1.37733	9.53599e-06	0.000334995
AL132709.1	7527.5	7.21571e-11	9.95984e-07	4.56461		ENSG00000275630.1	RP6-65G23.5	2.68377	0.00102165		RP11-1008C21.1	2.46149	0.00082216	0.0122577		RP11-213H15.1	1.37574	0.0006938	0.00429787
LINC01170	3351	2.16467e-22	3.36606e-18	4.54314		ENSG00000259675.1	RP11-507B12.1	2.66973	0.00101376		RP11-203M5.8	2.44894	8.40439e-05	0.00284418		RP11-768F21.1	1.37496	3.02563e-06	0.000189924
FAM230B	4882.5	2.06617e-17	3.10793e-13	4.54269		ENSG00000253259.1	RP11-737F9.2	2.66704	0.00130729		EGOT	2.44264	0.00527151	0.0415287		WEE2-AS1	1.37289	0.000488589	0.00342841
RP3-368B9.2	8320	3.72751e-10	5.06866e-06	4.53584		ENSG00000230506.1	RP11-416N4.4	2.62159	0.00119134		RP11-273G15.2	2.44087	2.15086e-05	0.00120531		RP11-535A19.1	1.37275	0.00652202	0.0204689
KCNMB2-AS1	3667.5	2.76696e-21	4.28187e-17	4.5241		ENSG00000205334.2	LINC01460	2.60768	0.000121554		PLAC4	2.43256	0.000216976	0.00521345		RP11-148B18.4	1.36457	4.50359e-05	0.000791044
AC007193.6	7757	5.50447e-10	7.45526e-06	4.5217		ENSG00000267365.1	KCNJ2-AS1	2.60663	6.56228e-17		RP11-161I2.1	2.43094	1.59916e-05	0.00100734		FLJ36000	1.36147	0.000154448	0.00163347
AC007255.8	2665	6.72385e-25	1.05712e-20	4.51224		ENSG00000278886.1	RP11-108A14.1	2.60447	1.20842e-19		RP11-402P6.9	2.42649	2.69008e-05	0.00139058		LINC00887	1.35794	1.58029e-05	0.00044773
RP11-457I16.2	7804.5	1.19028e-10	1.6358e-06	4.49999		ENSG00000259342.1	RP11-519G16.5	2.59132	0.000409128		RP11-510N19.5	2.42638	8.48364e-06	0.000664213		DPP10-AS1	1.35669	2.9615e-05	0.000626611
RP11-200K12.2	8645	6.10424e-09	8.06675e-05	4.49442		ENSG00000267108.1	RP11-861E21.1	2.58547	2.10309e-13		RP11-472K17.3	2.41635	0.000119434	0.00356151		RP11-128M1.1	1.35467	0.000203673	0.00196844
RP11-221N13.3	2682	7.7786e-25	1.2228e-20	4.45432		ENSG00000225285.1	RP4-758J18.10	2.54805	3.26426e-10		RP11-314C9.1	2.41514	2.06084e-06	0.000277786		CTC-338M12.2	1.35349	5.47712e-05	0.000881561
AE000661.37	4751	1.15589e-17	1.74344e-13	4.45063		ENSG00000267874.1	CTD-2527I21.9	2.53186	0.000465488		RUNDC3A-AS1	2.40283	0.00281807	0.0274391		RP4-737E23.5	1.35183	0.00191727	0.00853827
RP11-542B15.1	3304	1.53008e-22	2.38156e-18	4.42336		ENSG00000253553.4	RP11-586K2.1	2.53092	8.93488e-05		RP3-395M20.8	2.3874	7.81584e-05	0.00271772		RP11-147C23.1	1.35088	0.000312676	0.00258548
AC000067.1	6207	1.9495e-13	2.80689e-09	4.38719		ENSG00000205592.12	MUC19	2.50339	1.55149e-05		ABHD11-AS1	2.36742	0.000743387	0.0114386		AC000095.11	1.34938	4.62026e-06	0.000229571
RP11-266E6.3	7871	8.62186e-10	1.16335e-05	4.35731		ENSG00000258068.1	RP11-328C8.5	2.47801	3.71274e-06		AC009505.4	2.35641	0.00170768	0.0196713		CTD-2201E18.3	1.34476	8.32003e-06	0.000310052
RP11-16K12.1	5057.5	1.00915e-16	1.50707e-12	4.34453		ENSG00000227036.5	LINC00511	2.46653	9.77079e-08		RP11-669N7.2	2.34017	4.61227e-05	0.00195859		PLCE1-AS2	1.33815	5.39068e-06	0.000251709
RP5-952N6.1	6200	7.58085e-14	1.09748e-09	4.30224		ENSG00000281852.1	LINC00891	2.45014	5.73022e-12		LA16c-380H5.4	2.33806	4.85094e-05	0.0020247		GS1-122H1.1	1.33524	0.000912639	0.00515416
TMEM108-AS1	6347	3.44875e-13	4.94861e-09	4.29787		ENSG00000271857.1	RP1-244F24.1	2.43848	1.55033e-05		KCNMB2-AS1	2.32546	7.12258e-05	0.00255952		RP11-264K23.1	1.33505	7.52678e-05	0.00105876
RP11-875O11.3	3343	2.04897e-22	3.18676e-18	4.28819		ENSG00000279249.1	RP11-491F9.3	2.42493	0.00121349		CTD-3064M3.7	2.32536	5.86248e-05	0.00226072		RP11-93B14.6	1.33088	6.75451e-05	0.000999644
RP11-350J20.12	1933	9.34975e-28	1.47848e-23	4.28066		ENSG00000267199.1	RP11-861E21.2	2.42466	1.00627e-14		AC068196.1	2.30915	0.00125718	0.01617		RP11-284J1.1	1.32881	0.00771832	0.0231689
LA16c-380H5.4	7892	1.82271e-09	2.43879e-05	4.27975		ENSG00000260877.1	RP11-211G23.2	2.40358	0.00122142		TEX26-AS1	2.30155	0.000696328	0.0109923		SFTA1P	1.32596	0.000460283	0.00329405
RP11-4C20.3	4075.5	6.98518e-20	1.07006e-15	4.25445		ENSG00000280276.1	RP11-314C9.1	2.40107	3.54649e-07		RP11-213H15.1	2.29185	0.000265546	0.00596048		RP11-823E8.3	1.32151	0.000691947	0.00429121
RP11-353N14.2	727.5	8.11601e-33	1.28907e-28	4.23952		ENSG00000255418.4	RP11-266A24.1	2.39469	1.98361e-08		LINC01350	2.27299	0.000451322	0.0083278		TM4SF1-AS1	1.32016	1.50606e-05	0.000435652
RP11-114M1.2	8469	3.31659e-09	4.40941e-05	4.23201		ENSG00000254639.1	CTD-2589M5.5	2.39041	5.2663e-06		LINC00664	2.25168	0.00697806	0.0497815		RP11-394G3.2	1.31645	1.72527e-05	0.000461914
LRP4-AS1	1776.5	2.1853e-28	3.45889e-24	4.21735		ENSG00000259887.1	RP11-923I11.5	2.38766	9.56365e-05		AC137932.5	2.25101	3.12382e-05	0.00152124		LL22NC03-121E8.4	1.31589	5.95142e-05	0.000928983
RP11-54O7.18	5880	2.35846e-14	3.43581e-10	4.20533		ENSG00000257279.1	RP11-231I16.1	2.38552	4.28581e-09		RP11-4C20.4	2.22511	3.53207e-05	0.0016412		MATN1-AS1	1.31551	0.00109857	0.00584655
CTD-2116N20.1	7675.5	7.26593e-10	9.81627e-06	4.17909		ENSG00000176912.3	TYMSOS	2.37269	9.52728e-06		AC104655.3	2.21268	0.000991601	0.013929		RP4-705D16.3	1.30054	0.00035733	0.00283024
HOXA11-AS	6857	4.65441e-12	6.56876e-08	4.17287		ENSG00000227517.5	LINC01483	2.33217	1.09457e-09		CTA-150C2.13	2.2002	0.00646967	0.0474479		RP11-58O9.2	1.29944	1.3815e-05	0.000416361
CTB-147C22.9	8930	2.69561e-08	0.000349809	4.17098		ENSG00000256969.1	RP11-320N7.2	2.32931	0.000224082		MAGI2-AS1	2.18626	2.02583e-06	0.000275705		AC007255.8	1.29779	0.000265165	0.00231649
CTD-3193O13.1	4164	1.42789e-19	2.18353e-15	4.15121		ENSG00000267374.1	RP11-244M2.1	2.32118	2.13764e-07		SLC22A18AS	2.17959	0.00569364	0.0436549		RP11-162A12.2	1.29671	0.00135278	0.00674594
RP11-416N4.1	8545	3.65029e-09	4.84686e-05	4.14796		ENSG00000258661.1	RP11-964E11.2	2.31963	0.000384748		IGF2BP2-AS1	2.17959	2.39307e-07	7.42972e-05		RP4-704D23.1	1.29473	0.000433231	0.00318588
LL22NC03-N14H11.1	6540	1.2679e-12	1.80537e-08	4.12217		ENSG00000227076.1	RP11-4C20.4	2.31461	4.87808e-08		RP1-102K2.8	2.17819	2.79321e-06	0.000336572		RP11-748L13.6	1.28989	4.68323e-05	0.000806646
AC087491.2	6986.5	1.79669e-11	2.50872e-07	4.11567		ENSG00000277215.1	SPANXA2-OT1	2.29025	4.78513e-07		RP11-214C8.2	2.17792	5.01525e-05	0.00205842		AP001042.1	1.28977	0.000101848	0.00125123
AC011718.2	7471	1.01482e-11	1.42319e-07	4.10777		ENSG00000275426.1	CH17-262A2.1	2.26984	6.6611e-05		RP4-647J21.1	2.17216	0.00495436	0.0398471		PCBP1-AS1	1.28689	0.000188912	0.0018762
RP11-973F15.2	9032.5	1.64272e-08	0.000214359	4.10524		ENSG00000254864.1	CTD-2516F10.4	2.26796	5.57633e-05		RP11-191G24.1	2.1688	9.58575e-05	0.00309601		RP11-213G21.2	1.28685	7.3996e-05	0.00104734
RP11-499A10.3	8469	1.33447e-08	0.000174642	4.08429		ENSG00000259225.5	RP11-1008C21.1	2.26672	0.000434892		RP11-798M19.3	2.15817	0.000390941	0.00757313		RP11-452C8.1	1.28536	0.000230518	0.00211311
RP11-525A16.4	3629	2.14699e-21	3.32548e-17	4.07045		ENSG00000260992.1	DOCK9-AS2	2.261	1.26151e-17		RP11-82L18.2	2.1305	0.00066797	0.0107068		RP4-545K15.5	1.28425	5.02319e-06	0.000239521
KB-1183D5.13	6453	8.11429e-14	1.17406e-09	4.07032		ENSG00000280189.1	RP11-491F9.2	2.24145	2.26487e-05		RP11-1C8.4	2.12373	0.00533739	0.0418261		RP11-284F21.7	1.28269	3.99008e-05	0.000740964
AP000997.2	4181.5	1.35113e-19	2.06696e-15	4.06725		ENSG00000249001.4	RP11-742B18.1	2.23122	0.000532303		RP11-356N1.2	2.12154	0.000216554	0.00520825		RP11-10K16.1	1.28008	0.000128394	0.00144912
RP11-4C20.4	3263.5	1.09259e-22	1.70192e-18	4.06475		ENSG00000260912.1	RP11-363E7.4	2.18087	1.97572e-13		RP11-4O1.2	2.09444	8.60372e-05	0.00288613		LINC00445	1.2773	4.32655e-05	0.000774753
CLDN10-AS1	8710.5	2.88438e-08	0.000373902	4.02738		ENSG00000262769.1	RP11-1113L8.1	2.17771	0.000965854		RP11-6B19.1	2.0897	3.95018e-05	0.0017629		AC068831.3	1.27453	0.00014832	0.00159357
RP11-507B12.2	8433	2.59407e-08	0.000336788	4.02292		ENSG00000204282.4	TNRC6C-AS1	2.16705	2.77244e-06		HLA-DQB1-AS1	2.08514	0.00272626	0.0268409		RP11-11N9.4	1.26912	0.00775069	0.0232408
AC006159.4	6500	1.013e-12	1.44414e-08	4.01275		ENSG00000280453.1	RP11-349F21.4	2.15445	2.49032e-06		NEAT1	2.06583	0.00119995	0.0157075		RP11-359D14.2	1.26616	2.60576e-06	0.000179646
RP11-314C9.2	8115	5.27842e-09	6.98705e-05	4.00477		ENSG00000279146.1	RP11-117L5.3	2.15101	6.51518e-05		AC145110.1	2.06271	0.000194376	0.00487183		RP11-525A16.4	1.26512	3.62766e-05	0.000698757
RP11-44N11.3	3609	1.83657e-21	2.84576e-17	3.99482		ENSG00000259005.1	RP3-449M8.6	2.14987	2.39108e-14		RP4-545K15.5	2.04953	0.000320572	0.00667794		RP4-726N1.2	1.26409	0.000173503	0.00176742
RP11-66B24.9	6739.5	4.33188e-12	6.11661e-08	3.97957		ENSG00000272267.2	RP11-375N15.2	2.14322	2.26508e-06		CTD-2600O9.1	2.04471	0.000522302	0.00913684		RP11-274J16.5	1.26347	0.00674968	0.0209492
AC015933.2	8784	5.0912e-08	0.000654524	3.97451		ENSG00000280334.1	RP11-361L15.5	2.13389	0.00105682		DOCK9-AS2	2.04303	3.7583e-06	0.000398518		RP11-47I22.2	1.25653	3.00798e-05	0.00063
RP11-380J14.1	7430	4.81159e-11	6.66213e-07	3.97361		ENSG00000257067.4	AP000797.4	2.12958	0.000800963		RP11-281P23.2	2.03646	0.0053159	0.0417431		RP11-629N8.4	1.25585	4.33308e-06	0.000225887
LINC01267	4742	1.02857e-17	1.55222e-13	3.95928		ENSG00000228623.3	ZNF883	2.1222	9.65297e-11		AP000695.4	2.01914	0.000835042	0.0123968		LINC00330	1.25227	2.80112e-05	0.000608233
RP11-676J15.1	8897.5	1.11318e-07	0.00141552	3.95221		ENSG00000279903.1	RP11-349F21.5	2.10972	6.96733e-05		UBXN10-AS1	2.01289	9.46367e-07	0.000173948		LINC01121	1.25141	0.000197621	0.00193025
CTD-2337I7.1	4518.5	1.91337e-18	2.90488e-14	3.94871		ENSG00000224945.1	RP11-82L18.2	2.0945	1.24422e-08		AC046143.3	2.00513	3.61613e-06	0.000387238		RP3-462D8.2	1.24763	0.000147158	0.00158645
RP11-119J18.1	7867	1.50495e-09	2.01798e-05	3.9449		ENSG00000267750.4	RUNDC3A-AS1	2.08106	1.06433e-12		RP11-285E9.6	1.99529	0.0011089	0.0149325		RP11-491F9.5	1.24672	2.22467e-05	0.000529293
RP11-96C21.1	9768	8.34804e-07	0.0102606	3.94304		ENSG00000272079.2	LA16c-380H5.5	2.06753	3.67321e-09		CTD-3064H18.4	1.98487	0.00144248	0.0176456		RP4-620F22.2	1.2461	0.000142683	0.00154808
RP11-467J12.4	1619	4.9596e-29	7.85849e-25	3.94256		ENSG00000214870.7	AC004540.5	2.05805	1.55504e-06		AC009229.5	1.97013	9.44508e-05	0.00307072		RBM5-AS1	1.24404	0.00023814	0.00216219
CTC-518B2.10	9602	3.0943e-07	0.0038753	3.91616		ENSG00000235770.4	LINC00607	2.05711	0.0001063		GRM5-AS1	1.95649	0.00202798	0.0219429		TNRC6C-AS1	1.24261	1.47311e-05	0.000429069
RP11-440G9.1	8432	1.75342e-09	2.34747e-05	3.88686		ENSG00000237742.5	RP11-624M8.1	2.04459	7.76273e-08		CTA-384D8.31	1.94018	0.00529368	0.0416287		RP11-334A14.5	1.24078	0.00211136	0.00916437
RP11-923I11.5	5288.5	4.79356e-16	7.11173e-12	3.87112		ENSG00000231652.2	RP11-553A21.3	2.04053	3.78715e-06		MGAT3-AS1	1.93772	0.00325956	0.0301803		CTC-441N14.1	1.23738	9.88905e-05	0.0012346
RP11-10N16.3	8472	6.51196e-09	8.59774e-05	3.86696		ENSG00000233725.6	LINC00284	2.01359	3.97993e-05		RP11-480C22.1	1.93152	7.42472e-05	0.00262735		CTC-441N14.2	1.23738	9.88905e-05	0.0012346
RP1-35C21.1	9084.5	3.75869e-07	0.00469009	3.81685		ENSG00000279535.1	AC113188.2	2.01031	0.000176017		RP1-134E15.3	1.90676	0.00441261	0.0367964		AC008746.12	1.23651	3.38525e-05	0.000677296
LA16c-380H5.3	8776	7.29935e-08	0.000934098	3.80577		ENSG00000253417.4	RP11-109J4.1	2.00632	0.000262199		RP1-228H13.5	1.90662	5.28875e-05	0.00212756		RP11-366L20.2	1.23584	9.61012e-06	0.000336171
RP11-1157N2__B.2	8103.5	3.89578e-09	5.16932e-05	3.80099		ENSG00000270000.1	RP3-449M8.9	2.00599	9.24864e-12		TMEM92-AS1	1.90366	0.00248493	0.0251924		AF011889.2	1.23519	5.87999e-05	0.000925692
XX-C2158C6.3	8620	3.159e-08	0.000409027	3.77382		ENSG00000260997.1	RP4-647J21.1	2.00451	0.000283386		RP11-1134I14.8	1.899	1.54833e-05	0.00098194		LINC00870	1.23505	1.12965e-05	0.000368957
RP11-73M11.3	7989	2.72811e-09	3.63357e-05	3.76175		ENSG00000253807.4	LINC01170	2.00106	0.00021853		RP11-540K16.2	1.89864	0.00102498	0.0141916		RP11-161I10.1	1.23109	0.017143	0.0424942
LINC00595	7124	3.71507e-11	5.15726e-07	3.75265		ENSG00000276533.1	RP11-139H15.5	2.00025	1.96377e-18		LINC01281	1.89649	0.000714105	0.0111531		RP11-574F21.2	1.23089	9.9951e-05	0.00124065
AC068858.1	5667.5	6.31029e-15	9.24899e-11	3.74738		ENSG00000206195.9	DUXAP8	1.99786	1.25446e-08		RP11-399O19.9	1.89386	0.000127545	0.00370717		RP11-152C17.1	1.23052	2.3511e-05	0.000548098
LINC00589	6732	4.20974e-12	5.945e-08	3.72412		ENSG00000228308.1	LINC01209	1.99464	6.85893e-06		CTD-2501M5.1	1.89235	0.00205561	0.0221418		RP5-1039K5.19	1.23005	1.08346e-05	0.000360844
AE000662.93	7827.5	1.66851e-09	2.23497e-05	3.72039		ENSG00000273143.1	RP11-525A16.4	1.99234	5.96423e-07		RP11-276H7.2	1.89207	1.62456e-06	0.000238928		SNHG16	1.22949	0.00808909	0.0240421
CTD-2129N1.1	9378	1.28612e-06	0.0156765	3.71899		ENSG00000227248.1	FAM155A-IT1	1.99149	2.60649e-05		RP11-557H15.4	1.88173	2.19575e-05	0.00121982		RP11-315I20.1	1.22945	8.27124e-05	0.00112177
CTD-2619J13.13	2633	5.08362e-25	7.99349e-21	3.69589		ENSG00000260254.1	AP000997.2	1.98833	0.000405334		RP11-276H7.3	1.87933	7.50137e-07	0.000148712		RP11-368I23.2	1.22528	5.3602e-05	0.000872497
RP11-288A5.2	7337.5	1.3995e-10	1.92124e-06	3.69101		ENSG00000255545.6	RP11-627G23.1	1.97863	2.38455e-09		LINC00165	1.8671	0.00279881	0.0273185		LINC00303	1.22168	4.12755e-05	0.000756305
RP11-565P22.2	9763.5	1.50145e-07	0.00190144	3.67612		ENSG00000276740.1	RP11-381O6.1	1.96365	0.00135166		MIR181A2HG	1.86242	0.00540794	0.0421713		KB-67B5.17	1.2214	0.000133867	0.00149156
LINC01479	8369.5	1.98242e-08	0.000258171	3.65653		ENSG00000279932.1	RP11-349F21.2	1.95739	2.63166e-07		RP11-817J15.2	1.8567	0.00495458	0.0398471		LL22NC03-2H8.4	1.2214	0.000133867	0.00149156
RP11-381N20.2	8972	5.33054e-08	0.000684975	3.65633		ENSG00000257989.1	RP1-288H2.2	1.94806	6.94579e-06		RP11-221N13.2	1.85447	0.0021242	0.0226311		RP5-1063M23.2	1.21744	3.11483e-05	0.000642098
MKX-AS1	8734.5	6.23369e-08	0.000799284	3.62971		ENSG00000224020.1	MIR181A2HG	1.94605	1.05472e-11		CYP4A22-AS1	1.84741	8.23107e-05	0.00280574		AC129492.6	1.21725	0.00276859	0.0109986
RP11-94H18.1	7423	1.86203e-10	2.54689e-06	3.62297		ENSG00000226822.1	RP11-356N1.2	1.94275	0.000323495		RP11-142C4.6	1.84501	7.19037e-06	0.000600395		RP11-467L19.14	1.21703	1.48169e-05	0.000429354
LAMP5-AS1	8924	1.51913e-07	0.00192367	3.61907		ENSG00000255750.4	RP11-283G6.5	1.93578	8.54524e-05		P4HA2-AS1	1.83656	1.22151e-06	0.000203139		RP3-434P1.6	1.21691	0.0001266	0.00144066
RP11-359G22.2	3661	2.80353e-21	4.33818e-17	3.60711		ENSG00000268119.4	CTD-2561J22.5	1.93024	4.2783e-09		DUXAP8	1.83654	0.00130837	0.0165728		LINC00574	1.21458	0.00109039	0.00582174
XXbac-B33L19.12	5312	5.86347e-16	8.69201e-12	3.60151		ENSG00000279360.1	RP11-946P6.4	1.92692	0.00135477		AC009133.12	1.82866	1.27222e-05	0.000862489		RP11-10C8.2	1.21397	0.000135745	0.00149899
RP11-285E9.6	2858	3.55976e-24	5.58099e-20	3.58821		ENSG00000274245.1	RP11-357P18.2	1.91654	0.00042154		RP11-74C13.4	1.82692	1.81206e-05	0.00108737		SH3BP5-AS1	1.21264	0.000100156	0.00124134
RP11-39E3.3	9325	3.24946e-07	0.00406507	3.58058		ENSG00000235978.5	AC018816.3	1.89493	1.07958e-17		RP11-637O11.2	1.82515	0.00560339	0.0432129		RP11-276H19.1	1.21088	0.000457005	0.00328464
RP5-884C9.2	5391.5	1.00396e-15	1.48395e-11	3.57083		ENSG00000272970.1	RP11-329B9.4	1.88978	9.99778e-09		BLACAT1	1.82393	0.000147422	0.00408066		RP11-666A8.9	1.2095	0.00734227	0.0223359
RP11-8P13.5	8946.5	1.83103e-07	0.00231149	3.56074		ENSG00000258334.1	RP11-161H23.9	1.88247	8.52916e-05		LINC01208	1.81873	0.000327547	0.00676193		RP11-598F7.4	1.2093	3.24601e-05	0.000657387
RP11-474O21.5	3191	6.00424e-23	9.36242e-19	3.55903		ENSG00000262362.1	LA16c-380H5.2	1.86262	0.0011094		AF127577.10	1.8071	1.32941e-05	0.000887869		RP11-657O9.1	1.20724	0.00419964	0.0147688
RP4-809F18.1	8258	1.07828e-08	0.000141492	3.54803		ENSG00000224606.1	TGFA-IT1	1.84162	6.09855e-07		RP11-485G7.5	1.80238	0.000849684	0.0125351		AC098973.2	1.20711	0.000106109	0.00128152
TRPC5OS	6148	1.27112e-13	1.83436e-09	3.53192		ENSG00000225857.4	RP11-46A10.2	1.82495	0.000377366		RP11-191N8.2	1.79677	0.000786348	0.0118925		RP11-560A15.6	1.20525	2.7113e-05	0.000601355
NPSR1-AS1	8106	1.53339e-09	2.05581e-05	3.51425		ENSG00000236908.2	RP5-1063M23.2	1.82068	0.000328736		RP11-4C20.3	1.79296	5.16406e-05	0.00209946		RP11-168L22.2	1.20518	0.00056078	0.00376029
RP11-399H11.3	8606	5.45874e-08	0.00070123	3.48222		ENSG00000233942.1	AC004012.1	1.805	0.000851553		SCEL-AS1	1.78693	0.00019316	0.0048518		RP5-1097P24.1	1.20304	0.000300355	0.00251884
AC007099.1	8461.5	1.17812e-08	0.000154392	3.48141		ENSG00000269902.1	RP6-99M1.3	1.80365	0.000125764		CTA-126B4.7	1.78522	0.000248936	0.00570781		RP1-232N11.2	1.2009	3.14017e-05	0.000644631
LINC01546	6978	2.05401e-11	2.86554e-07	3.46862		ENSG00000237187.7	NR2F1-AS1	1.80295	1.19732e-05		ZNF883	1.77951	0.00635376	0.046904		RP11-43N5.1	1.19945	8.4646e-05	0.00113524
LINC00284	3939	2.54057e-20	3.90358e-16	3.4495		ENSG00000271127.1	LL22NC03-N64E9.1	1.79092	0.00023544		RP1-28O10.1	1.77653	0.000294653	0.00634519		AC084125.4	1.19852	0.000115505	0.00136511
AC009229.5	6968	1.37e-11	1.91786e-07	3.42892		ENSG00000270076.1	AF131215.8	1.7732	8.322e-07		RP11-24F11.2	1.76936	0.00140707	0.0173594		UBXN10-AS1	1.19744	0.000173456	0.00176742
LINC00457	8652	5.17367e-08	0.000665024	3.41202		ENSG00000229334.1	AC046143.3	1.75138	1.05728e-05		CTD-2091N23.1	1.7618	0.00519657	0.0411215		IFNG-AS1	1.19359	0.00146636	0.00712551
CTC-490G23.2	9501	1.96358e-06	0.0237495	3.3998		ENSG00000262691.1	CTC-277H1.7	1.73561	2.84451e-05		AJ006998.2	1.75529	0.00223668	0.023443		CTD-2249K22.1	1.19049	6.87134e-05	0.00100542
AC079610.1	5566	3.33062e-15	4.89867e-11	3.38172		ENSG00000269895.1	AP000654.4	1.73501	5.13075e-06		LINC01336	1.75298	0.00288598	0.0278469		AC009410.1	1.1887	0.000192272	0.00190044
RP11-451B8.1	8927	1.48349e-07	0.00187899	3.37805		ENSG00000120055.7	C10orf95	1.72968	1.12121e-08		RP11-244M2.1	1.75165	0.00222481	0.0233588		LINC00207	1.18712	0.000930132	0.0052258
RP11-1029J19.4	8007	4.95271e-09	6.55888e-05	3.37576		ENSG00000277545.1	RP11-73M11.3	1.71421	5.66314e-05		LINC00284	1.75054	0.00267322	0.0264802		AC046143.3	1.18694	5.86258e-06	0.000260759
RP11-6J21.2	8205	7.34604e-09	9.68943e-05	3.3742		ENSG00000267886.1	CTD-2291D10.4	1.71091	1.48848e-09		AC005062.2	1.73448	8.71268e-06	0.000672718		RP11-1J7.1	1.18685	7.09594e-05	0.00102006
RP11-561B11.6	9803	2.34001e-07	0.00294373	3.36153		ENSG00000255366.1	RP11-1134I14.8	1.7047	1.45323e-07		WDR86-AS1	1.73414	0.000831412	0.0123575		LA16c-313D11.12	1.18397	1.75401e-05	0.000465288
RP3-522D1.1	7265.5	1.03227e-10	1.41988e-06	3.34228		ENSG00000267042.1	CTD-3193K9.4	1.70396	3.20914e-06		LINC01021	1.72934	0.0023861	0.024495		RP11-347D21.2	1.18396	0.00619457	0.0197486
AC079630.4	2561	2.7035e-25	4.25423e-21	3.33192		ENSG00000280032.1	RP11-832A4.7	1.70026	4.70877e-08		RP1-10C16.1	1.72925	0.000804191	0.0120758		RP11-650L12.4	1.18162	0.000411951	0.00309277
AC073284.4	10183.5	1.44406e-06	0.0175655	3.3203		ENSG00000230910.2	RP3-525N10.2	1.69915	3.37864e-07		AC005392.13	1.72807	0.00540396	0.0421624		HOTTIP	1.18093	0.00114172	0.00599901
CTD-2193G5.1	8502.5	3.98552e-08	0.000514092	3.31319		ENSG00000245213.5	RP11-10K16.1	1.6959	1.83819e-13		DLEU2	1.72473	3.37158e-07	8.98386e-05		RP11-102N11.1	1.17867	0.000200522	0.00194938
CTD-3035K23.7	3167	4.91071e-23	7.66169e-19	3.31254		ENSG00000250240.4	CTD-2154I11.2	1.68626	4.45604e-05		RP11-519G16.3	1.72027	0.00306275	0.0289412		RP5-826L7.1	1.17866	0.000540512	0.00367282
LINC01141	7144.5	3.47224e-11	4.82225e-07	3.30342		ENSG00000187185.4	CTD-2600O9.1	1.6731	4.2894e-05		CTD-2154I11.2	1.71068	0.0015922	0.0187918		RP1-313L4.3	1.17649	9.87275e-05	0.0012346
LINC00313	8595	3.57927e-08	0.00046237	3.29061		ENSG00000260920.2	RP1-228H13.5	1.67041	6.71352e-14		AC129778.2	1.70912	1.20593e-05	0.000831733		MIR7-3HG	1.17466	0.0017438	0.00801471
RP11-142A22.4	8733	7.26022e-08	0.000929308	3.2793		ENSG00000225506.2	CYP4A22-AS1	1.66302	0.000733819		RP11-381O7.3	1.70912	1.20593e-05	0.000831733		XXbac-B135H6.15	1.17301	2.32524e-05	0.000544178
DKFZp434J0226	4841	2.20363e-17	3.3136e-13	3.27439		ENSG00000234380.1	LINC01426	1.65787	0.00118223		RP11-855O10.2	1.70547	0.000117937	0.00353388		RP11-485M7.3	1.17169	0.00181378	0.00823341
OPCML-IT1	9328.5	5.02461e-08	0.000646216	3.26769		ENSG00000260577.2	RP11-615I2.2	1.6543	1.08972e-05		AF127577.11	1.69672	0.0003845	0.00749115		RP1-231P7P.1	1.17132	7.3325e-05	0.00104319
RP11-13A1.1	6105.5	1.10689e-13	1.59857e-09	3.26754		ENSG00000265787.1	CYP4F35P	1.64819	0.000325766		RP11-832A4.7	1.69157	0.0012722	0.0162883		RP4-543J13.1	1.17021	9.66344e-05	0.00121868
AP000679.2	6240.5	2.33699e-13	3.36083e-09	3.26159		ENSG00000280087.1	CTB-129P6.7	1.62208	0.000570041		RP11-329B9.4	1.68872	0.00338689	0.0309563		RP4-655J12.4	1.16174	3.80495e-05	0.000721981
CTD-2291D10.1	8466	1.38166e-08	0.000180721	3.24789		ENSG00000237883.1	DGUOK-AS1	1.61185	3.46358e-06		LINC00929	1.68799	0.000636804	0.0103794		RP5-1050D4.2	1.16117	2.5404e-05	0.000579772
RP11-44N11.2	2769	1.66004e-24	2.60626e-20	3.24684		ENSG00000178947.8	LINC00086	1.60778	1.12001e-07		RP3-510D11.2	1.6854	3.88138e-05	0.00174545		MIR181A1HG	1.15834	9.92681e-06	0.000341474
RP4-630A11.3	7834.5	1.87035e-09	2.50216e-05	3.24515		ENSG00000228784.6	LINC00954	1.5946	1.72492e-05		RP11-134G8.10	1.64931	2.73497e-07	8.01013e-05		RP11-76I23.7	1.15241	0.00478196	0.0163038
RP11-459O1.2	10525	2.22207e-06	0.0267893	3.23649		ENSG00000270069.1	MIR222HG	1.56717	0.000756786		RP11-119J18.1	1.6434	0.00470055	0.0384094		BAALC-AS1	1.14877	0.000128374	0.00144912
RP11-264E20.1	7913	2.22875e-09	2.9765e-05	3.23588		ENSG00000225742.4	RP11-513G11.4	1.53889	0.000301846		RP11-95O2.1	1.64294	0.000134997	0.00385469		RP11-275N1.1	1.14874	8.56066e-05	0.00114046
RP11-54O7.16	7548.5	4.51942e-10	6.13285e-06	3.23537		ENSG00000232504.4	ST3GAL5-AS1	1.5318	3.65849e-06		RP11-560A15.6	1.63516	5.15933e-05	0.00209836		RP11-83M16.5	1.14649	0.00302341	0.0116284
RP11-150D20.5	9591	1.87257e-06	0.0226656	3.23338		ENSG00000231607.7	DLEU2	1.52828	1.22046e-08		CH507-42P11.5	1.63059	0.000271824	0.00604231		DHRS4-AS1	1.14512	0.000498512	0.00347739
RP11-156L14.1	7061.5	2.69866e-11	3.75356e-07	3.23191		ENSG00000197210.7	KB-1592A4.15	1.52248	6.83934e-05		LINC00313	1.63059	0.000271824	0.00604231		ELOVL2-AS1	1.14497	0.000438762	0.00320944
AC090505.1	10091.5	2.03402e-06	0.0245771	3.21414		ENSG00000233723.6	LINC01122	1.52246	0.000164381		RP11-259K15.2	1.62515	0.00329848	0.0304371		RP11-503N18.1	1.14495	0.000227377	0.00209826
RP11-734K21.2	9838	5.76417e-07	0.0071395	3.21014		ENSG00000240498.5	CDKN2B-AS1	1.51838	0.000133096		ZFPM2-AS1	1.62051	0.0003939	0.00760508		RP11-483H20.4	1.14453	0.000161167	0.00167998
AC017060.1	8987	2.25298e-07	0.00283516	3.20669		ENSG00000278925.1	AC005753.1	1.502	0.00017198		RP11-23P13.6	1.60225	0.000274491	0.00606767		AC008281.1	1.14372	0.000850831	0.00493613
RP11-162I7.1	10291	2.53966e-06	0.0305368	3.20339		ENSG00000272872.1	LL22NC03-N14H11.1	1.48906	0.000702132		RP11-98D18.9	1.59982	0.00130306	0.0165319		RP11-572M11.3	1.14363	0.000447195	0.00324958
RP11-231N3.1	9852.5	3.75691e-07	0.00468824	3.19213		ENSG00000272733.1	KB-208E9.1	1.45844	7.82431e-05		RP11-302F12.10	1.59608	0.000169933	0.0044574		ARHGEF7-AS2	1.1432	0.00135373	0.00674662
UPP2-IT1	8992.5	3.8197e-07	0.00476585	3.19029		ENSG00000273118.1	AC079610.1	1.43311	0.000151466		RP11-351I24.1	1.59603	0.00242238	0.0247537		KIZ-AS1	1.14277	1.53339e-05	0.000439313
RP11-285E9.5	9829	2.16814e-06	0.0261564	3.16825		ENSG00000235852.1	AC005540.3	1.42518	0.00124598		RP1-166H4.2	1.59337	0.00127851	0.0163367		TTC39A-AS1	1.14207	5.71191e-05	0.000909617
RP11-120M18.5	6747	5.34172e-12	7.52434e-08	3.14395		ENSG00000261754.2	CTC-523E23.1	1.4112	1.33023e-06		RP11-326K13.4	1.59233	4.61296e-05	0.00195859		RP11-111F5.4	1.14046	4.98751e-05	0.000844661
RP11-149I2.4	10175.5	2.48585e-06	0.0299048	3.1379		ENSG00000232973.10	CYP1B1-AS1	1.41034	3.73431e-05		RP11-26P13.2	1.59212	0.000121453	0.00359477		GLIDR	1.14046	4.98751e-05	0.000844661
RP11-491F9.3	8228	3.94232e-09	5.23067e-05	3.12316		ENSG00000268218.1	AC137932.4	1.3993	0.00031338		AC004012.1	1.58877	0.00445519	0.037035		RP11-262H14.4	1.14046	4.98751e-05	0.000844661
RP11-861E21.1	4762	1.25035e-17	1.88502e-13	3.11485		ENSG00000265666.1	RARA-AS1	1.39625	8.31838e-09		FLJ16779	1.5877	0.000442388	0.00821569		AC069513.4	1.13992	1.84799e-05	0.000478512
RP11-817J15.2	8988	4.05686e-07	0.00505728	3.10803		ENSG00000278185.1	RP11-153F5.7	1.39532	7.16379e-05		AC004603.4	1.58345	0.00566044	0.0434885		CTD-2012J19.3	1.13992	1.84799e-05	0.000478512
RP5-875H18.9	4157	1.38084e-19	2.11214e-15	3.10445		ENSG00000234292.3	RP11-213H15.1	1.39407	0.000495487		LINC00996	1.57946	0.000165293	0.00437506		LINC00323	1.13383	0.000167308	0.00172659
FAM230A	9018	9.25382e-08	0.00117958	3.09801		ENSG00000278887.1	RP11-347C12.4	1.39194	0.000481979		RP4-704D23.1	1.57807	0.00223782	0.023443		RP5-1027O11.1	1.13366	0.000154484	0.00163347
LINC00704	8614	4.06959e-08	0.000524692	3.09696		ENSG00000281903.1	AF127936.7	1.38971	0.000177463		RP11-363E7.4	1.5681	0.000151142	0.00413275		RP11-756G20.1	1.13269	0.000825432	0.004826
AC008592.8	7709.5	1.06306e-09	1.43098e-05	3.06201		ENSG00000272564.1	RP11-548P2.2	1.38261	4.77123e-05		AC026471.6	1.56691	0.000734563	0.0113679		CTD-2215E18.2	1.13159	0.000264243	0.00231214
LINC01314	3971	3.27422e-20	5.02822e-16	3.06052		ENSG00000279228.1	RP11-345J4.4	1.37695	0.000602894		KB-1592A4.15	1.56451	0.000537604	0.00930745		RP11-321N4.4	1.1299	0.000541159	0.0036757
AC012668.2	5364.5	7.91878e-16	1.17198e-11	3.04803		ENSG00000258844.1	RP11-259K15.2	1.37593	2.55594e-05		RP1-148H17.1	1.55285	0.000184518	0.00470795		CTD-3076O17.2	1.12645	0.000963155	0.00536217
CTD-2545G14.4	7171	6.17098e-11	8.52707e-07	3.04391		ENSG00000281406.1	BLACAT1	1.37153	3.30569e-08		TPTEP1	1.54384	0.000660952	0.0106313		RP11-244O19.1	1.12617	5.47359e-05	0.000881561
RP11-57A1.1	9866.5	3.06859e-06	0.0367003	3.03794		ENSG00000280234.1	RP11-145P16.2	1.36177	0.000103373		AF127936.9	1.54279	0.000208318	0.00508191		AC012531.25	1.12213	1.16895e-05	0.000375345
RP3-340N1.2	4283	3.58511e-19	5.47196e-15	3.02793		ENSG00000271327.1	RP11-1109F11.3	1.35947	5.56135e-09		C1QTNF1-AS1	1.54239	0.00372364	0.0329233		RP11-100K18.1	1.11887	6.68065e-05	0.000993154
LA16c-380H5.6	3523	9.23911e-22	1.43308e-17	2.99629		ENSG00000254363.5	CTB-131B5.5	1.32845	2.29875e-06		RP11-120M18.5	1.53921	7.89004e-05	0.00273365		AP001048.4	1.1175	9.49736e-05	0.00120973
CTA-384D8.31	8935	3.73652e-07	0.00466393	2.99261		ENSG00000234546.2	RP3-510D11.2	1.32654	0.000134143		TDRG1	1.52617	1.36426e-05	0.000903496		RP11-66N24.4	1.11459	0.000353118	0.00280764
TINCR	4750.5	1.15854e-17	1.74731e-13	2.98381		ENSG00000241684.4	ADAMTS9-AS2	1.31127	3.69079e-11		RP11-424M22.3	1.52538	0.00655577	0.0478249		LINC00380	1.11284	5.3257e-05	0.000870344
TCERG1L-AS1	4840.5	2.21476e-17	3.33011e-13	2.98292		ENSG00000259985.1	RP11-549B18.1	1.29723	0.000132504		RP11-80H8.4	1.52163	0.00538145	0.0420582		RP11-663P9.1	1.11106	0.00164285	0.00768954
LINC01021	7431	2.34915e-10	3.20613e-06	2.97212		ENSG00000211683.3	KB-1572G7.3	1.28587	3.10166e-06		RP11-284F21.7	1.49887	6.5827e-05	0.00243318		RP11-489G11.3	1.11093	6.2489e-05	0.00095034
AC005256.1	10457	3.27285e-06	0.0390942	2.9619		ENSG00000246225.5	RP11-17A1.3	1.28039	3.70775e-06		RP11-266A24.1	1.49598	0.00528017	0.0415667		LINC00856	1.10944	0.000539591	0.00366807
RP11-366L20.3	7453.5	2.87191e-10	3.91326e-06	2.95416		ENSG00000251175.4	RP11-45L9.1	1.27009	1.00454e-06		RP11-861E21.1	1.49023	7.61614e-06	0.000624923		UBE2Q1-AS1	1.10806	0.000570069	0.00379293
RP11-314B1.2	6583.5	2.04694e-12	2.90584e-08	2.94368		ENSG00000261572.1	RP11-384L8.1	1.26676	2.78539e-07		RP11-111E14.1	1.48556	0.0030929	0.0291302		CTD-2058B24.2	1.10343	6.78527e-05	0.0010005
CYP4A22-AS1	3843.5	1.20067e-20	1.84916e-16	2.93713		ENSG00000255248.5	RP11-166D19.1	1.2652	2.92373e-06		AC004895.4	1.48264	0.00592648	0.044858		LINC01015	1.10209	0.00356349	0.0130909
RP11-167J8.3	9116	5.73066e-07	0.00709857	2.93646		ENSG00000277147.3	LINC00869	1.24951	0.000604824		LINC01137	1.47267	1.69474e-05	0.00104738		RP11-290K4.2	1.09846	0.0115749	0.0316297
XXyac-YX155B6.5	8977	1.59254e-07	0.00201488	2.92956		ENSG00000174171.5	RP11-23P13.6	1.24828	0.000112444		RP11-449J10.1	1.46911	0.00392777	0.0340706		RP4-784A16.4	1.09846	0.000519393	0.00358484
RP4-569D19.8	9745	2.94558e-06	0.0352586	2.92259		ENSG00000228221.4	LINC00578	1.24289	0.000864188		RP11-366L20.3	1.46438	0.00118842	0.0156113		CTD-2297D10.1	1.09725	0.000894335	0.0051044
RP11-335O4.1	9848.5	4.0958e-06	0.048699	2.91836		ENSG00000179082.3	C9orf106	1.24168	0.000306301		LINC00973	1.4608	0.000317412	0.00663584		RP11-334A14.8	1.09316	0.0143028	0.0371165
MGAT3-AS1	7852	2.0959e-09	2.80138e-05	2.91381		ENSG00000227959.1	RP11-276H7.2	1.23907	0.000547689		DKFZP434K028	1.46076	0.00174739	0.0199509		AL109763.2	1.08902	0.000195131	0.00191838
CTD-3035K23.3	3520	9.00204e-22	1.3964e-17	2.91329		ENSG00000261760.5	RP11-1223D19.1	1.23439	0.000443714		LINC01315	1.45213	7.14364e-07	0.000143771		LINC00900	1.0877	0.000397052	0.00302191
CTC-548K16.1	8722	1.13282e-07	0.00144038	2.91318		ENSG00000243004.4	AC005062.2	1.22921	0.00058074		RP11-327F22.2	1.45079	0.000231579	0.00544137		ATP13A5-AS1	1.08757	0.000961729	0.00535603
CTC-255N20.1	2034	2.37397e-27	3.75205e-23	2.90944		ENSG00000279518.1	AC083843.4	1.2232	8.29752e-05		RP11-563J2.2	1.4491	0.000474168	0.00859712		RP11-154D17.1	1.08629	0.0127955	0.0341254
CTB-92J24.3	6601	2.09063e-12	2.96702e-08	2.90592		ENSG00000254610.1	RP5-903G2.2	1.22146	0.000237985		CTC-277H1.7	1.44713	0.000994051	0.0139502		LINC01011	1.08465	0.00228898	0.00967392
RP3-510D11.1	2829	2.78406e-24	4.36764e-20	2.90032		ENSG00000281641.1	SAMD12-AS1	1.21832	3.11568e-05		LINC00511	1.44457	0.001909	0.0211287		PRKX-AS1	1.08432	0.00521157	0.0173957
RP11-314C9.1	7409.5	1.74064e-10	2.38293e-06	2.88097		ENSG00000267767.2	CTC-523E23.4	1.21093	0.000455396		RP11-861E21.2	1.44331	0.000401324	0.00769783		RP11-458D21.1	1.08399	5.68464e-05	0.000907362
RP11-713C5.1	7578	5.66425e-10	7.66883e-06	2.86964		ENSG00000279996.1	CTB-139P11.2	1.20457	5.06591e-06		RP1-50J22.4	1.43622	1.91734e-05	0.00112515		RP13-122B23.8	1.07872	4.4537e-05	0.000787297
CTA-126B4.7	6059	8.37817e-14	1.21215e-09	2.86409		ENSG00000258461.4	RP11-164J13.1	1.20294	7.79132e-07		RP11-344B5.2	1.43234	0.00182	0.0205037		CTD-2540L5.6	1.07868	0.000970082	0.00538985
RP11-586K2.1	6708	3.34468e-12	4.73139e-08	2.8633		ENSG00000224307.1	RP11-344B5.2	1.19214	8.61796e-06		RP1-68D18.2	1.42864	0.00368907	0.0327044		CTD-2540L5.5	1.07868	0.000970082	0.00538985
TTLL11-IT1	8120.5	7.99484e-09	0.000105292	2.85459		ENSG00000277420.1	CH17-408M7.1	1.18751	8.6756e-08		RP4-607I7.1	1.41284	0.00263848	0.026221		RP11-24P4.1	1.07779	0.00728902	0.0222066
LA16c-380H5.1	2993	1.13258e-23	1.77068e-19	2.84685		ENSG00000233665.7	RP11-523O18.5	1.18657	0.000683481		CTC-435M10.6	1.40485	0.000566388	0.00959788		CTD-2227C6.3	1.07775	0.000922356	0.0051921
RP11-394B2.6	9165	7.47707e-07	0.00921026	2.83867		ENSG00000247134.5	RP11-11N9.4	1.17896	0.000413003		RP11-307C12.11	1.40432	9.69285e-05	0.00311952		LINC01526	1.07641	0.000369984	0.00289172
AC018816.3	1757	1.8213e-28	2.88331e-24	2.83759		ENSG00000260468.1	LINC01290	1.16841	0.00103313		RP11-285E23.2	1.39908	0.000739692	0.0114055		LINC00086	1.07475	1.81668e-05	0.000474864
RP11-697E22.2	9556.5	4.13209e-06	0.0491222	2.83585		ENSG00000267470.4	ZNF571-AS1	1.14523	5.42726e-05		RARA-AS1	1.39486	2.61388e-05	0.00136622		OLMALINC	1.074	6.33979e-05	0.000962369
GRM5-AS1	8965	1.27841e-08	0.000167408	2.81507		ENSG00000236882.6	LINC01554	1.12502	0.000697758		RP3-425P12.1	1.39291	0.000850432	0.0125425		MCF2L-AS1	1.07227	8.67743e-05	0.00115176
RP11-1C8.7	5375	9.29046e-16	1.37378e-11	2.80422		ENSG00000227733.7	RP4-565E6.1	1.1146	4.08288e-06		SNHG7	1.39239	0.000644454	0.0104612		RP11-244H18.3	1.0716	0.0152834	0.0389584
RP4-758J18.10	2488	1.41956e-25	2.23552e-21	2.8033		ENSG00000254286.4	RP11-89K10.1	1.10181	2.57468e-05		RP1-68D18.4	1.3923	5.80013e-05	0.00224505		LA16c-2F2.8	1.0716	0.0152834	0.0389584
CDKN2B-AS1	4286	3.69301e-19	5.63627e-15	2.79999		ENSG00000273356.1	RP11-804H8.6	1.09717	0.000467686		RP4-669K10.8	1.39168	0.00311395	0.0292512		HOXA-AS3	1.07133	0.000695626	0.00430529
GDNF-AS1	8834	5.41789e-08	0.000696091	2.79634		ENSG00000235831.5	BHLHE40-AS1	1.08198	5.64039e-05		RP11-512N21.3	1.39055	3.83858e-05	0.00173375		LINC00152	1.07129	2.22129e-05	0.000529293
RP1-293L8.2	9246.5	4.67593e-07	0.00581638	2.79405		ENSG00000272711.1	RP11-259N19.1	1.07772	1.89765e-08		ST3GAL4-AS1	1.38863	0.000950697	0.0135309		PARD6G-AS1	1.0704	0.00150441	0.00726066
TNRC6C-AS1	2812	2.40661e-24	3.77645e-20	2.78306		ENSG00000250410.1	RP11-714G18.1	1.07551	0.000727109		ENTPD1-AS1	1.3875	0.000129496	0.00374072		AC015969.3	1.0704	0.000236851	0.00215229
RP11-320N7.2	2001	1.75316e-27	2.77157e-23	2.76741		ENSG00000263325.1	LA16c-325D7.1	1.06475	0.00136098		RP11-491F9.6	1.38685	0.00203444	0.021981		LINC01044	1.06974	6.76867e-05	0.0010005
AC010729.1	10312	3.3677e-06	0.040207	2.76599		ENSG00000243836.4	WDR86-AS1	1.03584	7.68713e-06		RP11-491F9.5	1.38685	0.00203444	0.021981		LINC00205	1.06922	0.000267231	0.00232961
AP000797.4	8355	2.50616e-08	0.0003255	2.75734		ENSG00000245571.5	AP001258.4	1.03265	2.07587e-06		RP11-65J3.15	1.37867	0.00155916	0.0185474		AC011286.1	1.06715	0.000988224	0.00544857
RP11-550A5.2	6828	8.55389e-12	1.20122e-07	2.75545		ENSG00000271259.1	RP11-1109F11.5	1.02801	3.18591e-06		LINC01366	1.37269	0.004689	0.0383465		RP11-259O2.2	1.06447	0.0140885	0.0366812
CTD-2269F5.1	4379	7.44713e-19	1.13427e-14	2.74079		ENSG00000251381.5	LINC00958	1.02004	0.000459338		RP11-164J13.1	1.37215	0.00169426	0.019556		HOXC-AS3	1.06366	1.31387e-05	0.000404077
AP001626.1	8858.5	2.20707e-07	0.00277892	2.73767		ENSG00000279662.1	RP11-609N14.4	1.00829	0.000976699		RP11-418I22.2	1.36385	0.00672184	0.0485975		RP11-400D2.3	1.06308	0.000629322	0.00405324
RP6-191P20.4	5786	1.42178e-14	2.07652e-10	2.72582		ENSG00000243319.6	FGF14-IT1	-1.00081	7.62088e-05		FOXD2-AS1	1.36373	0.00075652	0.0115701		RP11-351D16.3	1.06297	0.00114528	0.0060101
RP11-30P6.6	6216	2.21982e-13	3.19343e-09	2.71873		ENSG00000205791.3	LOH12CR2	-1.00287	0.000213996		RP11-218D6.4	1.36268	0.000541177	0.00934371		HOXB-AS3	1.06174	9.59784e-05	0.00121428
TYMSOS	2936	6.97142e-24	1.09159e-19	2.70199		ENSG00000262420.3	RP11-490O6.2	-1.00742	0.000244944		ADAMTS9-AS1	1.35747	0.00132416	0.0166966		RP11-542G1.1	1.06161	0.000650079	0.00412848
RP11-557L19.1	7042	2.92215e-11	4.06266e-07	2.69759		ENSG00000280213.1	UCKL1-AS1	-1.01876	0.000271222		RP11-342K2.1	1.34726	0.000152922	0.00416819		RP11-58O15.1	1.05922	0.000481406	0.00339529
CTD-3193K9.3	8992	4.17525e-07	0.00520195	2.67243		ENSG00000224418.1	STK24-AS1	-1.02179	1.08062e-05		RP11-283G6.3	1.33959	0.00696125	0.0497277		RP4-811M8.1	1.05785	0.000483364	0.00340185
RP11-472K17.3	9284.5	1.6355e-06	0.0198386	2.67104		ENSG00000278831.1	RP11-12J10.4	-1.02536	0.000111662		RP11-517C16.4	1.33926	0.000761852	0.011621		SMG7-AS1	1.05612	0.00186839	0.00837793
RP11-680C21.1	4658	5.90036e-18	8.92193e-14	2.66395		ENSG00000273361.1	RP11-378A13.2	-1.02598	5.09877e-05		AIRN	1.33879	3.65985e-05	0.00167751		RP11-475I24.3	1.05516	0.000374504	0.00291328
SCEL-AS1	10817	3.91088e-06	0.0465395	2.66326		ENSG00000232545.1	KB-318B8.7	-1.03209	1.08547e-10		RP11-525A16.4	1.33684	0.000295822	0.00636084		RP11-214N1.1	1.0534	0.000173872	0.00176821
RP11-626H12.1	9408	2.39873e-06	0.0288879	2.66205		ENSG00000230679.1	ENO1-AS1	-1.03229	0.000748504		LINC01290	1.33338	0.000319003	0.00665465		ASH1L-AS1	1.05165	0.000633937	0.00407186
RP11-443B7.3	5905	3.10169e-14	4.51296e-10	2.65917		ENSG00000280161.1	CTC-205M6.1	-1.03442	0.000154388		RP1-38C16.2	1.3229	0.00611605	0.0457933		CASC20	1.04888	0.000156012	0.00164001
RP13-463N16.6	9305	8.8614e-07	0.0108729	2.6538		ENSG00000230300.1	STARD13-IT1	-1.03724	5.80161e-05		LINC00593	1.32254	0.000593061	0.00988938		RP4-681L3.2	1.04857	0.00562525	0.0183617
RP11-404O13.1	5402.5	1.12637e-15	1.66398e-11	2.6493		ENSG00000272941.1	RP11-134L10.1	-1.03951	0.000765513		THSD4-AS1	1.32234	0.000622905	0.0102417		RP11-549B18.1	1.0471	0.00111944	0.00591197
P4HA2-AS1	5305	5.74131e-16	8.51206e-12	2.64861		ENSG00000233008.4	RP11-475O6.1	-1.04063	0.000166947		LINC01206	1.32195	0.00282813	0.0274958		CTD-2547G23.4	1.04559	7.08734e-05	0.00101972
RP11-366L20.2	2477	1.28781e-25	2.02856e-21	2.64215		ENSG00000276952.1	RP5-965G21.6	-1.04141	0.000996246		RP4-758J18.10	1.3203	0.000997951	0.0139853		LINC00457	1.04531	8.78057e-05	0.00115948
LINC00656	9600	2.00089e-06	0.0241908	2.63891		ENSG00000255182.2	CTD-2517M22.14	-1.04591	5.05784e-07		LINC00954	1.31989	0.0031377	0.0294048		LINC01020	1.04195	0.0105681	0.0294674
LINC00475	3110	3.04491e-23	4.75553e-19	2.63214		ENSG00000264812.1	RP13-20L14.4	-1.05009	0.00098278		RP11-756G20.1	1.31097	0.000262035	0.00590985		HCG14	1.04091	0.000517139	0.00357418
RP5-1029K10.2	8958	2.88303e-07	0.00361532	2.61866		ENSG00000235903.6	CPB2-AS1	-1.05217	0.00130707		RP11-713C5.1	1.30798	0.00342919	0.0312224		AF127577.13	1.04037	7.66504e-05	0.00106576
AC005264.2	4790.5	1.54104e-17	2.32095e-13	2.59295		ENSG00000247193.2	RP11-431M7.3	-1.05392	0.00125733		AC004540.5	1.30682	8.48688e-06	0.000664213		LINC01192	1.03982	0.000174606	0.00177459
LINC01552	4398.5	8.55718e-19	1.30257e-14	2.59087		ENSG00000260708.1	CTA-29F11.1	-1.0617	1.31289e-10		LINC00900	1.3049	0.000265548	0.00596048		RP11-10O22.1	1.03982	0.000174606	0.00177459
CTB-147N14.6	6194.5	1.96844e-13	2.83397e-09	2.57508		ENSG00000259826.1	RP11-467D6.1	-1.07009	9.36539e-07		LINC01138	1.29487	0.00122319	0.0158897		RP11-132N15.3	1.03949	0.000407935	0.00307643
RP11-1008C21.1	4200	1.9193e-19	2.93346e-15	2.56097		ENSG00000272914.1	RP11-330O11.3	-1.07131	1.38877e-05		RP11-119K6.6	1.29003	0.000585934	0.00981344		AC004471.10	1.03872	0.000531279	0.00362945
AC008132.15	10005	2.343e-07	0.00294726	2.55878		ENSG00000271714.1	CTD-2377O17.1	-1.07158	0.000555406		RP11-545A16.1	1.28297	4.96024e-05	0.00204654		SMARCA5-AS1	1.03649	0.00701697	0.0215284
AP000695.4	7109.5	4.26691e-11	5.91351e-07	2.55863		ENSG00000262050.1	RP11-74E22.3	-1.07304	0.000795809		LINC01353	1.28144	9.68883e-05	0.00311952		RP11-23P13.6	1.03418	0.00158824	0.00752248
GS1-600G8.5	9521	2.96579e-06	0.0354975	2.55619		ENSG00000251359.4	WWC2-AS2	-1.0744	0.000381559		CTD-2201G3.1	1.28053	0.00604996	0.045516		RP11-309H21.2	1.03005	6.17384e-05	0.000947609
CTD-3194G12.2	7989.5	4.31519e-09	5.72323e-05	2.54704		ENSG00000227543.4	SPAG5-AS1	-1.0754	0.00094131		RP3-455J7.4	1.27705	0.00202332	0.0219103		CTC-537E7.2	1.02921	0.000195871	0.00192109
RP5-907D15.4	7794.5	1.67467e-09	2.24305e-05	2.53668		ENSG00000226803.6	RP11-203B9.4	-1.07599	0.000112726		CTD-3193O13.12	1.27685	0.000202758	0.00499937		CTC-347C20.2	1.02894	0.000724845	0.00442884
RP11-1055B8.2	4764.5	1.27546e-17	1.92251e-13	2.51335		ENSG00000225062.1	CATIP-AS1	-1.08186	0.00014335		RP11-5A1.1	1.27574	0.00061719	0.0101704		RP5-827L5.2	1.02656	0.0011131	0.00589542
AC137932.6	3013	1.34205e-23	2.09776e-19	2.50641		ENSG00000231840.1	AC073342.12	-1.08426	0.000124347		ITGB2-AS1	1.27028	0.00515715	0.0409318		CTA-796E4.4	1.02615	0.00109215	0.00582737
CTD-2587M23.1	9194.5	7.56641e-07	0.00931728	2.48382		ENSG00000280190.1	RP11-319G9.1	-1.08921	0.000396603		AF127936.7	1.26912	0.00576697	0.0440375		LINC01372	1.02401	0.00324138	0.0122168
RP11-491F9.5	7430.5	2.32814e-10	3.17791e-06	2.48207		ENSG00000231170.4	AC002451.3	-1.08965	0.000181188		RP11-203J24.9	1.26183	0.00278342	0.0272146		AC008937.2	1.02286	0.000627008	0.00404305
CTC-455F18.1	7211.5	7.60492e-11	1.04925e-06	2.47742		ENSG00000272777.1	RP11-571L19.8	-1.09335	0.000708664		HPN-AS1	1.26102	0.000124378	0.00364858		AC118653.2	1.02235	0.00782602	0.02342
RP11-615I2.2	2761	1.54898e-24	2.43253e-20	2.47228		ENSG00000235834.1	RP1-60N8.1	-1.09428	3.5298e-06		RP11-235E17.6	1.25468	0.000474964	0.00860427		LINC01388	1.02222	0.000711742	0.00437296
RP11-1C8.4	7119	4.60854e-11	6.3833e-07	2.4354		ENSG00000250131.1	RP11-130F10.1	-1.09821	3.87883e-06		RP11-1149O23.3	1.25195	6.14879e-05	0.00232686		AC025171.1	1.02155	9.12098e-05	0.00118598
RP4-580N22.2	6824	8.6209e-12	1.21055e-07	2.42345		ENSG00000279885.1	RP11-637N19.1	-1.09855	9.7856e-05		RP11-1149O23.4	1.25195	6.14879e-05	0.00232686		RP11-482E14.1	1.02035	0.000118779	0.00139088
RP11-353N14.4	7772	1.50589e-09	2.0191e-05	2.41842		ENSG00000251615.3	RP11-774O3.3	-1.09924	1.68943e-06		AF131215.8	1.24841	0.0023016	0.0239077		ZEB2-AS1	1.01859	0.00662259	0.020675
RP1-244F24.1	5677	7.09561e-15	1.03922e-10	2.41664		ENSG00000255234.4	RP11-727A23.10	-1.09954	1.70288e-07		AC004066.3	1.24774	0.0040463	0.0347627		AP000654.4	1.01631	8.31204e-05	0.00112546
RP11-244M2.1	3283	1.2906e-22	2.00998e-18	2.4142		ENSG00000177335.9	C8orf31	-1.10069	0.000667376		CTC-565M22.1	1.24518	0.00196588	0.0215119		FLJ40288	1.01532	0.00934886	0.0268133
DUXAP8	4236	2.52608e-19	3.85909e-15	2.39781		ENSG00000248206.1	RP11-739P1.2	-1.1042	1.17628e-05		RP4-697P8.3	1.24461	0.00207192	0.022255		GS1-259H13.2	1.01242	1.30337e-05	0.00040385
RP11-141O11.1	8386.5	3.031e-08	0.000392727	2.36658		ENSG00000277324.1	RP11-850A17.1	-1.11052	0.00113955		A1BG-AS1	1.23986	0.0002341	0.00547077		AC099754.1	1.01178	2.95148e-05	0.000625292
RP11-117L5.1	7116	4.60655e-11	6.38099e-07	2.32538		ENSG00000261019.1	RP11-111K18.2	-1.11237	0.00131597		RP11-493L12.3	1.23964	0.000800351	0.0120356		AP000708.1	1.01129	0.000653055	0.00413136
CTC-242N15.1	9419	1.84744e-06	0.0223688	2.32407		ENSG00000248161.4	RP11-499E18.1	-1.11402	0.00127376		RP4-630A11.3	1.23001	0.00033488	0.00685582		RP11-1012E15.2	1.01063	0.01247	0.0334634
AC019117.2	8215.5	1.35437e-08	0.000177192	2.31805		ENSG00000280007.1	AC008079.10	-1.1183	0.00121632		RP11-614O9.1	1.22675	0.00189158	0.0209831		KCNMA1-AS1	1.01051	0.000309127	0.00256125
CTB-127C13.1	10150.5	3.91799e-06	0.0466162	2.3168		ENSG00000260400.1	RP11-119F7.5	-1.12364	0.000195294		USP2-AS1	1.22467	8.69885e-05	0.00290672		LINC01355	1.00886	1.67606e-05	0.000458855
CTD-3064M3.7	4167	1.49101e-19	2.27991e-15	2.31283		ENSG00000260816.2	RP11-319G9.3	-1.13066	0.000266124		LINC01028	1.22439	0.00213632	0.0227251		RP11-573D15.8	1.00881	0.000389258	0.00298456
RP11-568J23.4	9505	3.65644e-06	0.043603	2.29999		ENSG00000254141.1	RP11-642D21.1	-1.13737	0.00133992		RP11-361D15.2	1.22186	0.000262646	0.00591848		CTD-2231E14.2	1.00881	0.016138	0.0406112
RP11-510N19.5	7635	7.33064e-10	9.90222e-06	2.28711		ENSG00000236760.1	AC019118.3	-1.13878	0.00016652		ALG1L9P	1.22069	0.00123091	0.0159471		RP1-90G24.10	1.00872	0.000588297	0.00386883
RP11-307O13.1	9502	3.14566e-06	0.0376127	2.2828		ENSG00000234129.6	RP11-120D5.1	-1.13949	1.08992e-05		LINC01192	1.22042	5.89656e-05	0.00226794		LINC01436	1.00857	5.09658e-05	0.000856992
LINC00973	8639.5	1.0147e-07	0.00129212	2.28154		ENSG00000229619.3	MBNL1-AS1	-1.1425	1.65146e-06		RP11-508N22.9	1.21938	0.00610976	0.0457594		CTB-147N14.6	1.00829	0.000533541	0.0036419
CTD-3060P21.1	2492	1.47069e-25	2.31576e-21	2.28074		ENSG00000248441.5	LINC01197	-1.15111	0.000478435		MIR4435-1HG	1.21488	6.13584e-05	0.00232451		RAPGEF4-AS1	1.00812	0.000689545	0.00428435
DCTN1-AS1	5137	1.81005e-16	2.69571e-12	2.26332		ENSG00000263400.5	TMEM220-AS1	-1.15185	3.12645e-05		RP11-81H14.2	1.21325	0.000893083	0.0130009		AC007682.1	1.00743	0.00103939	0.00563861
LINC00511	5329	6.84558e-16	1.01397e-11	2.26283		ENSG00000279805.1	CTA-212A2.1	-1.15856	0.000870108		RP11-7F17.7	1.21189	0.00145543	0.0177411		LHFPL3-AS2	1.00706	5.19868e-05	0.000863046
NR2F1-AS1	4978.5	5.94708e-17	8.90992e-13	2.22806		ENSG00000250280.2	RP11-305O6.3	-1.1615	6.16129e-06		SAMD12-AS1	1.20516	0.00182996	0.0205599		RP11-247A12.1	1.00702	0.000306903	0.00255177
RP11-103B5.4	3182	5.56919e-23	8.68627e-19	2.21865		ENSG00000278112.1	RP11-972P1.11	-1.16153	5.2969e-06		RP11-439A17.10	1.20328	0.00384657	0.0336221		RP11-287D1.5	1.00642	0.008087	0.0240402
SFTA1P	5669	6.74376e-15	9.88028e-11	2.21052		ENSG00000234492.4	RPL34-AS1	-1.16172	3.82458e-05		AC013402.4	1.19813	0.00476631	0.0387763		RP5-1011O1.3	1.00404	0.00187032	0.00838198
RP11-49I11.4	3241	9.10831e-23	1.41926e-18	2.20967		ENSG00000267383.5	CTC-260E6.6	-1.1638	0.000230961		AC005606.14	1.1922	5.37509e-05	0.00214538		RP11-259O2.3	1.00353	0.000339879	0.00273643
RP11-53M11.3	8750	1.60678e-07	0.00203273	2.17763		ENSG00000261537.1	RP11-319G9.5	-1.16716	5.39903e-07		AC053503.11	1.18997	0.00171418	0.0197176		RP11-108H9.1	1.00215	7.72164e-05	0.00106956
AP000695.6	6912	1.40588e-11	1.96739e-07	2.16421		ENSG00000196972.7	LINC00087	-1.17104	3.78281e-05		CTB-60B18.10	1.18786	0.000504255	0.00891887		AC013733.3	1.00126	0.00966821	0.0274863
FLJ16779	6317	4.2097e-13	6.03419e-09	2.16145		ENSG00000262185.1	RP11-462G12.1	-1.17158	1.05642e-05		RP11-615I2.2	1.18757	0.0015476	0.0184747		RP11-46H11.11	1.00001	0.002298	0.00970215
HAGLR	4160	1.4131e-19	2.16105e-15	2.1562		ENSG00000235072.2	AC012074.2	-1.17615	0.000327926		DLGAP1-AS2	1.18497	0.000155431	0.00421438		RP11-876N24.4	-1.00221	9.07144e-05	0.00118279
RP11-519G16.5	4627	4.70416e-18	7.12022e-14	2.15388		ENSG00000255337.1	RP11-315O6.1	-1.1783	0.00035919		RP11-7I15.3	1.1835	0.00209151	0.0223843		RP11-105C19.2	-1.00226	0.000135917	0.00149899
RP11-465L10.10	8313.5	2.26458e-08	0.000294395	2.13758		ENSG00000237940.3	AC093642.3	-1.1799	0.000169976		SCARNA9	1.1824	0.00326196	0.0301889		RP11-645C24.5	-1.00226	0.000135917	0.00149899
RP13-122B23.8	4077	7.45807e-20	1.14235e-15	2.13679		ENSG00000250371.1	RP11-22A3.2	-1.17995	0.000650853		FLJ44511	1.17859	0.0069966	0.0498656		RP11-499P20.2	-1.01394	0.00144845	0.00707381
LINC01451	7665.5	8.70633e-10	1.17448e-05	2.13134		ENSG00000256139.2	RP11-968O1.5	-1.18123	7.96746e-13		RP11-809N8.4	1.1749	0.000854311	0.0125871		RP4-751H13.7	-1.01509	0.000897602	0.00511357
LINC01204	7515	3.7319e-10	5.07426e-06	2.12673		ENSG00000245685.5	AF146191.4	-1.18202	2.93759e-05		AC013460.1	1.17099	0.00255467	0.0256774		FAM182A	-1.02021	0.00322491	0.0121674
RP6-65G23.5	8987	4.7819e-07	0.00594486	2.12568		ENSG00000267296.2	CEBPA-AS1	-1.18242	3.90393e-05		RP11-147L13.8	1.17087	0.00130074	0.0165153		SLC25A5-AS1	-1.02034	4.71352e-05	0.000809864
AC013271.3	8140.5	9.27116e-09	0.000121934	2.12484		ENSG00000245105.2	A2M-AS1	-1.18415	0.000357249		RP11-563J2.3	1.16954	0.00175379	0.020002		PAXIP1-AS2	-1.02529	0.000418225	0.0031239
RP11-20J15.3	6927.5	1.58202e-11	2.21119e-07	2.12402		ENSG00000197291.7	RAMP2-AS1	-1.19041	5.9551e-05		CTC-436K13.2	1.16908	0.00269502	0.0266222		CTA-29F11.1	-1.02547	0.000162362	0.00168959
RP3-449M8.6	3722.5	4.6075e-21	7.11904e-17	2.10626		ENSG00000271614.1	LINC00936	-1.19267	1.43875e-07		LINC00152	1.16539	7.45893e-05	0.0026355		RP11-669N7.2	-1.02758	0.0125435	0.0335941
LINC00607	5468.5	1.76726e-15	2.60653e-11	2.10546		ENSG00000189149.10	CRYM-AS1	-1.19281	2.7294e-07		AC139099.5	1.1641	0.0046491	0.0381228		RP4-669L17.10	-1.0296	1.43483e-05	0.000423942
AC093381.2	6935.5	1.64053e-11	2.29199e-07	2.09402		ENSG00000279086.1	RP11-667F14.1	-1.19989	0.000874685		XX-C2158C12.2	1.1641	0.0046491	0.0381228		LINC01001	-1.0296	1.43483e-05	0.000423942
RP1-68D18.4	6163	1.61989e-13	2.33459e-09	2.09343		ENSG00000280274.1	RP11-556H2.1	-1.20084	0.000412155		CTD-3194G12.2	1.16082	0.00432969	0.0363071		RP11-34P13.14	-1.0296	1.43483e-05	0.000423942
LINC01483	3760.5	6.23597e-21	9.62334e-17	2.09319		ENSG00000257599.1	OVCH1-AS1	-1.20088	0.000478814		SRGAP2-AS1	1.15683	0.00692868	0.0495738		RP4-555D20.2	-1.03138	9.98707e-05	0.00124059
RP4-758J18.7	5659	6.3109e-15	9.24925e-11	2.08094		ENSG00000230530.1	LIMD1-AS1	-1.20646	0.00122736		RP11-289H16.1	1.15683	0.00692868	0.0495738		LINC-PINT	-1.0458	3.10159e-05	0.000642098
RP3-449M8.9	3289	1.35686e-22	2.11262e-18	2.08092		ENSG00000256101.4	RP11-90D4.3	-1.20679	5.03521e-05		CTA-384D8.34	1.15039	0.00373958	0.0330134		RP11-205K6.3	-1.04613	0.00442318	0.015343
RP11-417E7.1	6117	1.21336e-13	1.75149e-09	2.08007		ENSG00000254330.1	RP11-1D12.1	-1.2136	7.00601e-10		CTA-384D8.35	1.15039	0.00373958	0.0330134		LINC00092	-1.04884	6.14629e-05	0.000944258
RP11-93I21.3	8516	5.80306e-08	0.000744997	2.07996		ENSG00000233509.2	ZNF197-AS1	-1.21406	2.57618e-06		LINC00853	1.14305	0.00213991	0.0227516		PCBP2-OT1	-1.05485	3.51428e-05	0.000686508
AC073316.1	9204.5	9.85404e-07	0.0120741	2.0768		ENSG00000275611.1	RP11-291I6.2	-1.2167	0.00051782		KB-1572G7.3	1.1415	2.09936e-06	0.000280419		RP1-122K4.3	-1.0604	2.71003e-05	0.000601355
RP1-313L4.3	8250	1.63502e-08	0.00021337	2.05732		ENSG00000234617.1	SNRK-AS1	-1.21936	3.8612e-05		GUSBP11	1.1415	2.09936e-06	0.000280419		RP11-497E19.1	-1.06588	0.000215082	0.00202777
RP11-855O10.2	6300.5	3.79169e-13	5.4369e-09	2.05529		ENSG00000259104.2	PTCSC3	-1.22037	3.79596e-05		RP4-635E18.6	1.14026	0.000791908	0.0119533		AC092620.3	-1.06771	2.30993e-05	0.000542129
CTD-3064H18.4	5020	7.97801e-17	1.19311e-12	2.04651		ENSG00000263327.5	TAPT1-AS1	-1.22307	6.30618e-05		AC009501.4	1.13818	0.0066074	0.0480693		RP11-526I2.5	-1.06773	3.46805e-05	0.000680693
LINC00891	4574	3.18251e-18	4.82532e-14	2.02421		ENSG00000232645.4	LINC01431	-1.22351	0.00106934		RP4-610C12.4	1.13626	0.00321908	0.0299153		FAM201A	-1.07305	0.00104181	0.00564988
RP11-861E21.2	3809	9.16351e-21	1.41219e-16	2.02187		ENSG00000266957.1	RP11-49K24.4	-1.22418	7.64501e-05		LINC00366	1.13604	0.000657858	0.0106006		AC108066.1	-1.07321	0.00690909	0.021312
RP11-108K14.12	9343	1.96335e-06	0.0237487	2.01075		ENSG00000278875.1	CTC-439O9.1	-1.2246	0.000135605		KTN1-AS1	1.13496	0.000399851	0.0076797		H19	-1.07413	0.0012499	0.00639086
CTB-114C7.4	8598.5	8.26839e-08	0.00105521	2.00891		ENSG00000264920.1	RP11-6N17.4	-1.22514	8.07998e-07		SNHG4	1.13309	0.00187832	0.0208921		RP11-94C24.13	-1.07518	2.52808e-05	0.000577757
RP11-666F17.1	9421.5	2.88772e-06	0.0345891	1.97222		ENSG00000278869.1	CITF22-49E9.3	-1.23271	2.67526e-07		RP11-574F21.2	1.13141	4.6133e-06	0.00044953		LINC00402	-1.07704	4.90729e-05	0.000832779
RP11-161M6.2	4849	2.35919e-17	3.54586e-13	1.96676		ENSG00000254718.5	CTD-2184C24.2	-1.23635	0.000103449		RP11-381N20.1	1.12996	0.00418314	0.0355131		RP11-77P16.4	-1.08551	1.85361e-05	0.000478512
AC007750.5	8274	1.86265e-08	0.00024276	1.95666		ENSG00000250397.2	RP11-1391J7.1	-1.23915	0.000770143		AC002116.7	1.12972	0.00328858	0.0303809		SNHG18	-1.08553	0.00656873	0.0205767
AC139099.5	8967	4.09739e-07	0.00510658	1.95109		ENSG00000270077.1	KB-1958F4.1	-1.23932	0.000208316		RP13-16H11.7	1.1286	0.00309422	0.0291353		LINC00909	-1.08708	0.011954	0.0324194
RP1-159A19.4	8284	1.95145e-08	0.000254195	1.94952		ENSG00000232907.6	DLGAP4-AS1	-1.23994	1.52301e-07		AC012462.1	1.12364	0.00050346	0.00890974		FAM87A	-1.0876	0.000113194	0.0013423
RP3-525N10.2	5377	9.50124e-16	1.40485e-11	1.94786		ENSG00000260493.1	RP11-219B4.7	-1.24067	0.0012978		RP11-1149M10.1	1.12343	0.00123093	0.0159471		AC116614.1	-1.08889	0.000793361	0.00469322
RP11-524C21.2	9500	3.34753e-06	0.0399695	1.94651		ENSG00000280214.1	CTD-2012K14.5	-1.2448	3.19822e-06		RP11-612B6.2	1.12335	0.00059247	0.00988295		LOH12CR2	-1.08946	0.00549732	0.018076
CTC-277H1.7	2078	3.55171e-27	5.61169e-23	1.92822		ENSG00000269930.1	RP11-932O9.9	-1.24583	0.000177935		AC010096.2	1.12288	0.000488847	0.00875454		RP11-68I18.10	-1.0983	0.000400991	0.00304768
RP11-357P18.2	5757.5	1.20703e-14	1.76359e-10	1.92374		ENSG00000270792.4	RP11-103J8.1	-1.25189	2.25749e-05		RP11-317M11.1	1.12178	0.00244249	0.0248983		RP4-803J11.2	-1.09881	0.000132479	0.00148298
CTD-2154I11.2	3069	2.15534e-23	3.36771e-19	1.8971		ENSG00000259319.1	RP11-293M10.6	-1.25365	9.68263e-06		LINC01526	1.12104	0.000374638	0.00736496		AC093843.1	-1.09937	0.000135233	0.0014985
RP11-212E4.1	8798.5	1.94515e-07	0.00245381	1.89597		ENSG00000234290.2	AC116366.6	-1.25604	0.000359816		RP11-387H17.6	1.11892	0.00166904	0.0193535		DPH6-AS1	-1.10073	0.00245559	0.010111
RP11-624M8.1	5331.5	6.96376e-16	1.0314e-11	1.89092		ENSG00000231459.1	LINC00032	-1.25964	9.1606e-06		DOCK9-AS1	1.11494	0.00508573	0.0405642		RP11-545A16.4	-1.10193	6.61273e-05	0.000985713
RP4-647J21.1	8324	2.38998e-08	0.000310602	1.87972		ENSG00000233251.6	AC007743.1	-1.26496	3.0969e-05		OPA1-AS1	1.11153	0.0014685	0.0178405		RP11-16P6.1	-1.10276	8.83221e-05	0.00116352
MEG9	9452	2.86571e-06	0.0343398	1.87809		ENSG00000232956.7	SNHG15	-1.27539	1.3942e-05		AC093673.5	1.10061	3.45706e-05	0.00162165		LINC01534	-1.10547	0.00315139	0.0119621
RUNDC3A-AS1	1049	2.0096e-31	3.19105e-27	1.87723		ENSG00000280115.1	RP11-133M8.3	-1.2774	1.39924e-06		CTB-41I6.1	1.09369	0.00488362	0.0394432		RP4-583P15.10	-1.10591	0.000183591	0.00183768
RP6-74O6.6	8921	3.46621e-07	0.00433207	1.86899		ENSG00000264672.4	SEPT4-AS1	-1.27938	6.23334e-06		RP11-443B7.1	1.09266	0.00122964	0.0159368		RP11-44F21.5	-1.10805	8.74737e-05	0.00115695
SH3PXD2A-AS1	5097.5	1.37592e-16	2.05177e-12	1.86732		ENSG00000279943.1	FLJ38576	-1.28071	6.55621e-06		RP4-565E6.1	1.089	0.0007351	0.0113717		SNHG1	-1.10898	2.79559e-05	0.00060783
CH17-360D5.2	9415	2.58776e-06	0.0310897	1.86167		ENSG00000259071.1	RP11-247L20.4	-1.2837	6.89974e-06		TEX41	1.08633	0.00135921	0.016986		ACVR2B-AS1	-1.11137	0.00311427	0.011862
RP11-115J16.1	9069.5	5.26024e-07	0.00653059	1.84457		ENSG00000241985.1	WWTR1-IT1	-1.28966	4.53409e-05		RP11-815M8.1	1.08542	0.00579044	0.0441613		RP11-379K17.12	-1.11416	0.000572966	0.00380735
RP11-359E10.1	4968	5.51998e-17	8.27335e-13	1.84304		ENSG00000279853.1	RP5-844F9.1	-1.29224	0.000850354		AC017101.10	1.08358	0.00023078	0.00542876		PRKCA-AS1	-1.11562	0.000275	0.00237066
RP11-66H6.4	6985.5	2.20436e-11	3.07265e-07	1.81778		ENSG00000273973.1	RP11-973D8.5	-1.29842	0.000718398		RP11-392P7.6	1.08199	6.76166e-05	0.00247481		NR2F2-AS1	-1.12055	0.000151557	0.00161265
RP11-893F2.13	8977	4.30571e-07	0.00536319	1.80955		ENSG00000278002.1	RP11-596C23.2	-1.30024	0.000243648		ZNF571-AS1	1.08185	0.000455546	0.00838687		RP11-325F22.2	-1.12134	0.000738493	0.00449054
RP11-66B24.7	7765.5	1.50162e-09	2.01383e-05	1.79172		ENSG00000274904.1	CTD-2515O10.5	-1.3017	0.000219737		RP11-321E8.4	1.07971	0.00619612	0.0461611		LINC01550	-1.12759	0.00104657	0.00566825
RP1-69D17.4	6816	8.30585e-12	1.16689e-07	1.79111		ENSG00000261837.1	RP11-264L1.3	-1.30228	2.10194e-09		LINC01436	1.07735	0.00385256	0.0336545		LINC01128	-1.12896	0.000234418	0.00213702
TEX26-AS1	7855.5	2.3719e-09	3.16482e-05	1.7823		ENSG00000279796.1	RP11-317F20.3	-1.30379	0.000229222		LINC00624	1.07357	0.00343319	0.031234		AC022182.3	-1.13169	0.000586415	0.00385952
AC005625.1	8258.5	1.74017e-08	0.000226936	1.78199		ENSG00000214851.4	LINC00612	-1.30618	4.5126e-05		RP11-347C18.3	1.07297	0.000293457	0.00633063		SGMS1-AS1	-1.13447	1.312e-05	0.000404077
RP11-82L18.2	4038	5.51425e-20	8.45776e-16	1.7745		ENSG00000274427.1	RP11-972P1.10	-1.30903	0.000467713		XXbac-BCX196D17.5	1.07249	0.00431704	0.0362391		AC068039.4	-1.1359	0.000660998	0.00416484
RP11-598F7.5	5848	2.17663e-14	3.17265e-10	1.76727		ENSG00000280339.1	RP11-736K20.4	-1.31477	1.58063e-07		RP11-532F12.5	1.07183	5.78242e-05	0.00224071		RP11-399E6.4	-1.13924	0.00124813	0.00638577
AC004540.5	3133	3.69415e-23	5.76694e-19	1.74612		ENSG00000259969.1	RP11-999E24.3	-1.31943	3.59275e-05		SNHG22	1.07166	8.25455e-06	0.000654954		PANDAR	-1.14516	1.27373e-05	0.000396932
MIR181A2HG	3126	3.48327e-23	5.43843e-19	1.74032		ENSG00000227726.1	AP001271.3	-1.32622	4.02462e-05		LINC00620	1.07011	0.00572709	0.0438496		AC018647.3	-1.14599	0.00283441	0.0111822
RP11-247A12.7	8801	2.10316e-07	0.00264956	1.73583		ENSG00000237943.5	PRKCQ-AS1	-1.32875	5.69762e-09		RP11-98D18.17	1.06949	0.000902116	0.0130833		LINC01474	-1.15009	0.000480806	0.00339395
LA16c-380H5.5	3662	2.83967e-21	4.39354e-17	1.73502		ENSG00000279839.1	RP11-193J6.1	-1.33583	6.25866e-05		RP11-429J17.4	1.06925	0.000355825	0.00713763		RP11-130C19.3	-1.15181	0.000217939	0.00204539
RP11-146F11.5	7250	9.6804e-11	1.33222e-06	1.71879		ENSG00000274292.1	RP11-347I19.7	-1.33835	5.84766e-06		CTD-3187F8.11	1.06829	0.0027493	0.0269754		RP11-348N5.9	-1.16022	0.0010856	0.00580553
AC104655.3	4663	6.10513e-18	9.22973e-14	1.70994		ENSG00000274893.1	RP11-15E1.5	-1.33844	0.000580699		CTD-2194D22.2	1.06676	0.00489085	0.0394901		RP11-774O3.3	-1.16031	8.70128e-06	0.000318353
CTA-384D8.35	8789	2.02414e-07	0.00255123	1.70746		ENSG00000231856.2	RP11-327P2.5	-1.33942	2.59655e-08		CTD-2269F5.1	1.06588	0.000395056	0.00762284		RP11-553L6.5	-1.16528	7.81701e-06	0.000300093
RP11-80H8.4	4415	9.76519e-19	1.48587e-14	1.7057		ENSG00000259804.1	CTD-2012K14.7	-1.34116	3.42985e-06		RP11-344G13.1	1.06503	0.00168882	0.0195193		RP11-834C11.4	-1.17449	6.68416e-06	0.00027858
OR7E47P	8573	7.17872e-08	0.00091902	1.70105		ENSG00000229498.1	AC105053.3	-1.34221	0.000469371		RP1-90G24.8	1.06208	0.00262605	0.0261659		FAM87B	-1.17544	1.15179e-05	0.000372945
CYP1B1-AS1	4051	6.09892e-20	9.34842e-16	1.6932		ENSG00000270175.1	RP11-793H13.11	-1.34432	1.39067e-07		RP4-591L5.1	1.06114	0.00175772	0.0200331		RP11-2E11.6	-1.1762	0.000472322	0.00335122
LINC00887	6004	5.93357e-14	8.60189e-10	1.68242		ENSG00000279355.1	AGPAT4-IT1	-1.34458	5.33338e-07		RP11-248B24.1	1.06086	0.00324352	0.0300695		AC004540.4	-1.17859	0.0117834	0.0320513
RP11-46A10.2	9210.5	1.16665e-06	0.0142459	1.68176		ENSG00000279039.1	CTC-260E6.3	-1.34564	0.000203147		LINC00993	1.06054	0.00255389	0.0256745		RP11-517H2.6	-1.1815	0.000166835	0.00172313
CTD-2246P4.1	7492.5	3.60289e-10	4.90065e-06	1.68122		ENSG00000276007.1	RP11-358L22.3	-1.35131	5.9012e-08		RP11-96P7.1	1.0604	0.00305737	0.0289009		LINC00987	-1.18675	1.40596e-05	0.000422196
XXbac-BPG308K3.5	7033.5	2.89302e-11	4.02246e-07	1.67298		ENSG00000230102.6	RP11-407B7.1	-1.35223	1.56874e-05		RP11-665G4.1	1.0603	0.00284762	0.0276098		HYI-AS1	-1.19407	0.000172074	0.00175749
RP11-1134I14.8	3259	1.05793e-22	1.64804e-18	1.67262		ENSG00000272933.1	RP11-47A8.5	-1.35326	2.82939e-07		RP11-626H12.2	1.06021	0.00519638	0.0411215		RP11-119F7.5	-1.19448	0.000316691	0.00261345
HCG22	7507	3.89468e-10	5.29093e-06	1.66177		ENSG00000236617.2	RP11-46H11.12	-1.35407	0.000319746		RP3-522D1.1	1.05672	0.00145569	0.0177411		AC079807.2	-1.19552	0.00107523	0.00577436
RP3-510D11.2	1796	2.62305e-28	4.15125e-24	1.66104		ENSG00000267412.1	CTC-265F19.2	-1.3591	0.00124666		LINC01356	1.05672	0.00145569	0.0177411		AC007383.4	-1.19594	6.991e-06	0.000282823
MUC19	8685.5	1.19954e-07	0.00152425	1.65927		ENSG00000249249.1	AC010226.4	-1.36227	9.78412e-07		AC064834.1	1.0563	0.00291808	0.0280354		LINC00969	-1.19831	1.99338e-05	0.000502876
RP11-363E7.4	636	3.21274e-33	5.10344e-29	1.65889		ENSG00000261334.1	RP11-65J3.14	-1.37082	0.000173396		AP001172.3	1.0548	0.00312246	0.0292965		RP11-355O1.11	-1.20118	0.000434709	0.00319391
RP11-356N1.2	9029	5.68731e-07	0.00704715	1.6514		ENSG00000258940.2	RP11-407N17.5	-1.38146	7.93578e-06		CTB-35F21.1	1.0494	0.00071345	0.0111472		RP11-723O4.9	-1.20198	4.3962e-05	0.000783064
RP11-34F20.7	7063.5	3.42991e-11	4.7638e-07	1.64432		ENSG00000233117.2	LINC00702	-1.3884	0.000125659		MIAT	1.04647	0.000156166	0.00422543		RP11-293M10.6	-1.20363	0.000201698	0.00195564
RP11-174G17.3	9427.5	2.78738e-06	0.0334263	1.64291		ENSG00000247982.5	LINC00926	-1.3895	7.894e-05		CTA-373H7.7	1.04647	0.000156166	0.00422543		HLA-F-AS1	-1.20621	3.04105e-06	0.000189924
DOCK9-AS2	2750	1.40822e-24	2.21161e-20	1.642		ENSG00000232453.4	RP4-794H19.1	-1.39112	6.96707e-09		ADAMTS9-AS2	1.04626	1.73644e-05	0.00105914		AC021224.1	-1.20643	5.79701e-06	0.000259939
RP1-68D18.2	7883	2.74278e-09	3.65255e-05	1.62881		ENSG00000229996.1	AC093585.6	-1.39245	0.00110134		LINC01525	1.04608	0.00437363	0.0365734		RP11-356I2.4	-1.20782	0.000291034	0.00247333
RP11-469J4.3	7512	3.92613e-10	5.33286e-06	1.61677		ENSG00000228649.7	AC005682.5	-1.39694	9.48844e-08		RP11-57A1.1	1.04593	0.0046445	0.0381032		PRKCQ-AS1	-1.21025	2.52773e-05	0.000577757
RP11-523H20.3	5022.5	8.12014e-17	1.2142e-12	1.6158		ENSG00000274021.1	RP11-823E8.3	-1.39799	3.50106e-07		RP11-324O2.3	1.04543	0.000847156	0.0125156		MIR155HG	-1.22047	6.02902e-06	0.000263571
RP11-67C2.2	9416	2.83002e-06	0.0339263	1.61322		ENSG00000260369.2	CTD-2526A2.2	-1.40071	2.72197e-05		LINC01314	1.04522	7.66383e-05	0.00268232		RP11-651L5.3	-1.22103	0.000238415	0.00216272
RP11-443B7.1	5517	2.44955e-15	3.60648e-11	1.61206		ENSG00000236740.5	RP11-411K7.1	-1.40437	0.000341849		SLFNL1-AS1	1.03953	0.000590056	0.00985676		RP11-535M15.1	-1.23478	0.000135284	0.0014985
LINC00942	6499	1.27706e-12	1.81815e-08	1.60472		ENSG00000237125.7	HAND2-AS1	-1.40734	0.000943451		RP11-211C9.1	1.03663	0.00412621	0.035209		SNRK-AS1	-1.24301	0.00747491	0.0226437
ZNF883	5093	1.33373e-16	1.98912e-12	1.59261		ENSG00000235531.8	RP11-383H13.1	-1.40744	5.85672e-05		RP11-402L5.1	1.03634	0.000131894	0.00378882		AC010883.5	-1.24476	1.6655e-05	0.000458385
AC090505.6	6903	1.37514e-11	1.92492e-07	1.59126		ENSG00000260805.2	RP11-61J19.5	-1.40893	2.26187e-05		AC009878.2	1.03583	0.00179263	0.0202971		RP11-375I20.6	-1.24809	3.76228e-06	0.00021033
RP11-485G7.5	7272.5	1.09653e-10	1.50729e-06	1.58697		ENSG00000244968.5	LIFR-AS1	-1.40921	4.50777e-05		RP11-196G18.24	1.03423	0.00215345	0.0228329		FLJ42393	-1.25334	4.68267e-06	0.000230594
LINC01540	4865.5	2.65588e-17	3.9894e-13	1.56921		ENSG00000279908.1	RP11-325I22.3	-1.41405	3.22043e-06		RP11-1094H24.4	1.03303	1.42226e-05	0.000928293		RP11-327P2.5	-1.25384	1.71884e-05	0.000461914
RP11-656D10.7	6706.5	4.38915e-12	6.1966e-08	1.55269		ENSG00000272689.1	RP4-539M6.21	-1.41419	4.38834e-07		CTB-114C7.4	1.02797	0.00377596	0.0332211		WWTR1-AS1	-1.25619	3.94194e-06	0.000215971
RP11-879F14.2	4475	1.52869e-18	2.3227e-14	1.54734		ENSG00000264608.1	RP11-192H23.8	-1.42871	1.09223e-05		AC114730.5	1.02679	0.00526062	0.0414633		RP11-3B7.1	-1.26038	0.000419872	0.00312796
RP11-427M20.1	8464	4.55454e-08	0.000586579	1.53758		ENSG00000236519.1	LINC01424	-1.42924	5.47397e-05		RP1-293L6.1	1.02653	0.00225343	0.0235391		AP001058.3	-1.28045	0.000147587	0.00158879
KCNJ2-AS1	3568	1.33182e-21	2.06473e-17	1.52547		ENSG00000271833.1	RP11-356B19.11	-1.43236	1.70255e-07		AC092415.1	1.01423	0.00217034	0.0229454		RP11-253M7.1	-1.28276	0.000103321	0.0012598
CTB-129P6.7	7371.5	1.87961e-10	2.57036e-06	1.51666		ENSG00000256116.1	RP11-783K16.14	-1.43803	1.36457e-06		RP1-111D6.3	1.01402	0.00161199	0.0189323		CTD-2325B11.1	-1.28426	2.91449e-05	0.000623078
AC046143.3	2555	2.56444e-25	4.03566e-21	1.51497		ENSG00000228323.2	AC008753.6	-1.43876	4.65919e-05		CH17-408M7.1	1.01227	0.00118308	0.0155774		CTC-251I16.1	-1.28587	3.45598e-06	0.000199688
ABHD11-AS1	6730	5.04401e-12	7.10954e-08	1.51003		ENSG00000246859.2	STARD4-AS1	-1.45413	0.00111923		RP11-132N15.2	1.01011	0.00402753	0.0346571		CTA-984G1.5	-1.28717	0.000299787	0.00251716
FOXD2-AS1	3149	4.22483e-23	6.59327e-19	1.50742		ENSG00000272121.1	RP4-555D20.4	-1.45473	0.000174974		LOXL1-AS1	1.0088	0.000397418	0.00765272		SNHG14	-1.29473	9.90507e-06	0.000341436
RP11-557H15.4	5271	4.5962e-16	6.81985e-12	1.50688		ENSG00000254231.1	CTD-2284J15.1	-1.46093	1.79261e-05		LINC00877	1.00851	0.00579677	0.0441998		LINC00869	-1.29846	2.71567e-05	0.000601518
RP11-329B9.4	3774	6.94258e-21	1.07124e-16	1.49303		ENSG00000261693.1	RP13-467H17.1	-1.46237	0.000464238		CTC-207P7.1	1.0082	0.00462572	0.0380034		CTD-2047H16.4	-1.29876	3.91061e-06	0.000215663
RP11-309L24.4	4406	9.12829e-19	1.38923e-14	1.48175		ENSG00000259895.1	RP11-715J22.2	-1.46328	0.000169421		BX470102.3	1.00703	4.07901e-05	0.00180534		RP11-960L18.1	-1.30528	2.74979e-05	0.000604224
RP11-353N4.6	7474.5	3.27474e-10	4.4579e-06	1.47298		ENSG00000234899.8	SOX9-AS1	-1.46483	9.32075e-06		AC005083.1	1.00694	0.000653668	0.0105643		RP11-1024P17.1	-1.30935	4.55301e-06	0.000228299
RP11-376P6.3	2895	4.91045e-24	7.69419e-20	1.47034		ENSG00000203876.8	ADD3-AS1	-1.47021	2.52386e-09		RP13-554M15.7	1.00374	0.000152158	0.00415367		CADM3-AS1	-1.3131	3.90896e-05	0.000731651
CTB-25B13.9	9388.5	2.53727e-06	0.0305107	1.46756		ENSG00000261532.1	RP11-304L19.8	-1.47341	0.000767093		RP11-360D2.1	1.00213	0.00185201	0.0207355		CASK-AS1	-1.32197	4.3272e-06	0.000225887
MIR222HG	6075	9.31289e-14	1.34646e-09	1.46431		ENSG00000274818.1	RP1-292L20.3	-1.4747	0.000394838		RP11-307C19.2	1.00201	0.000486391	0.00873931		MEG3	-1.32714	1.78869e-05	0.000469027
LINC00365	8493.5	5.23216e-08	0.000672489	1.46311		ENSG00000270638.1	RP3-466P17.1	-1.4822	7.14183e-10		RP11-39E3.3	1.001	0.000593564	0.00989299		PRKAG2-AS1	-1.32951	0.000423716	0.00314668
RP1-228H13.5	1918	8.15408e-28	1.28957e-23	1.46203		ENSG00000260479.1	RP11-556H2.3	-1.49216	1.36357e-07		RP11-381K7.1	1.00027	0.00386367	0.0337116		LPP-AS2	-1.33119	0.000335345	0.00271326
RP11-98D18.17	6254	2.85606e-13	4.10244e-09	1.45818		ENSG00000236751.1	LINC01186	-1.49759	0.000719806		BCYRN1	-1.00102	0.00185403	0.0207536		RP11-568N6.1	-1.3357	0.000662133	0.00417041
AC005330.2	8898.5	3.25987e-07	0.00407745	1.45633		ENSG00000270959.1	LPP-AS2	-1.49904	8.73437e-08		RP11-23J9.5	-1.0027	4.0358e-05	0.00179152		LINC00271	-1.34226	9.42168e-05	0.00120474
RP11-329B9.3	4467	1.44022e-18	2.18857e-14	1.44915		ENSG00000271811.1	RP1-79C4.4	-1.50678	6.80043e-05		CATIP-AS1	-1.00277	0.00578145	0.0441123		RP11-32B5.7	-1.3443	0.000329808	0.00268372
CTD-2369P2.8	7645	8.06513e-10	1.08879e-05	1.4437		ENSG00000272902.2	RP11-299H21.1	-1.50982	1.07197e-07		RP11-57G10.8	-1.00277	0.00237802	0.0244339		AJ006998.2	-1.35579	8.06107e-05	0.00110319
RP11-10A14.5	7182	6.65141e-11	9.18692e-07	1.44343		ENSG00000235142.6	RP1-60O19.1	-1.50984	0.000267966		RBPMS-AS1	-1.00349	0.000865924	0.0127087		RP11-262H14.3	-1.36443	0.00183421	0.00828299
LINC01426	5687	7.59482e-15	1.11158e-10	1.43918		ENSG00000224063.4	AC007319.1	-1.51324	0.00024072		RP11-165J3.6	-1.00624	0.00680024	0.0489725		AC109333.10	-1.37898	0.00158206	0.00750482
RP11-302L19.3	6373.5	5.96116e-13	8.52743e-09	1.43584		ENSG00000279537.1	RP11-133K1.8	-1.51679	7.09803e-05		RP13-726E6.1	-1.00649	3.07115e-05	0.00150766		HOXA-AS2	-1.38034	5.43836e-05	0.000878575
VAC14-AS1	6288.5	3.53591e-13	5.07298e-09	1.43128		ENSG00000279338.1	RP1-309I22.2	-1.52265	4.55605e-07		MGC16275	-1.00819	0.000193001	0.004849		RNU12	-1.38298	6.82937e-06	0.000279222
AC107057.1	8162.5	1.09219e-08	0.000143284	1.42812		ENSG00000250820.1	RP11-91H12.4	-1.52288	2.46922e-07		RP11-342A1.1	-1.00858	0.00501095	0.0401527		TRG-AS1	-1.38896	1.88995e-06	0.000148205
SPANXA2-OT1	6705.5	4.36638e-12	6.16489e-08	1.42777		ENSG00000228559.1	RP3-340B19.3	-1.52707	1.39382e-06		CTD-2200A16.1	-1.01009	0.000270886	0.0060315		RP13-20L14.1	-1.38915	6.05626e-06	0.000263702
MIR31HG	5107	1.46646e-16	2.18591e-12	1.42747		ENSG00000272209.1	RP3-500L14.2	-1.53927	0.000979849		FLJ27354	-1.01086	0.00457251	0.0376891		RP1-28O10.1	-1.39308	1.93821e-06	0.00014899
CTD-2516F10.4	5871	2.52603e-14	3.67866e-10	1.4267		ENSG00000271086.4	NAMA	-1.54171	2.2741e-05		RP11-250B2.3	-1.01172	0.0033021	0.0304488		AC092580.4	-1.39325	3.34193e-05	0.000669437
RP11-66B24.2	4713.5	8.85358e-18	1.3368e-13	1.42453		ENSG00000254910.1	RP11-326C3.7	-1.55078	0.00065155		CTD-2655K5.1	-1.01217	0.00319067	0.0297074		RP11-283C24.1	-1.39404	4.40977e-05	0.000783309
AP001626.2	6614	2.54216e-12	3.60224e-08	1.41619		ENSG00000280587.1	LINC01348	-1.55146	0.000156194		AC009120.4	-1.01234	0.000297278	0.0063804		CTD-2008L17.2	-1.40801	2.24915e-05	0.000532165
LINC00086	4918	3.86678e-17	5.80249e-13	1.40946		ENSG00000239482.5	RP11-90K6.1	-1.55643	0.000261647		RP13-977J11.2	-1.01289	0.00270229	0.0266634		LINC01197	-1.41049	3.02944e-06	0.000189924
RP11-964E11.2	6720.5	4.77036e-12	6.72907e-08	1.40167		ENSG00000280068.1	RP11-91H12.1	-1.55797	0.000542419		RP11-212I21.4	-1.01356	0.00104933	0.0144156		MIR497HG	-1.4123	0.000182375	0.00182883
RP11-259K15.2	4234	2.48792e-19	3.80105e-15	1.40105		ENSG00000255946.1	RP11-173P15.7	-1.55851	8.58277e-05		RP11-715J22.6	-1.01362	0.000419405	0.0079357		ST7-AS1	-1.43681	9.86916e-07	9.98744e-05
RP5-1057I20.2	9159.5	9.90475e-07	0.0121343	1.39738		ENSG00000272735.1	RP11-467P9.1	-1.56623	4.24803e-07		AC093609.1	-1.01387	0.000366184	0.00726582		OTUD6B-AS1	-1.43945	7.9219e-05	0.00108867
RP11-832A4.7	3038	1.65874e-23	2.59245e-19	1.39466		ENSG00000232352.1	SEMA3B-AS1	-1.5699	5.60935e-05		RP11-538D16.2	-1.01411	0.000710213	0.0111117		RP11-758P17.3	-1.44199	1.64723e-05	0.000457475
RP11-13K12.5	7755	1.42684e-09	1.91525e-05	1.3907		ENSG00000272701.2	MESTIT1	-1.57331	0.000377388		LINC01405	-1.01646	0.00462567	0.0380034		AC079767.4	-1.45068	5.32308e-05	0.000870344
LA16c-380H5.2	6762.5	6.10025e-12	8.58793e-08	1.38808		ENSG00000279878.1	RP11-286N22.16	-1.57368	0.000860074		RP11-146F11.1	-1.01894	0.00101842	0.0141273		LINC01508	-1.46235	0.000112937	0.0013423
PP14571	6088	1.01103e-13	1.46104e-09	1.38431		ENSG00000232415.1	CTB-51J22.1	-1.57546	6.13165e-07		RP11-736K20.6	-1.02003	1.94211e-05	0.00113183		RP11-142A22.3	-1.46269	5.20885e-06	0.000246245
SNAP25-AS1	6758	5.9308e-12	8.34998e-08	1.38246		ENSG00000271941.1	RP11-188P20.3	-1.57786	2.19601e-06		AC005152.3	-1.02042	0.000433082	0.00809374		RP11-351I21.11	-1.47056	6.80549e-06	0.000279222
RARA-AS1	2582	3.25166e-25	5.11617e-21	1.38175		ENSG00000258399.5	MEG8	-1.57996	0.000109624		RP11-594N15.2	-1.02458	0.00451145	0.0373435		RP11-65L3.2	-1.47363	0.00220987	0.0094574
RP11-283G6.4	3360	2.43905e-22	3.79247e-18	1.37363		ENSG00000214548.13	MEG3	-1.5862	0.000220751		RP11-1096G20.5	-1.025	0.000404811	0.00774603		LINC01140	-1.47632	1.1248e-06	0.000107578
LBX2-AS1	3881	1.61753e-20	2.48986e-16	1.3672		ENSG00000227911.3	RP11-141M1.1	-1.58656	1.26321e-07		LINC01046	-1.02631	0.00205511	0.0221415		RP13-616I3.1	-1.48964	0.000218586	0.00204682
RP11-351J23.1	9396	2.56255e-06	0.0308018	1.3659		ENSG00000277386.1	RP11-141M1.4	-1.59048	0.000904739		AC002511.3	-1.02662	0.000214167	0.00516731		PCED1B-AS1	-1.49622	2.28489e-06	0.000164373
AC021188.4	8694.5	1.32712e-07	0.00168359	1.36518		ENSG00000260633.1	RP11-375I20.6	-1.59294	0.000576549		RP11-436D10.3	-1.02709	0.0056932	0.0436549		AGPAT4-IT1	-1.50352	1.66776e-05	0.000458385
RP11-54O7.3	6285	3.46048e-13	4.96509e-09	1.36161		ENSG00000225313.4	RP11-415J8.3	-1.59679	0.00132538		AC079145.4	-1.02961	0.0036517	0.0324985		PROSER2-AS1	-1.51534	1.10073e-06	0.000106562
AC004012.1	8992.5	4.87246e-07	0.006055	1.35985		ENSG00000204446.4	C9orf170	-1.59771	0.000438456		TMEM191C	-1.02991	0.000358221	0.00716775		HOXD-AS2	-1.51646	0.000213239	0.00201845
GAS6-AS1	6701	4.2538e-12	6.00678e-08	1.35281		ENSG00000272632.1	RP11-362F19.3	-1.6005	2.30221e-05		CTC-265F19.2	-1.03307	0.00375436	0.0330959		JHDM1D-AS1	-1.51737	5.4173e-06	0.000251783
RP11-54O7.17	6068	8.90946e-14	1.28858e-09	1.33859		ENSG00000259687.1	LINC01220	-1.60096	2.23669e-05		FGF10-AS1	-1.0334	0.000295775	0.00636084		HOTAIRM1	-1.55106	7.68319e-06	0.000297023
RP1-102K2.8	8071	7.01814e-09	9.25973e-05	1.33254		ENSG00000266844.1	RP11-862L9.3	-1.60136	2.54444e-05		RP11-483F11.7	-1.03415	0.00349984	0.0316427		TBC1D3P1-DHX40P1	-1.55305	1.84923e-05	0.000478512
LEMD1-AS1	5520.5	2.5078e-15	3.69173e-11	1.3153		ENSG00000280381.1	RP11-197N18.8	-1.61479	4.16465e-07		RP1-272L16.1	-1.0359	8.37576e-05	0.00283641		RP11-178C3.2	-1.55305	1.84923e-05	0.000478512
RP11-266A24.1	6502	1.30032e-12	1.85088e-08	1.31471		ENSG00000233791.4	LINC01136	-1.61717	0.000191276		RP11-250B2.5	-1.03926	0.000580166	0.00975459		PGM5P2	-1.55545	6.6493e-06	0.000277827
AC005355.2	8671.5	1.18657e-07	0.00150813	1.30278		ENSG00000272426.1	RP11-108M9.6	-1.61785	0.000114306		RP11-466F5.8	-1.03979	0.000186648	0.00474707		RP11-411K7.1	-1.56141	3.11832e-06	0.000191096
CTD-2291D10.4	7999	4.9087e-09	6.50206e-05	1.29771		ENSG00000230461.7	PROX1-AS1	-1.61792	0.000249165		RP11-8L2.1	-1.04046	0.00496902	0.0399197		LINC00641	-1.56401	4.2911e-05	0.000770906
RP11-598F7.6	6719	4.72865e-12	6.67165e-08	1.29287		ENSG00000238078.1	LINC01352	-1.61889	0.000468458		AP001271.3	-1.04242	4.39058e-06	0.000441561		RFPL1S	-1.56818	0.0208442	0.0493191
MIRLET7DHG	5937.5	3.87757e-14	5.63489e-10	1.28274		ENSG00000225945.1	RP3-441A12.1	-1.62376	7.12271e-05		CTD-2192J16.11	-1.04266	0.00150944	0.0181865		RP11-363G2.4	-1.58112	4.5953e-05	0.000799514
AC141928.1	7792	1.72603e-09	2.31098e-05	1.26866		ENSG00000256542.2	RP13-895J2.3	-1.62743	0.00107		RP11-944L7.4	-1.04539	0.000261676	0.00590483		RP5-991G20.1	-1.59913	0.0179073	0.0439084
RP11-324E6.10	7241.5	9.22694e-11	1.27009e-06	1.26642		ENSG00000258584.1	FAM181A-AS1	-1.62849	0.00113907		LINC00472	-1.04545	0.00148149	0.0179582		RP11-392P7.6	-1.63433	2.55946e-05	0.000581715
KB-208E9.1	6354	5.29065e-13	7.57304e-09	1.26554		ENSG00000280067.1	CTD-2600H12.2	-1.63494	3.66934e-05		SLC25A5-AS1	-1.04689	6.9486e-05	0.00252002		RP11-536O18.1	-1.67102	8.79247e-07	9.44984e-05
CTD-2020K17.1	8654	1.10549e-07	0.00140618	1.26339		ENSG00000231107.1	LINC01508	-1.63733	6.24339e-06		RP11-256I23.3	-1.048	0.00066395	0.0106625		FARP1-AS1	-1.67431	7.63951e-05	0.0010649
RP11-98D18.9	2317	3.09309e-26	4.87811e-22	1.2599		ENSG00000261488.1	RP11-757F18.5	-1.64064	1.05971e-05		RP11-586K12.11	-1.04927	0.00241259	0.0246836		EMX2OS	-1.68978	9.36129e-06	0.000333838
TRPM2-AS	8571	7.57222e-08	0.000968563	1.25586		ENSG00000255090.4	MIR100HG	-1.6411	2.81352e-05		RP11-1437A8.6	-1.04927	0.00241259	0.0246836		AC010226.4	-1.72362	3.73291e-06	0.000210084
RP5-1096D14.6	8752	1.71017e-07	0.00216148	1.25397		ENSG00000177133.9	LINC00982	-1.64712	6.8261e-05		RP11-407N17.5	-1.05028	0.00161154	0.0189309		RP6-201G10.2	-1.72687	5.75844e-06	0.00025951
RP11-626H12.2	7048	3.1438e-11	4.36925e-07	1.25364		ENSG00000280212.1	RP11-49K24.3	-1.65036	0.000253668		RP11-383C5.3	-1.05239	0.000124873	0.00365209		RP11-428J1.4	-1.73249	4.32631e-05	0.000774753
RP11-109J4.1	9241.5	1.40045e-06	0.0170435	1.24989		ENSG00000260511.1	RP11-556H2.2	-1.65221	5.00738e-06		CTA-984G1.5	-1.05292	0.000766602	0.0116673		CYP17A1-AS1	-1.74545	1.81602e-06	0.000145863
RP11-399O19.9	4048	5.95878e-20	9.13481e-16	1.24722		ENSG00000233593.5	RP4-665J23.1	-1.65272	1.08503e-06		AC007952.5	-1.05304	0.0012764	0.0163215		RP11-1100L3.8	-1.7699	2.85525e-07	5.0799e-05
LINC01356	6833.5	9.22131e-12	1.2944e-07	1.24134		ENSG00000231612.1	RP11-522M21.3	-1.65752	0.000319794		RP11-744A16.4	-1.05304	0.0012764	0.0163215		MIR99AHG	-1.80396	0.000204763	0.00197259
LINC01268	6402.5	7.11601e-13	1.01674e-08	1.23509		ENSG00000230490.2	RP11-141M1.3	-1.66388	6.57957e-05		AC007952.6	-1.05304	0.0012764	0.0163215		RP11-696N14.1	-1.8094	5.82721e-06	0.000260587
CTD-2600O9.1	5384	9.96582e-16	1.47315e-11	1.2314		ENSG00000236514.1	RP11-162G10.5	-1.66782	2.33341e-07		RP11-111H3.3	-1.05341	0.000255256	0.00581363		RP11-109G23.3	-1.81097	4.02839e-05	0.000747239
RP11-783K16.5	5797	1.5624e-14	2.2811e-10	1.22863		ENSG00000271417.2	SNHG24	-1.67078	4.26338e-05		RP1-315G1.3	-1.05433	8.74108e-05	0.002918		RP11-362F19.1	-1.81229	0.00101885	0.00556364
LINC00152	6178	1.77975e-13	2.56372e-09	1.2286		ENSG00000130600.14	H19	-1.67178	0.000427556		RP11-655M14.13	-1.05447	0.00130128	0.0165153		LINC00621	-1.84213	6.00493e-06	0.000263571
AC026471.6	5387.5	1.02061e-15	1.50846e-11	1.22654		ENSG00000279369.1	RP11-51F16.1	-1.67549	0.00056299		YTHDF3-AS1	-1.05498	0.000645111	0.0104702		RP1-153P14.7	-1.84707	6.96758e-07	8.415e-05
RP11-108M9.3	8257.5	1.73353e-08	0.000226121	1.22544		ENSG00000267287.1	RP11-567M16.1	-1.68216	0.000110961		RP11-6N17.3	-1.05862	0.00680711	0.0490152		RP11-513I15.6	-1.86507	2.49484e-06	0.000175459
RP11-99E15.2	8314	2.25361e-08	0.000292991	1.22512		ENSG00000234928.1	AP000344.3	-1.6891	0.000717404		NEXN-AS1	-1.05864	0.00167379	0.0193999		RP11-284N8.3	-1.86655	5.42172e-07	7.29332e-05
RP11-10K16.1	2989.5	1.09946e-23	1.71912e-19	1.21353		ENSG00000260475.1	RP11-85A1.3	-1.68978	1.68521e-05		RP11-90D4.3	-1.059	0.000288016	0.00627012		AP000892.6	-1.91545	1.6536e-07	4.348e-05
RP11-823E8.3	8025.5	5.60404e-09	7.41471e-05	1.21029		ENSG00000273210.1	AP001437.1	-1.69981	0.000388645		CASC2	-1.05964	6.5496e-05	0.00242592		AC012074.2	-1.93279	3.02895e-06	0.000189924
EWSAT1	9248	1.43743e-06	0.0174864	1.19792		ENSG00000255864.4	RP11-444D3.1	-1.69992	2.26425e-15		RP11-377D9.3	-1.06017	0.00288247	0.0278225		LIPE-AS1	-1.93855	1.70305e-06	0.000139498
CTA-315H11.2	9330	2.00626e-06	0.0242517	1.19779		ENSG00000275441.1	RP11-666O2.2	-1.70077	2.29019e-05		RP11-513D5.5	-1.06817	0.000158277	0.00426248		FAM95B1	-1.95142	3.34759e-06	0.000198252
BLACAT1	3720	4.51656e-21	6.97988e-17	1.19049		ENSG00000246740.2	PLA2G4E-AS1	-1.70482	4.13889e-05		RP5-1061H20.4	-1.06898	4.7837e-05	0.00200962		LINC00982	-1.98903	7.68713e-07	8.71173e-05
LINC01366	8266	1.8115e-08	0.000236166	1.18428		ENSG00000225761.1	RP11-417O11.5	-1.7071	3.32168e-05		XXYLT1-AS2	-1.07048	0.00701635	0.0499061		RP1-47M23.3	-2.01058	7.03771e-06	0.000284014
RP11-196G18.3	9103.5	7.88011e-07	0.00969332	1.17253		ENSG00000274895.1	RP11-478J18.2	-1.71333	3.91323e-08		CTC-325J23.2	-1.07087	3.86037e-05	0.00173828		RP11-674E16.4	-2.02488	1.41101e-05	0.000422711
RP11-161H23.9	8018.5	5.38327e-09	7.12476e-05	1.17033		ENSG00000260711.2	RP11-747H7.3	-1.71519	2.10498e-08		C1orf132	-1.07087	0.000289865	0.00629447		RP11-464C19.3	-2.06917	7.43695e-06	0.000292284
RP11-752L20.3	4488	1.68401e-18	2.55784e-14	1.16771		ENSG00000268388.4	FENDRR	-1.72492	4.6961e-05		RP5-968P14.2	-1.07182	0.000658391	0.0106051		RP11-834C11.8	-2.21529	1.73255e-07	4.348e-05
RP11-553A21.3	7943	3.70574e-09	4.919e-05	1.16451		ENSG00000227199.1	ST7-AS1	-1.72971	6.39772e-15		CTB-131B5.5	-1.07235	0.00432258	0.0362709		CTD-3014M21.1	-2.2216	6.13071e-07	7.9249e-05
RP11-347C18.3	3077	2.30605e-23	3.60274e-19	1.15518		ENSG00000225203.2	RP11-182M20.2	-1.74378	5.76945e-07		PCBP1-AS1	-1.07335	4.88571e-05	0.00203355		LINC00173	-2.22298	3.44719e-06	0.000199688
AC108463.1	6271	3.17352e-13	4.55622e-09	1.14913		ENSG00000231134.1	TCF7L1-IT1	-1.74418	1.566e-09		RORB-AS1	-1.07711	0.00571126	0.0437576		KB-1732A1.1	-2.23706	2.10256e-06	0.000154618
RP11-4O1.2	3167	4.91244e-23	7.66389e-19	1.14721		ENSG00000234076.1	TPRG1-AS1	-1.75469	0.000827359		RP11-12J10.4	-1.07889	0.00613528	0.0458875		CEBPA-AS1	-2.30631	1.74484e-07	4.348e-05
LINC00113	9062.5	6.44926e-07	0.00796742	1.14487		ENSG00000261159.1	RP11-723O4.9	-1.75618	2.76843e-05		LMCD1-AS1	-1.08107	0.000399336	0.00767676		LINC01354	-2.37625	4.06849e-06	0.000221412
RP11-627K11.6	8227.5	1.49375e-08	0.000195129	1.14299		ENSG00000267272.4	LINC01140	-1.76198	0.00109073		RP11-510M2.2	-1.08251	0.00383965	0.0335757		PGM5P3-AS1	-2.48028	4.88765e-08	3.08459e-05
LINC01176	6299	3.77279e-13	5.41017e-09	1.14259		ENSG00000224238.2	WARS2-IT1	-1.7651	0.000433744		AC091633.3	-1.08278	0.000103419	0.00324789		PGM5-AS1	-2.48028	4.88765e-08	3.08459e-05
RP4-728D4.2	7842	2.22819e-09	2.97597e-05	1.14129		ENSG00000232536.1	RP11-74C1.4	-1.77153	1.34269e-07		FLJ37035	-1.08308	1.22879e-05	0.000841881		PGM5P4-AS1	-2.48028	4.88765e-08	3.08459e-05
RP11-329B9.5	6183	1.83533e-13	2.64306e-09	1.13877		ENSG00000261616.1	RP11-6O2.3	-1.777	5.19571e-09		RP11-620J15.3	-1.08519	6.18333e-05	0.00233566		TTN-AS1	-2.57322	1.94659e-07	4.51354e-05
RP11-295M3.4	4518	2.10444e-18	3.19411e-14	1.13001		ENSG00000250208.5	FZD10-AS1	-1.77827	5.17064e-08		RP11-6N17.6	-1.08769	0.000820152	0.0122463		ADD3-AS1	-2.57322	1.10129e-06	0.000106562
RP11-539L10.2	8153	1.04915e-08	0.000137743	1.12134		ENSG00000224186.7	C5orf66	-1.77877	0.000850303		WWTR1-AS1	-1.08829	0.00456336	0.0376256		RP11-553L6.2	-2.58813	1.37423e-07	4.348e-05
AC124944.3	9020.5	5.52046e-07	0.00684537	1.11022		ENSG00000258449.1	RP11-713N11.4	-1.78703	0.000892348		RP11-15B17.1	-1.08838	0.00625798	0.0464316		SLC26A4-AS1	-2.64762	2.30109e-05	0.000541591
RP4-597N16.4	8377.5	3.07807e-08	0.000398702	1.10682		ENSG00000267882.2	RP4-569M23.5	-1.8066	0.000101758		AC024619.2	-1.08899	3.67721e-06	0.000392335		RP5-1171I10.5	-2.65354	1.81047e-07	4.348e-05
RP11-589N15.2	5778	1.38021e-14	2.01593e-10	1.09923		ENSG00000247033.1	RP11-252E2.1	-1.80952	7.52602e-06		CTA-293F17.1	-1.09282	0.00106738	0.0145565		RP11-554A11.4	-2.67245	1.02839e-05	0.000350119
RP5-1057I20.5	8344	2.62806e-08	0.000341122	1.09531		ENSG00000257551.1	HLX-AS1	-1.81614	0.000869734		RP11-126K1.2	-1.09449	0.00651993	0.0476442		MIR22HG	-2.73645	1.13643e-08	2.35042e-05
RP11-231I16.1	8578	7.82064e-08	0.000999556	1.09295		ENSG00000251405.2	CTB-109A12.1	-1.81961	8.34585e-05		RP5-828H9.1	-1.09701	0.000675503	0.0107791		CTD-3247F14.2	-3.01132	2.49018e-07	4.75974e-05
CTD-3051D23.1	7098	4.16512e-11	5.77369e-07	1.08884		ENSG00000197813.5	CTC-301O7.4	-1.82005	7.9232e-05		NRSN2-AS1	-1.09852	0.000137202	0.00388836		RP11-384O8.1	-3.85195	5.0023e-07	7.12234e-05
RP11-155O18.6	8246	1.64575e-08	0.00021472	1.08569		ENSG00000267724.1	RP11-49K24.8	-1.82887	1.45935e-06		IQCH-AS1	-1.09948	8.10841e-07	0.000156691		RP5-887A10.1	-3.86432	2.14666e-08	2.7322e-05
ZNF571-AS1	6082	9.73425e-14	1.40689e-09	1.08102		ENSG00000280331.1	RP11-545D22.1	-1.83402	0.000613392		RP3-406P24.3	-1.10001	0.00619245	0.0461481		RP6-24A23.7	-4.15801	1.28019e-08	2.35357e-05
RP4-737E23.6	9051	6.31579e-07	0.00780884	1.07914		ENSG00000250101.1	RP11-1252I4.2	-1.83439	2.34755e-05		RP11-497E19.1	-1.10192	0.0017149	0.0197182
RP11-275I14.4	6145	1.44733e-13	2.08734e-09	1.07785		ENSG00000270020.1	RP11-463O9.9	-1.83967	0.000122022		RP11-497E19.2	-1.10192	0.0017149	0.0197182
LINC00853	5023	8.14897e-17	1.21835e-12	1.07692		ENSG00000248544.2	CTB-47B11.3	-1.84096	0.000444807		RP11-569A11.1	-1.10552	0.00354451	0.0318848
RP11-2B6.3	4792	1.56458e-17	2.35595e-13	1.07599		ENSG00000264235.4	RP13-270P17.1	-1.84528	1.45328e-07		APOA1-AS	-1.10559	0.000232733	0.00546351
RP1-288H2.2	7001	2.40941e-11	3.35342e-07	1.07206		ENSG00000266903.1	CTB-171A8.1	-1.85128	1.07324e-05		RP11-927P21.1	-1.10731	0.000269555	0.00601607
AF131215.8	5907	3.18696e-14	4.63575e-10	1.07015		ENSG00000250899.3	RP11-253E3.3	-1.85177	2.63716e-17		LINC00654	-1.10983	0.00115503	0.0153319
RP11-326K13.4	3121	3.33998e-23	5.21571e-19	1.06825		ENSG00000258603.3	RP3-414A15.10	-1.85692	1.94239e-06		RP3-340B19.3	-1.11028	0.00375575	0.0331053
AP001258.4	4766	1.29631e-17	1.95354e-13	1.06552		ENSG00000276097.1	AC006538.8	-1.85818	0.00023095		LL22NC03-13G6.2	-1.11181	7.16507e-05	0.00256943
RP11-598F7.4	8930	3.73977e-07	0.00466724	1.06511		ENSG00000203280.4	CTA-221G9.12	-1.86422	7.41368e-05		RP11-154H23.5	-1.11358	0.00514384	0.0408689
SMIM2-AS1	7163	5.98839e-11	8.27596e-07	1.06475		ENSG00000260859.1	RP11-254F19.2	-1.87249	7.6243e-05		INAFM2	-1.11438	0.00105203	0.0144302
RP11-131L23.2	9423.5	2.93632e-06	0.0351537	1.06172		ENSG00000255458.4	RP11-539G18.3	-1.88285	9.54902e-09		RP11-166P13.3	-1.11567	0.00589228	0.0446842
RP11-612B6.2	3447.5	4.99995e-22	7.76343e-18	1.05599		ENSG00000233220.3	LINC00167	-1.8878	4.35934e-08		RP11-989F5.3	-1.11608	3.33467e-05	0.00158146
C10orf95	5028.5	8.47166e-17	1.26634e-12	1.05346		ENSG00000172250.13	SERHL	-1.89748	1.23355e-06		TRAPPC12-AS1	-1.11715	0.00275034	0.0269822
RP11-461L13.3	9277.5	1.62614e-06	0.01973	1.05302		ENSG00000279243.1	CMB9-22P13.2	-1.90204	0.00022418		RP11-69I8.3	-1.11718	0.000233954	0.00546984
RP1-134E15.3	8140	9.84676e-09	0.000129386	1.05033		ENSG00000226355.1	RP11-65J3.2	-1.90395	0.000775621		RP11-279F6.1	-1.11931	0.00208562	0.0223491
AC109309.4	7020	2.68313e-11	3.73223e-07	1.04587		ENSG00000236849.4	LINC01474	-1.90653	2.52095e-05		AL035610.1	-1.11953	0.000669161	0.0107242
LINC01137	3390	3.12154e-22	4.85181e-18	1.0453		ENSG00000273036.2	FAM95C	-1.9169	9.50629e-05		SRRM2-AS1	-1.12031	0.000345036	0.00699311
AC009005.2	4529	2.28326e-18	3.4653e-14	1.03679		ENSG00000265399.1	RP13-270P17.2	-1.9202	0.000111761		RP11-472N13.2	-1.12303	0.000853181	0.0125723
RP11-164J13.1	7896	2.93009e-09	3.89937e-05	1.03388		ENSG00000247416.2	RP11-629G13.1	-1.92303	0.000506781		RP1-91J24.3	-1.12307	0.00444161	0.0369653
RP11-848P1.3	6731	5.07368e-12	7.15033e-08	1.03286		ENSG00000273919.1	RP11-384G23.1	-1.92666	0.000740562		LINC00484	-1.12447	0.00198335	0.0216252
EGOT	7523	4.24022e-10	5.75695e-06	1.03143		ENSG00000274248.1	AJ011932.1	-1.93178	0.00123817		RP11-582J16.4	-1.13049	0.00125774	0.0161753
RP11-1113L8.1	8033	5.8153e-09	7.69015e-05	1.03059		ENSG00000184068.2	RP5-821D11.7	-1.93372	4.8113e-06		LINC00543	-1.13531	0.00273981	0.0269226
LINC01224	6438	8.83084e-13	1.25981e-08	1.02998		ENSG00000255020.1	AF131216.5	-1.94079	9.46645e-05		AC156455.1	-1.13585	0.00107336	0.0146129
RP11-75C10.6	9222.5	1.29643e-06	0.0157996	1.02869		ENSG00000272663.1	RP11-191L17.1	-1.94608	9.24382e-07		CMB9-22P13.1	-1.13612	0.00417021	0.0354407
RP11-276H7.2	5854	2.26293e-14	3.29755e-10	1.0213		ENSG00000235989.3	MORC2-AS1	-1.95191	1.77258e-08		AC010136.2	-1.13664	0.000498773	0.00886257
RP11-513G19.1	8701	1.36649e-07	0.00173216	1.01999		ENSG00000245970.2	KB-1208A12.3	-1.9687	2.92261e-05		RP11-554A11.4	-1.13915	0.000325606	0.00674104
RP11-153F5.7	5938	3.89007e-14	5.65266e-10	1.01866		ENSG00000245164.5	LINC00861	-1.9698	0.000699165		RP11-181B18.1	-1.13995	0.0046751	0.0382658
CTA-150C2.13	8337	2.52655e-08	0.000328124	1.01436		ENSG00000167912.5	RP11-25K19.1	-1.97305	6.18619e-06		RP11-440L14.1	-1.14071	9.54457e-05	0.00308657
RP11-177H13.2	6814	8.23529e-12	1.15722e-07	1.00965		ENSG00000251661.3	RP11-326C3.11	-1.9738	4.02732e-06		RP11-428J1.4	-1.14193	3.96923e-05	0.00176957
RP11-235E17.6	6899	1.34566e-11	1.88419e-07	1.009		ENSG00000237772.1	AC092620.3	-1.99837	0.00101933		AL022344.7	-1.14356	0.00151883	0.0182566
KRTAP5-AS1	8797	2.09708e-07	0.00264232	1.00864		ENSG00000214919.3	RP11-674E16.4	-2.00406	3.27781e-05		TTN-AS1	-1.14381	0.00148996	0.018027
HCG14	8949	4.07823e-07	0.00508352	-1.00048		ENSG00000265477.1	RP11-720L2.2	-2.0045	0.0002441		CTD-3184A7.4	-1.14474	0.000472452	0.00857981
CTC-297N7.9	5077	1.19205e-16	1.77901e-12	-1.00153		ENSG00000225746.7	SNHG23	-2.01435	3.21694e-06		RP11-326I11.4	-1.14542	0.00517501	0.0410191
AP001462.6	4005	4.26734e-20	6.55037e-16	-1.00255		ENSG00000249534.1	LINC01258	-2.01447	0.00115994		RP11-799D4.4	-1.14719	0.00542528	0.0422872
FLNB-AS1	6595	2.2705e-12	3.22002e-08	-1.00292		ENSG00000254153.1	CTA-398F10.2	-2.03708	0.000127033		RP11-677M14.3	-1.14971	0.00140166	0.0173331
RP11-165A20.3	7671	9.23707e-10	1.24534e-05	-1.00356		ENSG00000253669.3	KB-1732A1.1	-2.04651	3.60766e-11		RP11-325K4.3	-1.15119	1.56517e-05	0.000988496
RP11-739L10.1	7717	1.17268e-09	1.5769e-05	-1.00581		ENSG00000204934.9	ATP6V0E2-AS1	-2.04794	6.16233e-13		RP11-325K4.2	-1.15119	1.56517e-05	0.000988496
CTA-941F9.10	5243	3.789e-16	5.62629e-12	-1.00757		ENSG00000267034.1	RP11-384O8.1	-2.05149	0.000300794		RP11-61J19.5	-1.15157	7.92162e-05	0.00273835
RP11-16P6.1	4671	6.4934e-18	9.81413e-14	-1.01026		ENSG00000246863.2	RP11-325N19.3	-2.05299	0.000615228		RP11-368N21.5	-1.15312	1.11851e-05	0.000789497
RP1-206D15.6	6081	9.67284e-14	1.39821e-09	-1.01062		ENSG00000275897.1	RP11-94C24.13	-2.05531	7.5776e-07		RP11-77P16.4	-1.1547	1.70704e-05	0.00104738
LINC01562	6327	4.48244e-13	6.42244e-09	-1.01134		ENSG00000261625.1	RP11-554A11.4	-2.05916	0.00105613		RP11-229P13.15	-1.15568	0.00263451	0.0262006
RP11-651L5.3	5343	7.53382e-16	1.11538e-11	-1.01352		ENSG00000258853.1	RP11-30G8.1	-2.06853	0.000227809		RP11-312B8.1	-1.15709	2.00869e-05	0.00115437
AC004895.4	8943	3.96863e-07	0.00494848	-1.01393		ENSG00000253105.4	KB-1448A5.1	-2.0792	0.000282837		MYLK-AS1	-1.15783	0.000868451	0.0127283
RP11-112L6.3	9101	7.8059e-07	0.00960594	-1.01409		ENSG00000245059.2	RP11-303E16.7	-2.08254	7.36577e-06		RP11-1020A11.1	-1.15856	0.00184747	0.0206994
RP11-474N24.6	7499	3.73202e-10	5.07426e-06	-1.01633		ENSG00000232680.2	AC002511.3	-2.0879	1.92679e-05		C8orf37-AS1	-1.16403	0.00132887	0.0167341
AF131217.1	8697	1.34162e-07	0.00170145	-1.01674		ENSG00000255311.4	RP11-160H12.2	-2.08938	2.35535e-06		RP11-736K20.5	-1.16404	0.00158989	0.0187854
RP11-705O1.8	6121	1.24479e-13	1.7966e-09	-1.01754		ENSG00000258498.5	DIO3OS	-2.09406	5.2332e-05		RP11-21M24.3	-1.16529	0.000638181	0.0103937
PSMD6-AS2	6998	2.36884e-11	3.29837e-07	-1.01813		ENSG00000223561.5	AC003090.1	-2.09618	0.000319723		KB-318B8.7	-1.1664	0.00042286	0.00796898
TMEM220-AS1	4274	3.37241e-19	5.149e-15	-1.01867		ENSG00000223414.2	LINC00473	-2.09931	0.00015418		C1orf220	-1.16745	0.00128442	0.0163847
RP5-1033H22.2	7058	3.32631e-11	4.62124e-07	-1.01878		ENSG00000235584.2	AC008268.1	-2.10374	4.0276e-05		RP11-111M22.3	-1.16878	0.00163541	0.0191157
RP11-293M10.6	3643	2.43794e-21	3.77442e-17	-1.01878		ENSG00000280426.1	RP11-837J7.3	-2.10654	1.40429e-05		FIRRE	-1.17047	0.00495289	0.0398459
STK24-AS1	5014	7.64686e-17	1.14389e-12	-1.01967		ENSG00000260011.2	RP13-20L14.1	-2.1172	5.91673e-06		RP11-807H7.2	-1.17151	0.00220261	0.023194
CTD-2561B21.8	4822.5	1.94967e-17	2.93387e-13	-1.01976		ENSG00000249684.4	RP11-423H2.3	-2.14084	4.55365e-09		RP11-73M7.9	-1.17336	0.00443458	0.0369267
RBM5-AS1	8886.5	3.10709e-07	0.00389038	-1.02013		ENSG00000233214.1	AC002511.2	-2.15804	0.000384944		RP11-770E5.1	-1.17505	0.00111428	0.0149826
AP000688.14	7022	2.71417e-11	3.7746e-07	-1.0204		ENSG00000280207.1	RP11-423H2.4	-2.16696	5.37424e-11		RP11-567J20.2	-1.17505	0.00111428	0.0149826
AC009473.1	5594	4.09996e-15	6.02325e-11	-1.02114		ENSG00000280061.1	CTD-2001J20.1	-2.18285	0.000125878		RP11-629N8.3	-1.17568	2.10802e-05	0.00119028
IQCH-AS1	1978	1.41887e-27	2.24338e-23	-1.02123		ENSG00000181211.1	HECW1-IT1	-2.1879	0.000605851		RP11-739P1.2	-1.17638	0.00205721	0.0221502
RP11-325O24.6	13176	7.22704e-08	0.000925133	-1.02158		ENSG00000264019.1	RP11-6N17.6	-2.18897	6.92464e-05		RP11-566K19.6	-1.17695	1.92448e-05	0.0011273
RP11-12J10.4	5613	4.65258e-15	6.82905e-11	-1.02189		ENSG00000263312.1	RP11-459C13.1	-2.19717	5.68573e-05		BACH1-AS1	-1.17772	0.000263652	0.00593208
AC104532.4	6339	4.82554e-13	6.91211e-09	-1.02192		ENSG00000272537.1	GS1-166A23.1	-2.19822	0.000707199		AF186192.1	-1.1821	1.40623e-05	0.000920912
RP3-453C12.14	9499	3.96312e-06	0.0471453	-1.02201		ENSG00000266456.1	RP11-806L2.2	-2.2019	0.000626547		RP11-219B4.7	-1.1877	0.000608821	0.0100645
CTD-2554C21.2	4254	2.89699e-19	4.42457e-15	-1.0225		ENSG00000261449.1	RP11-589C21.5	-2.20263	0.00118568		RP3-466P17.1	-1.18814	1.91852e-05	0.00112515
ZNF346-IT1	6709	4.45847e-12	6.29358e-08	-1.02279		ENSG00000258820.4	RP11-293M10.2	-2.20385	3.42855e-05		LINC00839	-1.1891	0.00609356	0.0456977
DNAJC27-AS1	4435	1.13418e-18	1.72486e-14	-1.02304		ENSG00000254911.3	SCARNA9	-2.22095	0.000252428		SPTY2D1-AS1	-1.19108	0.00358361	0.0321303
RP3-508I15.22	6698.5	4.19136e-12	5.91946e-08	-1.02316		ENSG00000250686.2	RP1-240B8.3	-2.22961	1.34646e-06		AC008073.9	-1.19209	0.00182099	0.020506
LL09NC01-139C3.1	7196	7.19236e-11	9.92833e-07	-1.0235		ENSG00000213121.2	RP11-306O13.1	-2.23065	0.00126322		RP11-428L21.1	-1.19418	0.00413547	0.0352676
RP11-401P9.4	8129	9.33141e-09	0.000122708	-1.02467		ENSG00000233656.1	RP11-716O23.1	-2.23324	0.000545308		PTCSC2	-1.19439	0.00177024	0.0201184
RP11-312B8.1	6012.5	6.26374e-14	9.07929e-10	-1.02549		ENSG00000251391.4	RP11-305P14.1	-2.24124	9.60446e-06		LINC01091	-1.19548	0.000264037	0.00593945
RP11-677M14.7	5141	1.86604e-16	2.77854e-12	-1.02607		ENSG00000280118.1	RP11-385H1.1	-2.25619	7.49258e-07		RP11-1101K5.1	-1.1964	0.000103646	0.00324851
CTD-2135D7.5	7429	2.55187e-10	3.48177e-06	-1.02644		ENSG00000233048.1	RP5-1069C8.2	-2.25627	0.00122161		RP3-523C21.2	-1.19725	0.0069897	0.0498302
RP11-164P12.3	7486	3.48099e-10	4.73623e-06	-1.02658		ENSG00000224958.4	PGM5-AS1	-2.26682	5.8553e-05		CTC-425F1.4	-1.19811	5.71993e-05	0.002224
RP11-760L24.1	13242	1.27381e-06	0.0155328	-1.02694		ENSG00000272078.1	RP4-734G22.3	-2.27088	5.25823e-05		RP11-496I9.1	-1.19868	0.0022899	0.0238186
RP13-726E6.2	5710	8.83742e-15	1.29283e-10	-1.02728		ENSG00000245688.1	CTB-26E19.1	-2.27585	6.71374e-07		XXbac-BPGBPG55C20.1	-1.20147	0.00138515	0.0171853
RP11-752G15.8	9082	7.1998e-07	0.00887232	-1.02791		ENSG00000231496.1	RP1-251M9.2	-2.28645	8.52219e-05		LINC00158	-1.20233	0.000547227	0.00941037
RP4-713A8.1	9100	7.77303e-07	0.00956626	-1.02944		ENSG00000225399.4	RP11-3B7.1	-2.2973	4.51542e-07		CTD-2012K14.6	-1.2038	4.90453e-05	0.00203486
CTC-429P9.5	6071	9.08022e-14	1.31318e-09	-1.02976		ENSG00000278910.2	BANCR	-2.29953	0.000500353		RP11-173C1.1	-1.20491	0.000784638	0.0118719
RP11-495P10.1	8990	4.86653e-07	0.00604861	-1.02994		ENSG00000236389.1	RP1-287H17.1	-2.30119	0.00084083		RP11-282I1.1	-1.20754	0.00100411	0.0140371
RP11-72I8.1	9168	1.02879e-06	0.0125924	-1.03095		ENSG00000236013.4	RP3-332B22.1	-2.31887	9.87107e-12		HCG17	-1.2088	0.00248116	0.025171
RP5-994D16.3	5136	1.80202e-16	2.68393e-12	-1.03167		ENSG00000248810.1	RP11-362F19.1	-2.32486	4.84921e-10		AC002454.1	-1.20952	0.00232949	0.0240953
AC092159.2	9345	2.13789e-06	0.0258022	-1.03184		ENSG00000262061.4	RP11-1260E13.4	-2.32512	4.31282e-06		BVES-AS1	-1.21112	4.89649e-05	0.00203386
AP001437.1	6720.5	4.77045e-12	6.72907e-08	-1.03226		ENSG00000230587.1	AC093609.1	-2.32676	4.18005e-05		THRB-AS1	-1.21674	0.000399192	0.00767676
RP11-87H9.5	7868	2.54205e-09	3.38856e-05	-1.03283		ENSG00000237212.1	RP11-569G13.2	-2.32707	5.48082e-05		FOXP1-IT1	-1.21771	0.000111668	0.0034076
RP11-314N13.9	9195	1.15639e-06	0.014123	-1.03626		ENSG00000280135.1	RP1-47M23.3	-2.3442	3.43742e-07		RP11-182J1.1	-1.21772	0.000195094	0.0048838
CTD-2532N20.1	7137	5.18072e-11	7.16545e-07	-1.0371		ENSG00000275672.1	GATM-AS1	-2.3453	6.71649e-06		AE000658.22	-1.21779	0.00105914	0.0144861
LINC01424	7660.5	8.7415e-10	1.17914e-05	-1.03715		ENSG00000225194.2	LINC00092	-2.3507	1.11561e-12		RP11-684B21.1	-1.21999	5.21837e-05	0.00211323
RP1-265C24.8	7756	1.43441e-09	1.92527e-05	-1.03767		ENSG00000270361.1	RP11-307C12.13	-2.35073	4.98999e-05		LINC00323	-1.22102	0.000205018	0.00503583
RP11-666O2.2	6306	3.93915e-13	5.64756e-09	-1.03878		ENSG00000280302.1	RP11-64C12.1	-2.3768	5.46717e-07		RP4-760C5.3	-1.22256	0.00478763	0.0388917
RP11-356I2.4	4634	4.95214e-18	7.49407e-14	-1.03934		ENSG00000261399.1	LA16c-329F2.1	-2.38047	1.74952e-06		RP11-805F19.1	-1.22586	0.00380667	0.033397
ZNF295-AS1	7736	1.29366e-09	1.73777e-05	-1.04056		ENSG00000273258.1	RP11-394I13.3	-2.39197	9.99094e-07		LINC01285	-1.22761	0.00391274	0.0339849
RP11-439E19.9	5948	4.14781e-14	6.02511e-10	-1.04098		ENSG00000253141.1	CTB-164N12.1	-2.39836	0.0002494		RP11-167J8.3	-1.22992	0.00128557	0.0163945
RP11-972P1.7	6442	9.04797e-13	1.29051e-08	-1.04132		ENSG00000253701.2	AL928768.3	-2.39876	0.00099015		RP11-319G6.1	-1.2305	9.19165e-05	0.00301679
AC016722.4	6137	1.37651e-13	1.98576e-09	-1.04144		ENSG00000276216.1	CH17-373J23.1	-2.39947	2.10191e-09		LINC00596	-1.23308	0.00242149	0.0247502
RP11-456K23.1	2830	2.81028e-24	4.40821e-20	-1.04214		ENSG00000249605.1	CTC-218H9.1	-2.40213	3.82176e-05		RP11-642M2.1	-1.23352	0.00571689	0.0437869
RP4-601P9.2	7133	5.06635e-11	7.00879e-07	-1.04238		ENSG00000267530.2	AC006273.5	-2.41124	5.78001e-10		RP11-798M19.6	-1.23695	3.03499e-05	0.00149511
RP11-1072C15.6	5739	1.06922e-14	1.5631e-10	-1.04307		ENSG00000249430.1	CTD-2231H16.1	-2.41485	2.53878e-07		ZNF503-AS2	-1.23768	7.53089e-05	0.00265189
LINC00924	6601	2.35313e-12	3.33603e-08	-1.04378		ENSG00000260278.1	RP11-109G23.3	-2.42205	3.19475e-07		NAMA	-1.23865	6.37567e-06	0.000557697
CTD-2012K14.8	6198	2.0165e-13	2.90295e-09	-1.0438		ENSG00000255027.2	RP11-680F20.9	-2.42321	0.00031019		HAND2-AS1	-1.23957	7.18123e-06	0.000600395
RP11-1007O24.3	2199.5	1.07267e-26	1.6929e-22	-1.0439		ENSG00000257270.1	RP11-521B24.5	-2.42767	0.000541568		RP11-295P9.8	-1.24119	0.000288607	0.00627771
FIRRE	9127.5	8.68583e-07	0.0106619	-1.04449		ENSG00000237267.1	LINC01519	-2.42907	0.000310178		ERC2-IT1	-1.24342	0.000173973	0.00452602
AC108676.1	5954.5	4.32431e-14	6.2789e-10	-1.04474		ENSG00000179935.8	LINC00652	-2.44014	1.7641e-08		RP11-799B12.4	-1.2442	9.55984e-05	0.00309054
RP11-626G11.5	7600	6.36994e-10	8.61407e-06	-1.0449		ENSG00000203886.4	CYP17A1-AS1	-2.44591	6.74742e-11		RP11-680F8.1	-1.24449	0.00386597	0.0337238
CTD-2410N18.4	8811	2.22486e-07	0.00280065	-1.04573		ENSG00000253968.1	CTB-32H22.1	-2.44901	8.0095e-05		RP11-950C14.3	-1.24479	0.000229128	0.00539973
USP2-AS1	6388	6.5137e-13	9.31328e-09	-1.0468		ENSG00000231246.1	RP5-965F6.2	-2.45141	3.50242e-06		RP11-254I22.2	-1.24628	0.00123846	0.0160177
CTD-2184C24.2	6407	7.31379e-13	1.04463e-08	-1.04747		ENSG00000267262.1	CTC-232P5.3	-2.46464	5.95476e-05		AC003090.1	-1.24695	0.00344377	0.0313054
RP11-359I18.5	6565	1.89816e-12	2.69595e-08	-1.04761		ENSG00000241933.1	RP11-755B10.3	-2.47236	0.00020914		RP11-556H2.2	-1.24715	0.000488212	0.00874772
RP11-121L11.3	13207.5	3.28715e-07	0.00411123	-1.04879		ENSG00000235885.6	AC023115.2	-2.48488	0.000891778		RP11-363N22.2	-1.2473	0.000676749	0.0107873
RP11-1070N10.3	8592	8.33837e-08	0.00106398	-1.04939		ENSG00000204603.5	LINC01257	-2.49233	9.20654e-05		SMAD5-AS1	-1.24919	0.00055258	0.00945532
RP3-400B16.1	6174.5	1.74017e-13	2.50706e-09	-1.05139		ENSG00000232006.7	AC005537.2	-2.50345	6.74148e-05		RP13-467H17.1	-1.25039	0.00342343	0.0311837
RP5-991G20.2	4624	4.60164e-18	6.96597e-14	-1.05213		ENSG00000231768.1	LINC01354	-2.50527	9.99487e-07		AC005237.4	-1.2504	0.00256804	0.0257491
RBPMS-AS1	2971	9.39438e-24	1.46947e-19	-1.05256		ENSG00000235070.3	AC068138.1	-2.52521	1.63922e-06		RP11-1000B6.3	-1.25274	1.9114e-06	0.000263835
FLJ31356	8257	1.73469e-08	0.000226256	-1.05275		ENSG00000258926.1	RP11-47I22.1	-2.54269	1.01636e-06		SERPINB9P1	-1.25295	0.00535814	0.0419321
ZNF341-AS1	9119	8.40656e-07	0.01033	-1.05284		ENSG00000241912.1	RP11-292E2.2	-2.54544	0.00115053		RP11-264L1.4	-1.25478	0.000496164	0.00883558
RP11-736K20.4	4112	9.77061e-20	1.49569e-15	-1.05304		ENSG00000261634.3	RP11-352D13.6	-2.55699	0.000394967		RP11-247L20.4	-1.25595	0.00108109	0.0146737
ADORA2A-AS1	9044	6.12719e-07	0.00757933	-1.05322		ENSG00000272473.1	AC006273.4	-2.59375	0.000461523		RP11-626K17.3	-1.25796	2.43099e-05	0.00130901
RP11-585P4.5	4972	5.67899e-17	8.51054e-13	-1.05434		ENSG00000260403.1	RP11-616M22.1	-2.59406	1.4162e-06		CTD-3094K11.1	-1.25842	0.000623421	0.0102436
RP11-138E2.1	6202	2.06744e-13	2.97547e-09	-1.05482		ENSG00000262202.4	RP11-160E2.6	-2.59468	0.000147202		LYPLAL1-AS1	-1.25861	0.00296791	0.02834
RP11-303E16.3	3977	3.4311e-20	5.26812e-16	-1.05646		ENSG00000229108.1	MEOX2-AS1	-2.59548	0.000508247		LINC00282	-1.26179	0.00111158	0.014958
C14orf132	5641	5.60298e-15	8.21733e-11	-1.05909		ENSG00000279622.1	RP11-254F19.4	-2.61472	0.000355716		RP11-327P2.5	-1.26179	0.00111158	0.014958
AC010136.2	6838	9.46483e-12	1.32839e-07	-1.0601		ENSG00000224613.5	RP11-153F1.1	-2.61576	0.000378169		ZNF213-AS1	-1.27007	0.000270932	0.0060315
CTD-2547L16.1	3744	5.46892e-21	8.44401e-17	-1.06028		ENSG00000263089.1	RP11-166P13.4	-2.63341	0.000518212		AC005498.4	-1.27445	0.00261337	0.0260797
RP4-647C14.2	7562	5.21389e-10	7.06639e-06	-1.06068		ENSG00000244161.1	FLNB-AS1	-2.64295	6.7895e-09		RP11-486G15.2	-1.27704	0.00387021	0.0337374
RP11-316M21.7	6376	6.05263e-13	8.65707e-09	-1.06563		ENSG00000259910.1	RP11-616M22.2	-2.65894	1.00376e-09		RP11-1299A16.3	-1.27718	0.00406142	0.0348373
RP11-678G14.3	7689	1.01439e-09	1.36629e-05	-1.06583		ENSG00000280217.1	RP11-638F5.2	-2.663	6.96667e-06		JMJD1C-AS1	-1.2782	8.17183e-07	0.000157328
RP4-644L1.2	9485.5	3.75503e-06	0.0447449	-1.06605		ENSG00000250846.5	EPHA5-AS1	-2.66831	4.45968e-05		WEE2-AS1	-1.27851	5.15167e-05	0.00209607
CTD-2192J16.26	5917	3.39887e-14	4.94264e-10	-1.06804		ENSG00000258274.1	RP11-887P2.5	-2.67544	2.87283e-08		RP11-345M22.2	-1.27964	4.10974e-06	0.000423139
RP11-96H19.1	4684	7.14036e-18	1.07891e-13	-1.06807		ENSG00000279187.1	RP11-455O6.5	-2.68117	1.75999e-13		CTD-2194A8.2	-1.28086	0.00274688	0.0269567
RP11-554F20.1	4764	1.27763e-17	1.92564e-13	-1.06888		ENSG00000231252.1	RP11-436K8.1	-2.68215	1.38967e-08		CTD-3023L14.2	-1.28303	0.00203764	0.022006
RP11-396F22.1	4653	5.69209e-18	8.60871e-14	-1.06971		ENSG00000273419.1	RP4-751H13.7	-2.69332	3.06506e-12		RP11-521B24.3	-1.28407	2.84986e-05	0.00144006
AC079776.1	9014	5.39159e-07	0.00669042	-1.0703		ENSG00000258675.1	RP11-299L17.3	-2.69456	3.89599e-07		RP4-647C14.2	-1.28421	0.00196878	0.0215368
RP11-379K17.4	6295.5	3.69193e-13	5.29571e-09	-1.07101		ENSG00000254489.1	RP5-1024C24.1	-2.70078	5.71779e-06		AF011889.2	-1.28487	0.00118217	0.0155687
RP4-794H19.1	3929	2.35775e-20	3.62551e-16	-1.07147		ENSG00000232046.5	AC007392.3	-2.70242	0.000228804		CTD-2314G24.2	-1.28566	0.00237911	0.0244383
RP5-1061H20.4	3519	8.95294e-22	1.38887e-17	-1.07411		ENSG00000178722.11	C5orf64	-2.70958	1.32588e-07		LINC01424	-1.28655	0.00416904	0.0354341
CTB-178M22.2	7992	4.74367e-09	6.28679e-05	-1.07445		ENSG00000249553.1	PPP2R2B-IT1	-2.71354	3.32344e-05		RP11-603J24.14	-1.28732	0.000776552	0.0117823
RP11-351C21.2	6622	2.66609e-12	3.77598e-08	-1.07503		ENSG00000260412.1	RP11-438B23.2	-2.73022	2.30878e-06		RP11-626G11.5	-1.28849	7.93549e-05	0.00274136
RP11-666A8.7	6464	1.03381e-12	1.47369e-08	-1.07594		ENSG00000236532.4	AL035610.2	-2.73275	5.09182e-08		RP11-138E2.1	-1.28919	0.00128157	0.0163555
RP11-797A18.6	7219.5	8.1908e-11	1.12902e-06	-1.07659		ENSG00000236990.1	RP11-433J20.1	-2.76304	0.000385319		LINC00240	-1.29123	2.08707e-05	0.00118427
RP11-351M8.1	6817	8.37856e-12	1.17694e-07	-1.07862		ENSG00000259788.1	RP11-359K18.3	-2.76404	1.71342e-05		RP11-27N21.3	-1.29409	0.000514559	0.00904537
RP6-109B7.4	3375	2.75949e-22	4.28963e-18	-1.07889		ENSG00000242880.1	RP11-190P13.2	-2.76784	7.35733e-05		RP11-887P2.5	-1.29554	9.44275e-05	0.00307072
RP11-495K9.8	13096	3.76264e-06	0.0448319	-1.07956		ENSG00000279602.1	CTD-3014M21.1	-2.77153	5.19579e-12		RP11-57A19.2	-1.29639	6.34774e-05	0.00238296
LINC00886	5543	2.91635e-15	4.29199e-11	-1.07987		ENSG00000248479.1	RP11-807H7.2	-2.79135	7.07589e-06		AC073130.1	-1.30082	0.00404898	0.0347776
LINC01285	7941	3.67474e-09	4.87859e-05	-1.0799		ENSG00000237061.1	RP11-956J14.1	-2.79441	2.71002e-07		LINC00867	-1.30487	1.21718e-05	0.000836396
CCDC13-AS1	5412	1.20557e-15	1.78051e-11	-1.08017		ENSG00000261320.1	RP11-297D21.2	-2.80555	4.48006e-05		RP11-379B18.5	-1.3055	2.77156e-05	0.00141502
BZRAP1-AS1	6390	6.5937e-13	9.42701e-09	-1.08042		ENSG00000219159.4	AC011298.2	-2.81031	1.57971e-05		RP11-119D9.1	-1.3065	0.000276542	0.00609166
AL022344.7	5930	3.69522e-14	5.37137e-10	-1.081		ENSG00000226476.2	RP11-776H12.1	-2.83221	7.23306e-08		RP11-849N15.1	-1.30728	0.000219981	0.00525692
RP11-1000B6.3	5876	2.60917e-14	3.79921e-10	-1.08101		ENSG00000228031.2	AC078842.3	-2.8351	7.66803e-10		CTD-2170G1.2	-1.30924	0.00463067	0.0380289
CTC-439O9.1	6403	7.13644e-13	1.01958e-08	-1.08193		ENSG00000259242.2	AC002306.1	-2.84232	0.000474104		AC098820.3	-1.30962	0.00516154	0.0409509
RP11-80H5.9	6340	4.85517e-13	6.95405e-09	-1.08285		ENSG00000231437.3	RP11-88H9.2	-2.8582	0.000521205		LINC00948	-1.31067	0.00191242	0.0211557
RP11-386M24.6	6987	2.2254e-11	3.10154e-07	-1.08498		ENSG00000232939.1	RP11-406O23.2	-2.8638	0.00087423		LINC01527	-1.31249	8.5748e-05	0.00288204
RP11-250B2.4	8283.5	1.96787e-08	0.000256295	-1.08605		ENSG00000281832.1	LINC00602	-2.86393	0.00025183		AC012363.4	-1.31276	4.13366e-05	0.00182089
RP11-325K4.3	7135	5.12323e-11	7.08696e-07	-1.0866		ENSG00000254101.4	RP11-30J20.1	-2.87163	1.63103e-05		RP11-490O6.2	-1.31334	0.00170961	0.0196869
CTD-2293H3.2	7045.5	3.09692e-11	4.3044e-07	-1.08807		ENSG00000184608.7	FAM167A-AS1	-2.88205	1.76871e-07		SNHG5	-1.31385	4.69388e-05	0.00198479
PCOLCE-AS1	6994.5	2.32216e-11	3.23454e-07	-1.08854		ENSG00000253377.1	RP11-566H8.3	-2.89455	0.00136089		RP11-573G6.6	-1.31789	0.000681452	0.0108422
EMX2OS	9223	1.29939e-06	0.0158343	-1.09093		ENSG00000239705.1	RP11-65N13.8	-2.90608	2.76803e-06		AC026167.1	-1.31838	0.000150686	0.00412573
RP11-154H23.3	7403	2.23054e-10	3.04558e-06	-1.09196		ENSG00000227468.4	AL928742.12	-2.90702	2.30237e-05		RP11-399B17.1	-1.31952	0.000266925	0.0059797
AC108142.1	8941	3.93975e-07	0.00491405	-1.09219		ENSG00000259091.1	LINC00517	-2.91212	1.98096e-06		RP11-96H19.1	-1.32057	4.5922e-06	0.000448958
ZRANB2-AS2	2093	4.07329e-27	6.43457e-23	-1.09296		ENSG00000279694.1	RP11-5O23.2	-2.9201	6.61957e-09		ZNF503-AS1	-1.32113	0.000383345	0.00748293
RP11-687F6.5	7136	5.14842e-11	7.1213e-07	-1.0939		ENSG00000267399.1	RP11-456O19.5	-2.92133	1.41526e-08		HYI-AS1	-1.32318	0.000116316	0.00349882
LINC01545	6198.5	2.02265e-13	2.9114e-09	-1.09486		ENSG00000250957.1	RP11-248N22.1	-2.92345	0.000727927		CTA-221G9.12	-1.32338	0.00485433	0.0392752
RP11-461A8.4	5650.5	5.96693e-15	8.74871e-11	-1.0951		ENSG00000278192.1	RP5-1056H1.2	-2.92554	5.30242e-07		RP11-499O7.7	-1.3262	0.000450861	0.00832519
CTD-2231E14.8	9228	1.31951e-06	0.0160743	-1.09523		ENSG00000277010.1	RP11-616M22.12	-2.93114	1.43214e-05		CTB-51J22.1	-1.32629	1.46236e-05	0.0009467
XXyac-YX65C7_A.2	4432	1.10902e-18	1.68671e-14	-1.0966		ENSG00000223838.1	AC007091.1	-2.94917	1.36634e-06		RP11-477D19.2	-1.33272	3.08444e-06	0.000355902
CTD-2589H19.6	5103	1.43057e-16	2.1327e-12	-1.09685		ENSG00000280356.1	RP1-101G11.3	-2.95008	0.00119103		CTD-2555O16.1	-1.33484	0.00185527	0.0207578
RP11-461O7.1	8116	8.75554e-09	0.000115205	-1.09815		ENSG00000261202.1	RP3-496C20.1	-2.96238	7.06167e-12		RP11-360L9.4	-1.34445	0.00129844	0.0165077
RP3-522J7.7	9292	1.72252e-06	0.0208717	-1.10081		ENSG00000099869.7	IGF2-AS	-2.96302	0.00101589		LINC01341	-1.3448	5.51787e-05	0.00217924
RP11-399E6.4	7087	3.91581e-11	5.4328e-07	-1.10705		ENSG00000256654.2	RP11-429A20.4	-2.97356	0.000220164		RP1-60O19.2	-1.34618	0.00181469	0.0204595
RP11-80H5.7	8133.5	9.52733e-09	0.000125237	-1.10776		ENSG00000229192.5	AC004870.3	-2.98334	0.000873652		CTB-178M22.2	-1.34623	0.00118941	0.0156169
RP11-173C1.1	5408	1.17327e-15	1.73303e-11	-1.10822		ENSG00000250626.2	RP11-756P10.2	-2.98618	0.00101647		RP11-403I13.8	-1.34661	3.40938e-06	0.000375781
AC007191.4	5234	3.56051e-16	5.28878e-12	-1.11032		ENSG00000272218.1	RP11-11N5.3	-3.00893	0.000838839		RP11-403I13.7	-1.34661	3.40938e-06	0.000375781
RP11-304L19.1	7194	7.11282e-11	9.81925e-07	-1.11118		ENSG00000251598.1	RP11-789C2.1	-3.03356	0.000837172		RP11-454H19.2	-1.34743	0.00495444	0.0398471
RP11-298J20.4	6399	6.94672e-13	9.92756e-09	-1.11265		ENSG00000232079.5	AL035610.1	-3.04471	2.89222e-05		RP11-457M11.5	-1.34805	0.000565533	0.0095914
RP11-713P17.3	5000.5	6.95041e-17	1.04034e-12	-1.11284		ENSG00000249926.2	RP11-495K9.6	-3.05453	4.27502e-07		FGF14-AS2	-1.34836	0.0006557	0.0105849
SMG7-AS1	4847	2.32552e-17	3.49549e-13	-1.1131		ENSG00000267712.4	LINC01539	-3.07138	9.82161e-11		RP1-168L15.6	-1.35236	0.000217284	0.00521759
PRKCQ-AS1	2519	1.86707e-25	2.93915e-21	-1.11389		ENSG00000232192.1	RP11-62I21.1	-3.0733	0.000588709		RP5-1120P11.1	-1.35239	0.000523368	0.00915238
RP11-195C7.1	5080.5	1.22131e-16	1.82244e-12	-1.11392		ENSG00000253434.4	RP11-1101K5.1	-3.07498	3.42711e-08		RP11-84G21.1	-1.35473	0.00069483	0.0109773
AC016903.2	13214.5	3.68165e-07	0.00459728	-1.11401		ENSG00000254140.1	RP11-731F5.1	-3.07767	2.7731e-06		RP1-60N8.1	-1.3576	0.00584107	0.0444225
AC139887.4	6267	3.09593e-13	4.44545e-09	-1.1141		ENSG00000253288.1	RP11-238K6.1	-3.09161	4.245e-07		SRP14-AS1	-1.36608	3.41987e-05	0.00160858
RP11-144G6.12	8642	1.04635e-07	0.001332	-1.11505		ENSG00000226746.2	SMCR5	-3.0917	6.764e-06		RP11-109G23.3	-1.36983	0.00200154	0.0217544
CTC-205M6.1	5310	6.00968e-16	8.90694e-12	-1.11573		ENSG00000256943.1	RP13-895J2.2	-3.0964	2.35828e-08		RP11-123O10.3	-1.37093	0.00113923	0.0151994
AC005037.3	4474	1.51734e-18	2.3056e-14	-1.11622		ENSG00000279127.1	RP3-442L6.4	-3.10629	8.76226e-05		RP11-503L19.1	-1.37413	0.000549834	0.00943018
CYP51A1-AS1	4763	1.26844e-17	1.91217e-13	-1.11697		ENSG00000280623.1	PCAT14	-3.13353	9.19449e-16		RP11-553L6.2	-1.37419	0.00129681	0.016495
CTD-2647L4.4	5281	4.9239e-16	7.30461e-12	-1.11751		ENSG00000279858.1	RP11-618M23.5	-3.13447	8.579e-08		LOH12CR2	-1.37496	1.32762e-05	0.00088725
LINC00310	5673	6.92439e-15	1.01422e-10	-1.11788		ENSG00000230899.1	MAGEA8-AS1	-3.14263	0.000438908		CTD-2135D7.5	-1.37593	0.00645055	0.0473547
RP1-8B1.4	5308	5.92775e-16	8.78612e-12	-1.1191		ENSG00000274373.1	RP13-714J12.1	-3.16317	0.000424199		RP11-110G21.1	-1.38068	8.09184e-05	0.00277716
RP11-203F8.1	13069	1.55287e-06	0.0188581	-1.11943		ENSG00000254528.6	RP11-728F11.4	-3.17147	3.2345e-11		RP11-651L5.3	-1.38327	3.35781e-05	0.00158733
CTD-2044J15.1	9416	2.8467e-06	0.0341205	-1.11952		ENSG00000206129.3	CTD-2008L17.2	-3.19308	1.3325e-11		RP11-395I6.3	-1.38418	3.85979e-05	0.00173828
RP5-1021I20.5	8004	5.0289e-09	6.65926e-05	-1.12149		ENSG00000246774.1	AC004051.2	-3.23121	1.58442e-05		RP11-109D9.4	-1.38435	0.00200645	0.0217921
RP11-124N2.1	4983	6.13991e-17	9.1982e-13	-1.12272		ENSG00000204832.8	ST8SIA6-AS1	-3.23369	1.55627e-05		RP11-285A1.1	-1.38622	0.000499723	0.00887247
RP11-319G9.3	8163	1.10149e-08	0.00014446	-1.12799		ENSG00000279617.1	AC005796.2	-3.23766	9.14326e-05		RP11-837J7.3	-1.39049	0.00232975	0.0240953
RP11-156E8.1	5909	3.22828e-14	4.69553e-10	-1.12943		ENSG00000235532.1	LINC00402	-3.24386	2.80788e-05		RP11-509J21.4	-1.40232	0.00171284	0.0197066
LCMT1-AS1	2894	4.86859e-24	7.62908e-20	-1.13126		ENSG00000277453.1	CTC-492K19.7	-3.24569	2.84874e-05		RP11-293A21.1	-1.40306	0.00376517	0.0331542
CASC2	2688	8.2178e-25	1.29176e-20	-1.13165		ENSG00000226741.1	CTA-929C8.6	-3.25232	0.000291129		CCDC13-AS1	-1.40484	0.000896452	0.0130389
RP3-406P24.4	8089.5	7.68163e-09	0.000101244	-1.13337		ENSG00000250271.1	RP11-64D22.5	-3.32508	6.2669e-05		FLJ46284	-1.40579	0.000640392	0.0104133
WWC2-AS2	3345	2.15547e-22	3.35197e-18	-1.13524		ENSG00000248464.1	FGF10-AS1	-3.36514	7.40547e-09		AC097381.1	-1.4076	0.00255129	0.0256561
CTD-2631K10.1	8135.5	9.62849e-09	0.000126547	-1.13745		ENSG00000254095.1	RP11-566H8.2	-3.37836	0.000136903		RP11-972P1.7	-1.40808	3.23368e-08	2.19946e-05
RP11-57G10.8	7618.5	7.01903e-10	9.48482e-06	-1.13774		ENSG00000227712.1	RP11-418J17.3	-3.38748	1.49936e-10		RP13-942N8.1	-1.4086	0.00701144	0.0499003
RP11-440L14.4	6416	7.72575e-13	1.10301e-08	-1.13799		ENSG00000255124.1	RP11-680F20.5	-3.39268	0.000103142		RP11-1069G10.1	-1.40973	1.1494e-05	0.000804981
RP11-512C24.3	12582.5	1.55338e-06	0.0188627	-1.13804		ENSG00000234281.4	LANCL1-AS1	-3.39702	9.37648e-08		AC005592.1	-1.41089	0.00186839	0.0208241
RP11-362J17.1	7609	6.67729e-10	9.0277e-06	-1.13887		ENSG00000232306.1	AC012485.2	-3.44938	6.98651e-05		LINC00092	-1.41259	0.000103802	0.00325103
LINC01237	6810	8.0461e-12	1.1308e-07	-1.14171		ENSG00000227863.2	AC002383.2	-3.45063	7.80616e-10		RP11-692P14.1	-1.41319	0.00293264	0.0281204
AP000350.5	9496	3.72881e-06	0.0444548	-1.14244		ENSG00000256422.4	RP11-886D15.1	-3.48138	6.67291e-05		LINC01431	-1.41333	9.35195e-06	0.000704709
AC226118.1	5623	4.97182e-15	7.29515e-11	-1.14265		ENSG00000186369.8	LINC00643	-3.50014	4.13276e-05		DGCR5	-1.41542	0.00164132	0.0191544
C6orf99	5850	2.20503e-14	3.21361e-10	-1.14391		ENSG00000260455.1	NBAT1	-3.50257	7.19396e-05		RP11-802D6.1	-1.41694	0.00011249	0.00342273
RP3-431P23.5	7417	2.40536e-10	3.2826e-06	-1.14535		ENSG00000229642.1	AC027119.1	-3.50531	5.87621e-05		RP11-496N12.6	-1.41856	0.00105473	0.0144528
RP11-182N22.9	6987	2.22431e-11	3.10024e-07	-1.14553		ENSG00000237396.1	LINC01384	-3.50595	3.40641e-09		AC073133.2	-1.41901	0.0012519	0.0161222
RP4-550H1.7	6780	6.75683e-12	9.50415e-08	-1.14633		ENSG00000240790.1	AC073934.6	-3.51743	2.49181e-08		RP11-244N9.4	-1.42112	0.00101332	0.0141057
AGAP11	9355	2.22028e-06	0.0267721	-1.14701		ENSG00000250579.1	CTD-2297D10.2	-3.56749	4.0247e-05		RP11-317F20.3	-1.42134	2.59575e-05	0.0013595
RP13-941N14.1	6293	3.63517e-13	5.21466e-09	-1.14746		ENSG00000259647.1	RP11-143J24.1	-3.56905	1.04153e-06		RP11-65I12.1	-1.42404	3.25052e-06	0.000365573
RP11-532F6.3	5031	8.62247e-17	1.28863e-12	-1.14815		ENSG00000253270.1	RP11-1105O14.1	-3.57454	5.21739e-05		PAX8-AS1	-1.42404	3.25052e-06	0.000365573
RP11-445N20.2	7765	1.50246e-09	2.0148e-05	-1.1482		ENSG00000250062.4	RP11-778J15.1	-3.59419	3.45431e-05		RP11-16N11.2	-1.42482	2.89912e-05	0.001455
RP11-325K4.2	5950	4.20136e-14	6.10163e-10	-1.14871		ENSG00000227363.1	AC019172.2	-3.61576	9.56606e-06		RP13-895J2.7	-1.43015	0.00289291	0.0278821
RP11-47I22.2	8407	3.53545e-08	0.000456816	-1.15052		ENSG00000251363.2	RP11-129M6.1	-3.66869	7.56051e-09		RP11-474D1.3	-1.43091	0.00214851	0.0228087
RP11-46H11.12	5370	9.05904e-16	1.33974e-11	-1.15124		ENSG00000226622.4	AC092155.4	-3.68209	1.82766e-05		RP11-254A24.2	-1.43358	0.00168933	0.0195193
RP11-521B24.3	2868	3.89586e-24	6.10637e-20	-1.15241		ENSG00000233978.1	AC016735.3	-3.72121	1.35068e-05		RP11-173P15.7	-1.43591	0.0055131	0.0427598
RP11-696N14.1	4264	3.1258e-19	4.7731e-15	-1.1533		ENSG00000271367.1	RP3-483K16.4	-3.78709	1.25297e-09		RP5-855F16.1	-1.43605	5.09957e-05	0.00208142
RP11-439C8.1	13181	7.89576e-08	0.00100892	-1.15441		ENSG00000233730.1	RP4-666F24.3	-3.84732	6.12747e-06		RP11-74E22.3	-1.43681	3.35065e-05	0.00158468
CTD-2012K14.5	7613.5	6.83657e-10	9.24031e-06	-1.15446		ENSG00000272479.1	RP11-301G7.1	-3.91482	2.34842e-11		RP11-91H12.4	-1.43694	0.00398585	0.0344175
LA16c-380A1.1	8835	2.47998e-07	0.00311784	-1.15552		ENSG00000227293.1	AC118345.1	-3.91782	5.53999e-06		LINC01571	-1.43702	0.00295256	0.028259
RP11-188P20.3	5936	3.84043e-14	5.58168e-10	-1.1563		ENSG00000258117.2	RP11-1022B3.1	-3.95671	1.63132e-12		SOX2-OT	-1.44143	1.87807e-05	0.00111398
LINC00314	12941.5	3.7854e-06	0.0450955	-1.15691		ENSG00000250125.1	RP11-707A18.1	-4.05042	1.57293e-10		MMP24-AS1	-1.4438	0.00138193	0.0171622
SPAG5-AS1	2847	3.25287e-24	5.10083e-20	-1.15843		ENSG00000258743.4	RP11-406A9.2	-4.15322	2.1648e-08		TTLL7-IT1	-1.44443	0.000283962	0.00620145
RP11-253M7.1	5747	1.12681e-14	1.64661e-10	-1.15879		ENSG00000248703.2	RP11-495K9.3	-4.20185	7.17501e-13		CTD-2517M22.14	-1.44597	0.000779676	0.0118246
RP1-100J12.1	5637	5.45567e-15	8.00292e-11	-1.16019		ENSG00000233928.4	RP11-305F18.1	-4.21042	2.58681e-09		CTC-218H9.1	-1.44729	0.000700513	0.0110339
RN7SL832P	4751	1.16275e-17	1.75354e-13	-1.16067		ENSG00000261316.1	CTC-400I9.1	-4.65646	1.62533e-08		SNX29P2	-1.4475	0.00449654	0.0372529
RP11-428J1.4	3651	2.59972e-21	4.02358e-17	-1.16202		ENSG00000262995.1	CTD-2194A8.2	-4.75389	4.2848e-09		RP11-130L8.1	-1.44769	0.000238774	0.00554738
ENO1-AS1	5848	2.17662e-14	3.17265e-10	-1.16213							LINC00205	-1.44786	0.000955964	0.0135891
RP11-178L8.3	8656	1.10231e-07	0.00140225	-1.16253							RP1-168L15.5	-1.44879	0.00277417	0.02716
RP11-28F1.2	4860	2.55307e-17	3.83625e-13	-1.16384							RP11-261N11.8	-1.44909	0.000255947	0.0058208
FAM201A	5129	1.71603e-16	2.55636e-12	-1.16614							AC007743.1	-1.45037	0.000244619	0.00563633
CTA-217C2.2	7436	2.66306e-10	3.63108e-06	-1.16703							RP11-399E6.4	-1.45399	0.000156009	0.00422339
RP11-845M18.6	4823	1.95671e-17	2.94426e-13	-1.16708							RP11-431M7.3	-1.45741	0.000146407	0.00406674
AF146191.4	5000	6.92576e-17	1.03679e-12	-1.16837							RP11-1100L3.8	-1.45772	0.00261411	0.0260846
RP11-326C3.7	8410	3.58824e-08	0.000463492	-1.16918							RP11-386M24.6	-1.45849	0.00030387	0.00646131
AC009166.5	9443	3.168e-06	0.0378671	-1.17034							RP11-290L1.2	-1.45883	2.92469e-05	0.00146215
SEMA3B-AS1	4355	6.22213e-19	9.48377e-15	-1.17051							RP11-517C16.2	-1.46252	0.00180105	0.0203504
RP11-467D6.1	2384	5.63312e-26	8.88005e-22	-1.17288							AC007405.4	-1.46273	7.99424e-06	0.000641189
ST7-OT4	5261	4.28887e-16	6.36512e-12	-1.17317							RP13-270P17.1	-1.46366	0.000158702	0.00427059
RP11-950C14.7	6410.5	7.47106e-13	1.06694e-08	-1.17321							ESRG	-1.46399	0.00103194	0.0142555
RP5-1142A6.2	3166	4.87148e-23	7.60098e-19	-1.1746							RP1-8B1.4	-1.46739	7.18125e-05	0.00257239
RP11-16N11.2	3878	1.5798e-20	2.43194e-16	-1.17472							KB-1471A8.1	-1.46894	9.27399e-08	4.1687e-05
CTD-2270P14.5	6043	7.60398e-14	1.10075e-09	-1.17491							RP11-559N14.5	-1.47043	0.000868734	0.0127289
RP11-114N19.3	4563	2.93631e-18	4.45291e-14	-1.17526							RP11-881M11.2	-1.47068	1.421e-05	0.00092806
HIPK1-AS1	4252	2.85328e-19	4.35811e-15	-1.17738							KB-1448A5.1	-1.47161	0.000817775	0.0122212
RP11-74E22.3	4889.5	3.15421e-17	4.73574e-13	-1.17738							PRKAG2-AS1	-1.47196	3.18635e-05	0.00153908
CTC-459F4.1	7057.5	3.31694e-11	4.60856e-07	-1.17902							RP4-583P15.10	-1.47202	0.00152162	0.0182775
RP11-335L23.5	5311	6.0508e-16	8.96668e-12	-1.1803							DICER1-AS1	-1.47202	5.98024e-06	0.000537161
LINC00839	7553	4.97089e-10	6.73953e-06	-1.18153							TRERNA1	-1.47308	5.67835e-05	0.00221282
LOH12CR2	3474	6.20754e-22	9.6341e-18	-1.18331							RP11-28F1.2	-1.47446	8.55005e-05	0.00287559
CTD-2526A2.2	8203	1.33209e-08	0.000174344	-1.18406							RP11-713N11.4	-1.47517	0.000592378	0.00988295
ITFG1-AS1	8334	2.50407e-08	0.000325253	-1.18503							RP11-192H23.8	-1.47531	1.54414e-05	0.000980606
AC002064.4	7326.5	1.45525e-10	1.99718e-06	-1.18623							RP11-6O2.4	-1.47575	8.3653e-05	0.00283641
RP11-295P9.8	5544	2.93485e-15	4.31893e-11	-1.18756							ENO1-AS1	-1.47719	0.000180697	0.0046429
CTD-2047H16.5	6039	7.4133e-14	1.07345e-09	-1.18791							RP11-834C11.4	-1.47803	0.00211833	0.0225872
RP11-159F24.6	6580	2.07523e-12	2.94558e-08	-1.18839							CTC-205M6.1	-1.47906	0.00019801	0.00492395
RP11-175P13.2	6570	1.95519e-12	2.77637e-08	-1.18996							CTD-2587M2.1	-1.47936	0.00388602	0.0338239
CTD-2524L6.3	3908	1.9997e-20	3.07574e-16	-1.19044							SNHG18	-1.48172	0.00106124	0.0145007
ZNF197-AS1	3406	3.55959e-22	5.53125e-18	-1.19048							SEPT4-AS1	-1.48344	3.68127e-05	0.00168106
RP11-463O12.5	5419	1.26423e-15	1.86676e-11	-1.19117							RP11-862L9.3	-1.48422	0.000249496	0.00571558
RP11-769O8.3	9429	2.98109e-06	0.0356777	-1.19176							RAMP2-AS1	-1.48487	0.000674738	0.0107702
BX322557.10	3643	2.43794e-21	3.77442e-17	-1.1935							RP11-64J4.7	-1.48506	5.8183e-05	0.00224955
RP11-304L19.3	6498	1.26942e-12	1.8074e-08	-1.19449							RP11-578F21.6	-1.48639	5.65173e-05	0.00220744
AC093642.3	7044	3.07374e-11	4.27249e-07	-1.19491							CTD-2292P10.4	-1.48887	0.00104941	0.0144156
LINC00484	8367	2.9287e-08	0.00037956	-1.19497							AC007091.1	-1.48998	0.000338038	0.00689792
RP11-204L24.2	7864	2.48988e-09	3.31976e-05	-1.19792							FLJ33360	-1.49018	0.000796899	0.0119995
RP11-793H13.11	4190	1.77816e-19	2.71845e-15	-1.20077							RP11-768G7.2	-1.49107	0.000243357	0.00561726
ADAMTSL4-AS1	5847	2.16256e-14	3.15258e-10	-1.20104							RP11-396F22.1	-1.49304	0.00226008	0.0235878
RP11-113K21.6	8174.5	1.16378e-08	0.000152549	-1.20114							RP4-665J23.1	-1.49309	0.000370703	0.00731402
LINC01423	7399	2.18291e-10	2.98141e-06	-1.20149							CRYM-AS1	-1.49625	0.000767904	0.0116802
RP11-701H24.7	4865	2.64637e-17	3.97538e-13	-1.20162							RP11-65J3.3	-1.50122	0.00677448	0.048851
LINC01046	13037	5.40544e-07	0.00670707	-1.20234							RP11-263K4.3	-1.50595	0.00138099	0.0171605
AC011524.1	12936.5	3.57643e-06	0.0426597	-1.20495							LINC01132	-1.50753	0.00652777	0.0476879
RP11-489E7.4	7658	8.6318e-10	1.1646e-05	-1.20615							RP11-728F11.4	-1.513	9.52016e-06	0.000712364
RP11-5O17.1	2773.5	1.72591e-24	2.70951e-20	-1.20899							CTD-2337A12.1	-1.51313	0.00374209	0.0330215
RP11-446H18.5	4575	3.20794e-18	4.86356e-14	-1.20981							CTB-161M19.4	-1.51621	0.0048546	0.0392752
RP11-709D24.8	9253	1.45781e-06	0.0177298	-1.21161							PAXBP1-AS1	-1.51627	0.000137095	0.00388731
RP11-509J21.4	8957	4.20953e-07	0.00524381	-1.2146							MYCNOS	-1.52438	1.09217e-06	0.000191228
AC114730.2	7525	4.2779e-10	5.80725e-06	-1.21578							CTD-2541J13.2	-1.52475	0.0024243	0.0247643
RP11-207C16.4	5299	5.57205e-16	8.26224e-12	-1.21738							RP11-32B5.7	-1.52476	0.00320716	0.0298314
RP13-616I3.1	7608	6.64368e-10	8.98291e-06	-1.21757							RP11-68I3.10	-1.52988	0.00269741	0.0266372
DPH6-AS1	4534	2.36942e-18	3.59583e-14	-1.21919							AC010890.1	-1.53076	0.00243479	0.0248394
RP11-701B16.2	12804	3.6826e-08	0.000475534	-1.22026							RP11-330O11.3	-1.53402	4.55266e-05	0.00194452
NEXN-AS1	4835	2.13326e-17	3.20821e-13	-1.22049							RP11-483L5.1	-1.53562	0.000106702	0.0033186
RP11-293A21.1	7000	2.39598e-11	3.3352e-07	-1.22109							AP000662.4	-1.53584	4.84538e-05	0.0020247
HCP5B	9189.5	1.12757e-06	0.0137789	-1.22262							RP11-94C24.13	-1.53606	0.00302198	0.0286765
ERVH48-1	5945.5	4.08125e-14	5.92883e-10	-1.22294							CTC-260E6.6	-1.5379	0.00269984	0.0266519
RP11-388C12.1	6682	3.80276e-12	5.37406e-08	-1.22332							CTD-2527I21.4	-1.53944	2.54437e-05	0.00134289
RP11-972P1.10	6538	1.61468e-12	2.29559e-08	-1.22438							RP11-218C14.5	-1.54633	0.00361504	0.0323065
RP11-713P17.4	5024	8.20661e-17	1.22689e-12	-1.22443							RP11-322E11.5	-1.54676	0.000213837	0.00516415
RP11-678G15.2	4938.5	4.47519e-17	6.71279e-13	-1.22447							STARD4-AS1	-1.54956	0.00159383	0.0188031
RP11-316O14.1	5975	4.93036e-14	7.15247e-10	-1.22553							RP3-332B22.1	-1.54956	0.000866007	0.0127087
RP11-573G6.4	5210	3.01545e-16	4.48247e-12	-1.22648							USP3-AS1	-1.55268	7.69375e-06	0.000628298
RP11-160H22.5	6904	1.38418e-11	1.93743e-07	-1.22758							AC007228.5	-1.55486	0.0052057	0.0411757
CTC-425O23.2	6907	1.40889e-11	1.97145e-07	-1.22811							OR2A1-AS1	-1.55742	6.88101e-05	0.00250461
AF064858.6	7783	1.64646e-09	2.20577e-05	-1.22839							RP4-545C24.1	-1.55742	6.88101e-05	0.00250461
AC001226.7	7942.5	3.69566e-09	4.90599e-05	-1.22876							RP11-462G12.2	-1.55773	1.15517e-05	0.000806867
CTC-360P9.1	12874.5	6.5926e-07	0.00813923	-1.22877							LINC01574	-1.55842	0.00298526	0.0284363
FOCAD-AS1	6934	1.64423e-11	2.29699e-07	-1.22919							AP004782.1	-1.55928	0.000951401	0.0135372
RP11-758P17.3	8162	1.0959e-08	0.000143749	-1.22925							ZNF790-AS1	-1.55952	0.00357708	0.0320883
MGC16275	4038	5.51425e-20	8.45776e-16	-1.23117							RP11-253E3.3	-1.55976	0.00166339	0.0193118
A2M-AS1	3631	2.21374e-21	3.42841e-17	-1.23146							PGM5P4-AS1	-1.56076	0.000318916	0.00665418
RP13-270P17.2	2826	2.71515e-24	4.2598e-20	-1.23366							PGM5P3-AS1	-1.56076	0.000318916	0.00665418
LINC00472	3733	5.01001e-21	7.73846e-17	-1.23496							RP11-21M24.2	-1.56111	4.40549e-05	0.00190344
LINC01277	4124	1.07163e-19	1.64014e-15	-1.2355							RP11-430C7.4	-1.56121	0.00186962	0.0208312
ARHGAP31-AS1	3242	9.1852e-23	1.43115e-18	-1.23715							LINC00886	-1.56218	1.30704e-05	0.000877463
AC005682.5	3849.5	1.26205e-20	1.94355e-16	-1.23723							RP11-554F20.1	-1.56361	3.39815e-05	0.00160128
FLJ13224	9092	7.47339e-07	0.00920722	-1.24022							AC004510.3	-1.56763	0.000702828	0.0110522
AC008067.2	12317	1.63378e-06	0.0198194	-1.24071							AC007365.3	-1.57132	1.04402e-06	0.000185549
CTD-2292P10.4	5693	7.90002e-15	1.15609e-10	-1.24519							PRKX-AS1	-1.57269	0.0045295	0.0374419
AC008982.2	7921	3.32096e-09	4.41488e-05	-1.24586							AC010883.5	-1.57345	0.000318507	0.00664833
AP000640.2	9386	2.46869e-06	0.0297033	-1.25191							RP11-242F24.1	-1.57432	0.00127971	0.0163439
RP11-77I22.2	8000	4.91736e-09	6.51255e-05	-1.25243							RP11-446N19.1	-1.57623	6.02162e-05	0.00229985
RP11-317N8.5	4062.5	6.66653e-20	1.02151e-15	-1.25318							CTD-2377O17.1	-1.57786	0.0017209	0.0197522
CTC-260E6.4	6807	7.90713e-12	1.11135e-07	-1.25577							U73166.2	-1.58085	2.41789e-05	0.00130468
RP11-462G12.2	5427	1.3347e-15	1.97055e-11	-1.25602							LPP-AS2	-1.58089	2.51033e-05	0.00133436
AC004471.10	4731	1.00555e-17	1.51768e-13	-1.25675							RP11-778H2.1	-1.58334	0.00438925	0.0366756
CTC-260E6.3	8058	6.5808e-09	8.68798e-05	-1.25774							ADD3-AS1	-1.58523	0.000650694	0.0105393
LINC01341	6591	2.21696e-12	3.14476e-08	-1.25784							TNKS2-AS1	-1.58526	0.000396032	0.00763599
RP11-154H23.4	8695.5	1.32854e-07	0.00168525	-1.25789							RP11-956J14.1	-1.58677	0.00039914	0.00767676
WWTR1-AS1	3804	8.80774e-21	1.35745e-16	-1.25837							NFE4	-1.5874	0.000960406	0.0136273
LINC01481	7437	2.67e-10	3.64001e-06	-1.25885							RP5-899B16.1	-1.58974	0.0057526	0.0439668
RP11-61J19.5	3265	1.11197e-22	1.73201e-18	-1.26093							LIFR-AS1	-1.59156	0.000890951	0.0129753
LINC00087	3039	1.67284e-23	2.61431e-19	-1.26148							CEBPA-AS1	-1.59164	0.00102299	0.0141716
ZNF638-IT1	6158.5	1.57487e-13	2.27002e-09	-1.26377							STARD13-AS	-1.59437	0.00248036	0.0251653
RP13-977J11.8	9172	1.04573e-06	0.0127935	-1.26771							RP11-264L1.3	-1.59533	2.81608e-05	0.00143068
RP11-402D21.2	5573	3.56387e-15	5.23961e-11	-1.26825							LINC01126	-1.59727	0.000436073	0.00812907
RP11-774O3.3	3389	3.09601e-22	4.81243e-18	-1.27054							AC026202.3	-1.59861	0.00140769	0.0173628
RP11-596C23.2	4985	6.22762e-17	9.32897e-13	-1.27088							LINC00102	-1.59881	0.00124184	0.0160467
CTD-2288F12.1	4448.5	1.25449e-18	1.90683e-14	-1.27193							PTCSC3	-1.60185	0.000556557	0.00949665
OR2A1-AS1	3821	1.00764e-20	1.55247e-16	-1.27197							PKN2-AS1	-1.60208	0.000259032	0.00586643
RP11-400N9.1	9215.5	1.24004e-06	0.015126	-1.27392							RP11-162G10.5	-1.60414	0.000737557	0.0113945
RP11-972P1.11	4113	9.84616e-20	1.50715e-15	-1.27601							RP5-858B6.3	-1.6073	0.000399449	0.00767676
C22orf24	7657.5	8.588e-10	1.15886e-05	-1.27605							AC010226.4	-1.60773	0.000128135	0.00371282
RP11-385D13.3	8027	5.63335e-09	7.45236e-05	-1.27726							RP11-209D14.2	-1.61072	0.00619863	0.0461675
RP11-703I16.1	4090	8.24588e-20	1.26286e-15	-1.27803							RP11-30K9.6	-1.61281	6.2909e-06	0.000554468
RP11-519C12.1	7999.5	4.89969e-09	6.49062e-05	-1.27944							CTD-2540B15.9	-1.61772	0.000365726	0.00726016
RP3-395M20.9	7726	1.22858e-09	1.65121e-05	-1.28033							WWC2-AS2	-1.62035	5.71965e-05	0.002224
RP11-849N15.3	5394.5	1.07038e-15	1.58159e-11	-1.28128							SEPT7-AS1	-1.62691	4.05121e-06	0.00041842
RP11-420A6.2	6090	1.02224e-13	1.47704e-09	-1.28342							RP11-484N16.1	-1.62993	0.000442164	0.00821336
RP11-103J17.1	12870.5	6.2657e-07	0.00774816	-1.28419							RP11-410C4.4	-1.63215	0.00368522	0.0326844
CTD-2622I13.3	5791.5	1.50637e-14	2.1996e-10	-1.28633							RP11-111A21.1	-1.63251	6.7089e-06	0.000574653
AC139100.4	4763.5	1.27304e-17	1.91898e-13	-1.28931							AC144831.1	-1.63597	0.00241539	0.024705
CTC-350I8.1	8896.5	3.20746e-07	0.00401381	-1.29141							RP4-794H19.1	-1.637	7.97314e-05	0.00274862
CTD-2012K14.7	7688	1.00832e-09	1.35821e-05	-1.29167							RP11-348F1.2	-1.63972	0.00648513	0.0475026
RP11-394O2.3	9260.5	1.49545e-06	0.0181742	-1.29367							RP1-193H18.2	-1.64065	0.00197223	0.0215478
CEBPA-AS1	5958	4.42243e-14	6.4196e-10	-1.29427							RP11-215P8.3	-1.64314	0.00127639	0.0163215
RP11-327P2.5	1883	5.89565e-28	9.32632e-24	-1.29599							RP11-21A7A.4	-1.64608	0.000299166	0.00639834
RP1-67A8.3	8930	3.72945e-07	0.00465585	-1.29679							CTD-2008A1.1	-1.64819	2.84689e-06	0.000340658
AC083900.1	9435	3.0463e-06	0.0364399	-1.29787							RP11-109D20.2	-1.64819	2.84689e-06	0.000340658
RP11-619A14.3	6904	1.38458e-11	1.93786e-07	-1.29861							AC118345.1	-1.65975	0.000146213	0.00406355
RP11-361I14.2	12928	2.42506e-09	3.2343e-05	-1.29927							RP11-160H22.5	-1.66255	0.00111803	0.0150115
RP11-411K7.1	5694	7.95359e-15	1.16385e-10	-1.30079							LINC00612	-1.66842	0.00023318	0.00546968
RP11-27G24.1	8538	6.49938e-08	0.00083309	-1.30226							LINC00161	-1.66927	0.000166652	0.00439752
RP11-181B11.1	7360	1.76575e-10	2.41678e-06	-1.30351							NFIA-AS1	-1.67147	0.00151616	0.0182369
CTD-3094K11.1	5920	3.46512e-14	5.03829e-10	-1.30444							CTD-3080F16.3	-1.67396	0.00279348	0.027282
RP5-858B6.3	3830	1.08194e-20	1.66663e-16	-1.30476							RP11-456O19.3	-1.67448	1.22648e-06	0.000203139
MIR210HG	4870	2.74299e-17	4.11997e-13	-1.30509							CH17-437K3.1	-1.67712	0.00577331	0.0440697
LINC00323	7762	1.47566e-09	1.9796e-05	-1.30696							RP11-687M24.7	-1.67921	1.11342e-05	0.000786825
RP11-175D17.3	4565	2.97865e-18	4.51683e-14	-1.31125							RP11-351M16.3	-1.68286	0.000395129	0.00762284
RP11-388P9.2	8039	5.98825e-09	7.91527e-05	-1.31185							ALDH1L1-AS1	-1.6883	0.00284126	0.0275792
RP11-111A21.1	6913.5	1.46e-11	2.04196e-07	-1.31306							RP11-303E16.3	-1.68995	9.80453e-05	0.00313727
RP11-465K1.2	9078.5	7.03992e-07	0.0086774	-1.31434							RP11-720L2.2	-1.69171	0.00485971	0.0393012
RP11-383H13.1	5727	9.88239e-15	1.4453e-10	-1.31495							CTD-2373J6.2	-1.69462	0.00092652	0.0133244
MEF2C-AS1	3417	3.89554e-22	6.05133e-18	-1.31509							RP11-70C1.1	-1.69705	0.000231556	0.00544137
RFPL1S	5835	2.00046e-14	2.91708e-10	-1.31612							RP11-114M1.1	-1.6971	0.00465539	0.0381501
LL21NC02-1C16.1	7931.5	3.50256e-09	4.6535e-05	-1.31653							RP11-526I2.5	-1.69841	3.88324e-06	0.000407008
RP11-521C20.5	8950	4.09063e-07	0.00509857	-1.31753							RP11-554L12.1	-1.70036	0.00485668	0.0392859
RP5-1025A1.3	8205.5	1.35358e-08	0.000177103	-1.31816							RP11-462G12.1	-1.70422	2.99066e-07	8.28935e-05
RP11-933H2.4	4442	1.1951e-18	1.81679e-14	-1.32017							MIR7515HG	-1.70782	6.04213e-05	0.00230421
CTD-2313J17.6	8390	3.25568e-08	0.000421317	-1.32032							RP4-735C1.4	-1.7093	0.00048376	0.00870529
RP11-1299A16.3	5692	7.84933e-15	1.14875e-10	-1.32037							LINC01481	-1.71032	0.00525647	0.0414401
CTD-2536I1.2	5992.5	5.51162e-14	7.9913e-10	-1.32297							RP11-736K20.4	-1.71301	0.00190939	0.0211308
RP1-167A14.2	8743	1.63845e-07	0.00207247	-1.32331							RP11-556H2.4	-1.71463	4.76462e-05	0.00200475
PAX8-AS1	3738	5.21368e-21	8.05201e-17	-1.3246							AC012074.2	-1.71503	0.000427298	0.00802774
RP11-661A12.5	4625.5	4.65214e-18	7.04195e-14	-1.32501							IL21R-AS1	-1.71637	0.000115037	0.00347552
RP4-555D20.4	4356	6.26917e-19	9.55484e-15	-1.32707							MEF2C-AS1	-1.71669	0.00494611	0.0398168
CTD-2337A12.1	5435	1.40681e-15	2.07687e-11	-1.32786							RP11-624G17.3	-1.71825	0.000919007	0.0132532
RP11-22L13.1	7572	5.49209e-10	7.43903e-06	-1.32865							RP11-49K24.4	-1.72008	1.70649e-05	0.00104738
AC096574.4	9264	1.5245e-06	0.0185166	-1.32979							RP11-585P4.5	-1.72318	0.00181075	0.0204277
RP11-464F9.1	7787	1.63555e-09	2.19148e-05	-1.33017							RP11-446J8.1	-1.72495	0.00213156	0.0226861
AC011747.4	4317	4.67087e-19	7.12448e-15	-1.33195							RP11-757O6.1	-1.72845	0.00107803	0.0146472
RP11-699L21.1	4727	9.76755e-18	1.47431e-13	-1.33302							RP13-616I3.1	-1.7286	6.6448e-05	0.00244651
CATIP-AS1	5967	4.6844e-14	6.79893e-10	-1.33511							RP3-393K13.1	-1.72881	8.59947e-05	0.00288589
RP11-362A1.1	12483	2.64404e-06	0.031747	-1.33538							CTD-2012K14.7	-1.72914	2.53762e-05	0.00134265
RP11-140H17.2	8717.5	1.46354e-07	0.00185416	-1.3354							RP11-1042B17.3	-1.73379	0.00258755	0.0259021
RP11-307B6.3	8147	1.0186e-08	0.000133782	-1.33763							RP13-436F16.1	-1.73732	1.2773e-05	0.000864233
LINC01352	7420	2.44044e-10	3.33023e-06	-1.33781							AC093642.3	-1.73741	3.4835e-05	0.00162789
AP000253.1	8876	2.86352e-07	0.00359221	-1.33799							CTD-2514K5.4	-1.73982	0.000651354	0.0105434
RP11-973N13.4	8896	3.21811e-07	0.00402617	-1.33809							RP11-4L24.3	-1.74133	0.000897805	0.0130467
RP11-638I2.2	8513.5	5.79101e-08	0.000743507	-1.34271							RP11-467C18.1	-1.7431	0.000215359	0.00519097
CTB-51J22.1	2977	9.88634e-24	1.54622e-19	-1.34284							CPB2-AS1	-1.74378	0.00127017	0.0162752
AC015971.2	5665.5	6.55413e-15	9.60311e-11	-1.34311							RP11-159F24.3	-1.74454	0.000179129	0.00461945
C8orf31	5101	1.41067e-16	2.10331e-12	-1.34631							RP11-343H19.2	-1.7478	0.00076707	0.0116715
LINC00598	5140	1.85289e-16	2.75914e-12	-1.34796							AC006273.4	-1.75207	0.000139886	0.00394497
RP11-531A24.5	2319	3.14909e-26	4.9658e-22	-1.34853							RP11-119F7.5	-1.76064	0.00206276	0.0221915
RP11-431M7.3	4662	6.07975e-18	9.19259e-14	-1.34959							CTC-360P9.2	-1.76668	0.000503737	0.00891311
AC010883.5	4726	9.69681e-18	1.46373e-13	-1.34999							RP4-631H13.2	-1.77405	0.00656532	0.0478734
RP11-475O6.1	2267	1.97333e-26	3.11254e-22	-1.35118							CTC-439O9.1	-1.77655	4.57546e-06	0.000448305
RP11-359E3.4	2844	3.17004e-24	4.97126e-20	-1.35141							MKLN1-AS	-1.77909	0.000102449	0.00322717
MIR22HG	4021	4.83257e-20	7.41557e-16	-1.35206							RP11-461F11.2	-1.77993	0.000215672	0.00519468
RP11-363E6.4	7992.5	4.72973e-09	6.26879e-05	-1.3542							RP11-62F24.2	-1.78431	0.00535438	0.0419179
CTD-2358C21.5	8089	7.63967e-09	0.000100698	-1.35655							RP13-395E19.3	-1.78442	1.6574e-05	0.001031
RP11-430C7.5	7825	2.04315e-09	2.73169e-05	-1.36128							KB-1958F4.1	-1.78586	0.000101145	0.0032047
RP11-349H17.2	9489	3.80627e-06	0.0453365	-1.36171							RP11-47P18.1	-1.79081	0.00414882	0.0353465
RP4-593H12.1	7108	4.40317e-11	6.1006e-07	-1.36179							RP11-404P21.5	-1.79918	0.000683936	0.010864
RP1-292L20.3	3171	5.07965e-23	7.92324e-19	-1.3666							LINC00113	-1.80162	0.00177447	0.0201467
AF212831.2	12764	1.75245e-06	0.0212292	-1.37685							RP3-471C18.2	-1.80231	0.000378285	0.00741551
RP11-377D9.3	5167	2.23629e-16	3.32782e-12	-1.3796							AC004051.2	-1.80266	3.23643e-06	0.000365549
RP11-665G4.1	8342.5	2.55803e-08	0.00033216	-1.38117							RP11-61I13.3	-1.80588	0.0052896	0.0416156
AC002128.5	8573.5	7.64543e-08	0.000977622	-1.38118							AC131097.4	-1.80685	0.000150284	0.00411801
RP11-104H15.10	8081	7.27478e-09	9.59616e-05	-1.38119							CTC-526N19.1	-1.80995	3.7854e-07	9.57227e-05
RP11-363J20.1	5888	2.81077e-14	4.09164e-10	-1.3816							RP11-498B4.5	-1.8113	0.00540626	0.0421713
RP1-225E12.2	8046	6.05679e-09	8.00465e-05	-1.38234							RP5-1048B16.1	-1.81445	3.33256e-06	0.000370076
AC073635.5	6183	1.83565e-13	2.64334e-09	-1.38503							RP11-319G9.5	-1.81804	0.000482852	0.00869386
RP11-173P15.9	6366	5.69017e-13	8.1415e-09	-1.38509							RP11-69E11.4	-1.81925	1.40388e-05	0.00092072
RP11-171I2.1	8879	2.94231e-07	0.00368818	-1.38591							RP11-774O3.3	-1.82409	1.53905e-05	0.000978576
RP6-201G10.2	3800	8.53292e-21	1.31518e-16	-1.38632							RP3-471C18.1	-1.82636	0.000564914	0.00958861
RP11-151A6.4	8355	2.75398e-08	0.000357247	-1.38667							RP11-5P18.5	-1.82848	0.000291727	0.00631766
AC006994.2	8635	1.00343e-07	0.00127787	-1.38668							RP11-343H5.6	-1.83646	1.70261e-06	0.000246534
CTD-2284J15.1	2991	1.11356e-23	1.74106e-19	-1.38734							PRKCQ-AS1	-1.83842	0.000324677	0.00673163
AC104076.3	6587.5	2.16812e-12	3.07634e-08	-1.38779							LA16c-425C2.1	-1.84171	0.000849376	0.0125351
CH17-302M23.1	5212	3.04892e-16	4.53192e-12	-1.3928							RP11-299G20.2	-1.84343	0.00177104	0.020121
AC009299.2	5184	2.51749e-16	3.74402e-12	-1.39301							C6orf99	-1.84415	0.00289258	0.0278821
AC073133.1	4696.5	7.82206e-18	1.18144e-13	-1.39391							DPH6-AS1	-1.84582	3.46985e-05	0.00162691
RP11-14C10.4	12123	7.64357e-07	0.00941077	-1.39504							RP11-560I19.1	-1.84674	3.50559e-05	0.0016333
CECR7	8378	3.08659e-08	0.000399775	-1.39516							RP11-445K13.2	-1.84828	0.00130711	0.0165589
RP11-783K16.14	6916.5	1.48642e-11	2.07831e-07	-1.39518							RP11-253M7.1	-1.85749	0.000133335	0.00382066
RP11-15B17.1	8527.5	6.1108e-08	0.000783954	-1.3957							RP11-389G6.3	-1.85945	0.00607262	0.0456234
UCKL1-AS1	5252	4.03178e-16	5.98478e-12	-1.39599							RP11-716H6.1	-1.86285	0.000279331	0.00613401
RP11-61E11.2	8222	1.44282e-08	0.000188591	-1.39796							AC007796.1	-1.8649	9.45462e-05	0.00307261
RP11-305L7.6	8450.5	4.32121e-08	0.000556917	-1.40115							RP11-171I2.1	-1.86727	0.000120766	0.00358366
RP11-563M4.1	6728	4.98255e-12	7.02391e-08	-1.40136							RP13-895J2.4	-1.86859	6.74067e-05	0.00247037
RP11-723O4.2	5097	1.37158e-16	2.04544e-12	-1.40254							RP13-895J2.3	-1.86859	6.74067e-05	0.00247037
AC098820.3	3288	1.34566e-22	2.09546e-18	-1.4057							FAM182A	-1.87236	0.0015974	0.0188257
CTD-2377O17.1	3781	7.33936e-21	1.1318e-16	-1.40949							CASC9	-1.87388	0.00604782	0.0455065
RP11-460I13.2	6251	2.7834e-13	3.99863e-09	-1.40958							RP11-307P5.1	-1.87593	6.39143e-07	0.000136244
RP1-257C22.2	6179	1.79018e-13	2.5784e-09	-1.41001							RP11-114H23.1	-1.89121	0.000212259	0.00513924
RP11-530C5.4	8512	5.75585e-08	0.000739109	-1.41359							RP11-279O9.4	-1.89471	7.80583e-08	3.71896e-05
AC073333.8	7789	1.69128e-09	2.2648e-05	-1.41437							RP11-22A3.1	-1.89574	0.00054233	0.00935269
RP11-303E16.8	2833	2.8838e-24	4.52296e-20	-1.41751							RP11-177H2.1	-1.89602	2.68156e-05	0.00138687
NADK2-AS1	6543	1.64215e-12	2.33416e-08	-1.41929							RP11-747H7.3	-1.89727	1.91867e-05	0.00112515
AP000662.4	4232	2.45027e-19	3.74377e-15	-1.41984							LAMA5-AS1	-1.90175	5.07919e-05	0.0020772
RP11-426D19.1	5910.5	3.25069e-14	4.72781e-10	-1.42116							RP11-626E13.1	-1.90649	6.40137e-05	0.00239527
RP11-236L14.2	6538.5	1.61654e-12	2.29807e-08	-1.42384							RP11-448G15.1	-1.90862	0.00669355	0.0484811
CITF22-92A6.2	8566	7.27261e-08	0.000930821	-1.42391							RP11-115D19.1	-1.91188	1.14521e-05	0.000804219
RP11-700E23.2	12460	2.1285e-06	0.0256931	-1.42407							RP11-775B15.2	-1.91561	0.000233319	0.00546968
RP11-666A8.9	9070	6.75464e-07	0.0083359	-1.42414							RP11-3P22.1	-1.91581	0.00358706	0.0321389
AC084125.4	5038	9.05894e-17	1.35377e-12	-1.42485							AC011298.2	-1.92315	0.000121647	0.00359949
SEPT7-AS1	1877	5.57635e-28	8.82234e-24	-1.42659							RP11-475O6.1	-1.93414	2.42701e-05	0.00130823
MID1IP1-AS1	4546	2.58951e-18	3.9288e-14	-1.4286							SEMA3B-AS1	-1.93571	6.62044e-05	0.0024397
RP11-315O6.1	3336	2.00125e-22	3.11275e-18	-1.42927							SMAD9-IT1	-1.93617	0.000508787	0.00897023
RP11-130C6.1	8065	6.78273e-09	8.95252e-05	-1.4337							RP3-414A15.10	-1.94807	0.00180152	0.0203509
RP11-206L10.2	7593	6.13007e-10	8.29276e-06	-1.4341							RP11-720L2.4	-1.95379	2.25249e-05	0.00124267
RP11-180N14.1	7395	2.13491e-10	2.91671e-06	-1.43423							RP11-120D5.1	-1.96368	0.000309342	0.0065202
RP11-378E13.3	9044	6.04742e-07	0.00748489	-1.43511							RP11-6N17.2	-1.96603	0.000206805	0.00505932
AC010226.4	1611	4.60422e-29	7.29585e-25	-1.43537							SRGAP3-AS4	-1.96946	0.00028202	0.00618107
CTD-2012K14.6	8126	9.1842e-09	0.0001208	-1.4361							CTD-3162L10.1	-1.97136	0.000124773	0.00365122
RP11-65J3.3	7537.5	4.57925e-10	6.21313e-06	-1.43687							CTD-3220F14.1	-1.97136	0.000124773	0.00365122
RP11-968A15.8	9470	3.29154e-06	0.0393109	-1.43818							RP11-736N17.10	-1.97741	0.000519803	0.00910545
CTD-2541J13.1	5606	4.40051e-15	6.46171e-11	-1.43823							RP11-482H16.1	-1.97994	9.27634e-07	0.00017218
RP11-106M7.1	5227	3.3916e-16	5.0389e-12	-1.43947							AC005537.2	-1.98995	4.08617e-05	0.00180672
RP11-31F15.2	2869	3.92943e-24	6.1586e-20	-1.44092							RP11-174J11.1	-1.99504	0.00326043	0.0301803
CTB-107G13.1	8392.5	3.28484e-08	0.00042496	-1.44216							RP5-834N19.1	-1.99963	4.41377e-06	0.000441744
RP11-435O5.4	8325	2.39859e-08	0.000311697	-1.4434							LINC01140	-2.00301	0.000367176	0.00727778
RP11-403P17.4	8855.5	2.69012e-07	0.00337826	-1.45022							CYP4F35P	-2.00516	0.00127926	0.0163439
LINC00637	8298.5	2.11175e-08	0.000274717	-1.45057							MIR4697HG	-2.00648	2.32764e-05	0.00126789
LINC00936	1763	1.92657e-28	3.04976e-24	-1.4515							PGM5P2	-2.00919	4.38986e-05	0.00190158
RP11-138H8.6	7212.5	7.86029e-11	1.08401e-06	-1.45246							AGPAT4-IT1	-2.00949	9.41588e-06	0.000707379
RP11-358D17.2	8397.5	3.35666e-08	0.000434117	-1.45423							RP11-124N14.3	-2.01205	0.000579738	0.00975057
AC002451.3	4633	4.91593e-18	7.43977e-14	-1.45692							RP11-700H6.2	-2.01555	1.35603e-06	0.000217019
RP11-452D21.1	12679	1.58617e-07	0.00200715	-1.45898							RP11-272D12.2	-2.01599	1.44321e-05	0.000939001
RP11-655M14.13	5957	4.3914e-14	6.37499e-10	-1.46006							RP11-326C3.15	-2.01697	0.000830457	0.0123517
RP11-42O15.3	4884	3.03242e-17	4.55379e-13	-1.4606							RP11-21A7A.2	-2.01737	1.62257e-05	0.00101729
RP11-229P13.25	5942	3.9863e-14	5.7913e-10	-1.46434							LINC01229	-2.02554	5.20734e-06	0.000484238
VWA8-AS1	4940	4.51283e-17	6.76835e-13	-1.46568							RP11-148L24.1	-2.04316	0.00467982	0.0382835
LINC01220	4344	5.72707e-19	8.73149e-15	-1.46575							RP6-201G10.2	-2.04996	0.00247584	0.0251441
RP11-213G2.2	7542.5	4.6713e-10	6.33755e-06	-1.46659							LINC01152	-2.05017	0.0001152	0.0034774
AC133785.1	4323	4.88755e-19	7.45352e-15	-1.46767							RP11-160O5.1	-2.05141	6.32991e-06	0.00055601
LINC00930	7619	7.0363e-10	9.50744e-06	-1.46949							RP1-193H18.3	-2.05333	0.00386264	0.0337055
RP11-1136G4.1	12641.5	2.82663e-06	0.0338885	-1.47015							AF067845.1	-2.05832	0.00182634	0.0205416
HCG21	8475	4.85152e-08	0.000624343	-1.47149							RP11-461F11.3	-2.06781	0.000748366	0.0114844
LPP-AS2	1367	4.47128e-30	7.0919e-26	-1.47246							ZRANB2-AS2	-2.07167	2.9376e-06	0.000345908
RP4-555D20.3	8279.5	1.9296e-08	0.000251369	-1.47397							LINC01474	-2.07316	0.000242842	0.00561245
RP11-248M19.1	5338	7.2649e-16	1.07586e-11	-1.47453							RP4-625H18.2	-2.07328	0.000528765	0.00921554
RPL34-AS1	2867	3.86254e-24	6.05454e-20	-1.47461							KB-1732A1.1	-2.07371	0.000506427	0.00894173
RP11-727A23.10	4500	1.84105e-18	2.79545e-14	-1.47614							RP11-271M24.2	-2.07861	0.00149097	0.018035
RP11-757F18.5	4611	4.18244e-18	6.33346e-14	-1.48256							RP11-238K6.1	-2.08288	0.00147558	0.0179096
RP11-507K2.2	8171.5	1.14056e-08	0.000149528	-1.48303							PABPC5-AS1	-2.08641	4.55349e-05	0.00194452
AP001469.5	9509.5	3.98372e-06	0.0473863	-1.48482							RP11-143N13.2	-2.09071	0.00181083	0.0204277
RP11-1069G10.1	6361	5.50882e-13	7.88313e-09	-1.48542							RP11-88I18.3	-2.09184	3.20291e-05	0.00154592
CTD-2649C14.3	6360	5.4816e-13	7.84526e-09	-1.48664							CTD-2231H16.1	-2.09965	8.32468e-06	0.000658496
RP11-299G20.5	7123.5	4.79213e-11	6.63567e-07	-1.48729							ST7-AS1	-2.10088	0.00364117	0.0324494
RP11-230B22.1	6268	3.09764e-13	4.4476e-09	-1.48782							RP11-1105O14.1	-2.11412	4.92711e-05	0.00203921
RP5-837J1.6	5747	1.12657e-14	1.64637e-10	-1.48806							RP11-299P2.1	-2.11685	1.08898e-07	4.63315e-05
INHBA-AS1	7238.5	9.04795e-11	1.24572e-06	-1.48815							RP11-139H14.5	-2.11831	4.29755e-05	0.00187471
RP11-65I12.1	5591	4.01885e-15	5.90489e-11	-1.48894							RP11-423H2.3	-2.12119	2.10428e-05	0.00119011
GRTP1-AS1	9151.5	9.60563e-07	0.0117765	-1.48962							OGFR-AS1	-2.12307	3.02139e-05	0.00149316
LINC00881	7443	2.76629e-10	3.77017e-06	-1.49188							MAST4-IT1	-2.12319	0.00200013	0.0217486
RP11-497E19.1	5556	3.17205e-15	4.66672e-11	-1.4919							FOXD3-AS1	-2.1248	2.14927e-05	0.00120531
RP11-276H19.1	6032	7.08986e-14	1.02675e-09	-1.49216							RP11-259O2.1	-2.12758	5.51056e-05	0.00217924
AC010095.5	9010	4.99365e-07	0.00620461	-1.4941							AP000770.1	-2.12934	0.00118226	0.0155687
AC018766.6	7337.5	1.56111e-10	2.14013e-06	-1.4961							RP11-299H21.1	-2.14103	0.000225531	0.00534419
C17orf112	12463.5	8.21975e-08	0.00104925	-1.49641							CTD-3118D7.1	-2.15447	1.06984e-05	0.0007681
LAMA5-AS1	6464.5	1.03671e-12	1.47772e-08	-1.49742							LINC01133	-2.15605	0.00233688	0.0241506
RP11-490O6.2	3457	5.40347e-22	8.38889e-18	-1.49873							RP11-241G9.3	-2.17226	0.00347798	0.0315167
AC005329.7	6543	1.66325e-12	2.36364e-08	-1.49927							RP11-3B7.1	-2.17377	1.79332e-06	0.000253285
RP11-10J21.2	9377.5	2.21218e-06	0.0266767	-1.49946							TRHDE-AS1	-2.17413	0.00658474	0.047964
RP11-678G14.2	8114	8.66132e-09	0.000113983	-1.49947							RP11-541G9.2	-2.17809	0.00113188	0.0151247
ZNF30-AS1	6048.5	7.86134e-14	1.13761e-09	-1.49978							AC002511.2	-2.1781	0.00105131	0.014426
RP11-211G3.2	5343.5	7.55942e-16	1.11902e-11	-1.49983							RP13-192B19.2	-2.17814	0.000691913	0.0109445
RP11-96D1.8	6172	1.71419e-13	2.46997e-09	-1.50001							RP11-301L8.2	-2.17937	4.97962e-06	0.00047145
RP11-203J24.8	4038	5.51426e-20	8.45776e-16	-1.50033							FAM95B1	-2.19491	1.39502e-06	0.000220866
RP11-968O1.5	3718	4.44503e-21	6.86979e-17	-1.50174							RP11-616M22.2	-2.19613	1.56002e-06	0.000232733
AC003956.1	8140	9.82324e-09	0.000129087	-1.50239							LA16c-329F2.1	-2.20037	5.59158e-05	0.00219456
LA16c-380A1.2	5111	1.51208e-16	2.25376e-12	-1.5031							PGM5-AS1	-2.2163	6.4012e-05	0.00239527
RP11-462G12.1	3578	1.44397e-21	2.23829e-17	-1.50418							LINC00683	-2.21934	3.53608e-07	9.16243e-05
RP3-466P17.1	2923	6.23921e-24	9.77185e-20	-1.50544							MIR210HG	-2.2199	0.000447222	0.00827573
RP11-638I2.4	4991	6.49403e-17	9.72612e-13	-1.50703							KCNC4-AS1	-2.22328	0.00114585	0.015252
CTC-260E6.6	5018	7.86615e-17	1.17654e-12	-1.5085							RP11-539E19.2	-2.22532	0.00110944	0.0149369
RP5-1107A17.4	8391	3.2631e-08	0.000422212	-1.50896							FAM201A	-2.22667	7.13632e-05	0.00256357
RP11-104L21.3	8156	1.06058e-08	0.000139201	-1.5101							RP11-143P4.2	-2.23284	0.000547532	0.00941128
LINC00880	8312	2.25314e-08	0.000292953	-1.51087							CYP17A1-AS1	-2.23348	3.50425e-06	0.000382259
AC005355.3	9102.5	7.81519e-07	0.00961659	-1.51835							RP11-696N14.1	-2.23868	1.82896e-05	0.00109363
RP4-755D9.1	7217	8.07847e-11	1.11394e-06	-1.52037							RP11-100L22.1	-2.24311	0.00092352	0.0133035
RP11-104L21.2	5364	8.69318e-16	1.28598e-11	-1.52579							RP4-710M3.2	-2.2475	1.07508e-05	0.000768578
RP1-253P7.4	5493	2.0845e-15	3.07172e-11	-1.52811							LINC01014	-2.24833	0.000541464	0.00934499
RRS1-AS1	4706	8.35996e-18	1.26252e-13	-1.52951							RP11-793H13.3	-2.25293	0.00122735	0.015923
CPB2-AS1	5570	3.49009e-15	5.13183e-11	-1.52989							RP11-543H23.1	-2.25589	0.00120797	0.0157667
AC098617.1	5864	2.41413e-14	3.51643e-10	-1.53025							AC002383.2	-2.25626	6.79172e-05	0.00248092
RP11-701H24.4	5192	2.66146e-16	3.95706e-12	-1.53183							RP11-674E16.4	-2.25774	0.00110425	0.0148981
RP11-635L1.2	8428	3.90438e-08	0.00050386	-1.53601							RP4-614C15.3	-2.25885	0.000205918	0.00504599
RP11-4L24.3	8237.5	1.51886e-08	0.000198378	-1.53673							FAM181A-AS1	-2.2613	6.5912e-07	0.000137
SMAD5-AS1	9270.5	1.56576e-06	0.0190114	-1.53756							LINC00924	-2.26844	0.00436119	0.0365001
RP11-701H24.3	4487	1.67108e-18	2.53836e-14	-1.53839							AC096669.1	-2.27123	9.95682e-06	0.000733188
RP11-11N7.4	9386	2.49881e-06	0.0300557	-1.53846							ATP6V0E2-AS1	-2.27178	1.71339e-05	0.00104879
RP11-100E5.2	7350.5	1.67545e-10	2.29453e-06	-1.53929							RP4-533D7.5	-2.27571	0.00386604	0.0337238
RP3-331H24.6	4791	1.55316e-17	2.3389e-13	-1.53964							RP1-251M9.2	-2.27875	0.00120781	0.0157665
AC012074.2	2964	8.85099e-24	1.38465e-19	-1.54011							RP5-837I24.6	-2.27989	0.00107132	0.014593
RP11-506K6.4	4599	3.82902e-18	5.80135e-14	-1.54368							RP11-707A18.1	-2.28151	0.00396851	0.0343252
RP11-120K19.4	3433	4.44071e-22	6.89642e-18	-1.5446							RP11-376M2.2	-2.28519	3.87912e-05	0.0017452
RP11-618L22.1	9155	9.75941e-07	0.0119621	-1.54726							BBOX1-AS1	-2.28591	0.000993125	0.013941
RP11-415I12.3	7881	2.70672e-09	3.60644e-05	-1.54846							RP11-402L1.4	-2.28901	3.27592e-05	0.00156944
LINC00173	8382	3.14331e-08	0.000407059	-1.5485							LINC01361	-2.29189	0.000119138	0.00355987
RP11-463O9.9	5835	2.00026e-14	2.91699e-10	-1.5493							AC096669.2	-2.30431	2.40087e-05	0.00129888
RP11-278J6.4	6985	2.19741e-11	3.06319e-07	-1.55024							RP11-15E1.5	-2.31049	2.77096e-05	0.00141502
RP11-480D4.6	9431	3.01995e-06	0.0361276	-1.55042							RP11-459O16.8	-2.31049	2.77096e-05	0.00141502
RP11-160O5.1	2721	1.09498e-24	1.72043e-20	-1.55132							RP11-388C12.1	-2.31741	3.80991e-05	0.00172547
RP11-384M15.3	9241.5	1.34593e-06	0.016388	-1.55139							RP11-315O6.1	-2.32696	4.97299e-06	0.00047145
RP11-101E7.2	9073	6.85468e-07	0.00845525	-1.5534							CTD-2240J17.1	-2.32918	7.07358e-06	0.000597943
AC009299.3	6663	3.39926e-12	4.80723e-08	-1.55405							RP11-325I22.3	-2.33763	2.3074e-05	0.0012603
LA16c-431H6.7	6938	1.67612e-11	2.34121e-07	-1.55529							RP11-999E24.3	-2.35426	0.000274445	0.00606767
RP11-182J1.1	7714.5	1.15047e-09	1.54762e-05	-1.5562							RP11-1D12.1	-2.35748	0.000629415	0.0102963
LRRC2-AS1	7335.5	1.5399e-10	2.11181e-06	-1.55725							RP11-44K6.2	-2.35866	0.00205716	0.0221502
RP11-351M8.2	7266	1.05304e-10	1.44804e-06	-1.55833							RP11-3B12.5	-2.36191	0.000176199	0.0045667
THRB-AS1	2974	9.6372e-24	1.50735e-19	-1.56046							RP11-40C11.2	-2.36812	0.00475804	0.0387396
UBXN7-AS1	5823	1.84595e-14	2.69287e-10	-1.56355							RP11-395N3.1	-2.38574	5.66839e-06	0.000517274
RP11-3B7.1	3699.5	3.8343e-21	5.92745e-17	-1.56526							RP11-444D3.1	-2.38619	2.54167e-06	0.000313572
RP11-271M24.2	5957	4.39023e-14	6.37373e-10	-1.56562							RP4-738P15.1	-2.39286	1.79115e-07	6.25609e-05
RP11-474I16.8	3949	2.75411e-20	4.23114e-16	-1.56633							RP11-343N15.2	-2.39906	0.00129976	0.0165123
RASGRF2-AS1	8985.5	4.75116e-07	0.00590759	-1.56665							AC002451.3	-2.39941	8.42771e-06	0.000663026
RP11-390F4.3	8193	1.27233e-08	0.000166624	-1.567							RNU6ATAC35P	-2.40202	3.32646e-06	0.000370076
RP4-569M23.5	5382	9.82968e-16	1.45312e-11	-1.56743							RP11-141M1.1	-2.41079	8.96911e-06	0.000687893
RP11-58O9.2	9178	1.07798e-06	0.0131804	-1.56873							RP11-478J18.2	-2.41181	2.19024e-07	7.03231e-05
RP11-541G9.1	5930	3.68913e-14	5.36288e-10	-1.56976							RP11-89C3.4	-2.42236	0.000273886	0.00606446
RP11-483I24.1	12336	1.0829e-07	0.00137788	-1.57054							RP5-836J3.1	-2.42794	0.000654607	0.0105762
FZD10-AS1	3639	2.36081e-21	3.65548e-17	-1.5708							RP11-544L8__B.4	-2.43925	1.59627e-05	0.00100629
RP11-770J1.5	7861	2.33615e-09	3.11805e-05	-1.57109							AC078842.3	-2.44544	3.53531e-06	0.000383126
LA16c-380F5.1	7242.5	8.81024e-11	1.21335e-06	-1.57181							RP11-77I22.2	-2.44901	1.44378e-07	5.46766e-05
RP11-539G18.3	3309	1.60115e-22	2.49171e-18	-1.57306							AP000438.2	-2.45361	1.92343e-06	0.000264436
CTD-3220F14.2	7140	5.21966e-11	7.21826e-07	-1.57354							KCNQ1-AS1	-2.45476	6.71575e-07	0.000138035
RP11-514D23.1	11937	3.16865e-06	0.0378717	-1.57511							RP11-424M24.5	-2.46425	2.8039e-05	0.00142659
RP11-159D12.3	8667	1.14944e-07	0.00146128	-1.57584							RP5-842K16.1	-2.46457	0.00040231	0.00770958
RP3-340B19.3	2477	1.28782e-25	2.02856e-21	-1.57643							RP11-276H19.1	-2.47429	6.74763e-06	0.000575764
ST7-AS1	1882	5.84121e-28	9.24079e-24	-1.57801							AC006273.5	-2.47459	0.00012808	0.00371282
AC002066.1	6184	1.84769e-13	2.66049e-09	-1.58062							RP11-133K1.8	-2.47585	5.08166e-06	0.000477008
CTD-2001C12.1	7715	1.10064e-09	1.48113e-05	-1.58112							RP11-44K6.4	-2.476	0.000812632	0.0121672
LINC01135	2834	2.90873e-24	4.56175e-20	-1.58112							RP11-594N15.3	-2.48919	0.000490694	0.0087758
RP11-382A20.7	6073.5	9.16046e-14	1.3246e-09	-1.58211							AC023481.1	-2.51826	0.000366932	0.00727432
RP11-303E16.7	3070.5	2.18278e-23	3.41038e-19	-1.58245							LINC01142	-2.52742	2.35046e-05	0.00127535
XXbac-B461K10.4	6710	4.41718e-12	6.23573e-08	-1.58332							RP11-469A15.2	-2.53316	9.18389e-08	4.14622e-05
RP11-252M24.1	12273	1.26694e-08	0.000165931	-1.58358							AC027119.1	-2.5351	7.1483e-06	0.000599379
RP11-84G21.1	2149	6.78426e-27	1.07123e-22	-1.58455							STARD13-IT1	-2.53809	0.000140663	0.0039604
RP11-300M24.1	11516	1.98763e-07	0.0025064	-1.58783							RP11-545A16.4	-2.54075	4.84687e-07	0.000111603
RP3-333H23.9	8926.5	3.56049e-07	0.0044474	-1.58894							LINC01213	-2.55127	0.00421533	0.0356846
RP4-665J23.1	2763	1.57604e-24	2.4747e-20	-1.58956							FAM95C	-2.56836	3.37169e-08	2.26354e-05
RP11-74C1.4	8879.5	2.87305e-07	0.00360367	-1.5902							CYP4F26P	-2.56836	3.37169e-08	2.26354e-05
RP11-575F12.3	5165	2.20584e-16	3.28274e-12	-1.59118							RP11-392E22.10	-2.56836	3.37169e-08	2.26354e-05
RP4-724E13.2	7466.5	3.09075e-10	4.21022e-06	-1.59258							RP11-392E22.11	-2.56836	3.37169e-08	2.26354e-05
RP11-71L14.4	8826	2.36618e-07	0.00297595	-1.59396							TMC3-AS1	-2.56922	1.52388e-05	0.000972515
RP11-192H23.8	3412	3.73912e-22	5.8091e-18	-1.59513							RP5-1077I2.3	-2.56957	0.000224645	0.00532809
RP1-167F1.2	3924	2.26717e-20	3.48668e-16	-1.5987							AC034243.1	-2.57372	0.00689089	0.0494272
RP11-76C10.5	7878	2.67495e-09	3.56517e-05	-1.59988							RP11-193M21.1	-2.59451	1.22443e-06	0.000203139
RP11-358M14.2	6650.5	3.14906e-12	4.45592e-08	-1.60044							RP11-25K19.1	-2.59479	0.000157475	0.00424959
RP11-159F24.5	6508	1.3447e-12	1.91364e-08	-1.60057							AC116035.1	-2.59661	1.66465e-07	5.91414e-05
CTC-559E9.4	5147	1.93881e-16	2.8867e-12	-1.60066							RP3-483K16.4	-2.60323	0.000109973	0.0033748
STARD13-AS	3750	5.73638e-21	8.8564e-17	-1.60117							LINC01508	-2.60577	1.02923e-05	0.000747449
CTD-2083E4.6	5369	8.9932e-16	1.33027e-11	-1.60201							RP4-555D20.1	-2.60853	2.76552e-07	8.01478e-05
RP11-837J7.3	3289	1.35674e-22	2.11257e-18	-1.60221							GRTP1-AS1	-2.63792	1.57828e-07	5.73143e-05
LINC00846	9027.5	5.50627e-07	0.00682833	-1.60666							RP11-64D22.5	-2.64697	0.00154492	0.0184629
RP11-255E6.6	4608	4.09007e-18	6.19442e-14	-1.60686							RASGRF2-AS1	-2.65489	0.00307364	0.0290131
PDZRN3-AS1	11830	2.28299e-06	0.0275123	-1.60748							RP3-399L15.3	-2.66034	1.04937e-06	0.000185549
LANCL1-AS1	2410	7.10178e-26	1.11938e-21	-1.61061							LINC01354	-2.66426	0.000642432	0.0104399
CTD-2047H16.3	4305	4.264e-19	6.50516e-15	-1.61353							RP11-146D12.2	-2.66458	3.25691e-08	2.20078e-05
RP11-17J14.2	8388.5	3.18315e-08	0.000412027	-1.61739							RP1-251M9.3	-2.66568	5.6694e-05	0.00221114
AC016745.3	7773	1.56382e-09	2.09631e-05	-1.61887							RP13-895J2.2	-2.66729	7.23912e-06	0.000602595
RP5-856G1.2	9162	9.5427e-07	0.0117013	-1.61969							RP11-89C3.3	-2.67785	0.000352551	0.00709192
RP11-690I21.2	9161	9.7631e-07	0.0119657	-1.62083							RP11-760H22.2	-2.68259	4.25275e-07	0.000102798
RP11-715J22.4	4991.5	6.51518e-17	9.75713e-13	-1.62091							RP11-362F19.1	-2.68579	0.00270966	0.0267094
MORC2-AS1	3227	8.10668e-23	1.26343e-18	-1.62691							RP11-539G18.3	-2.6977	5.82393e-07	0.000128109
RP11-613D13.8	8676.5	1.22201e-07	0.00155244	-1.62764							RP4-555D20.2	-2.70178	3.13906e-05	0.00152507
RP11-238K6.2	12474.5	9.39628e-08	0.00119756	-1.63097							TPRG1-AS1	-2.70826	1.36411e-05	0.000903496
RP11-314D7.2	12068.5	2.18886e-06	0.0264043	-1.63138							RP11-47I22.1	-2.71274	4.82653e-05	0.00202025
RP11-429K17.1	12277.5	8.678e-07	0.0106531	-1.63201							AL035610.2	-2.71743	1.27233e-07	5.02597e-05
CTD-2235C13.3	7586.5	5.91133e-10	8.00158e-06	-1.63448							LINC01539	-2.71938	2.92942e-08	2.06028e-05
RP11-232D9.3	12340	6.96024e-10	9.40606e-06	-1.63553							RP5-1024C24.1	-2.7251	2.32565e-05	0.00126747
LINC00629	6571	1.96539e-12	2.79066e-08	-1.64293							AC132217.4	-2.72758	0.000330365	0.0067957
RP1-101K10.6	9062	6.44965e-07	0.00796742	-1.64347							LINC00261	-2.78469	0.00621817	0.0462564
CTD-2527I21.7	7811	1.88436e-09	2.52071e-05	-1.64368							RP11-783K16.10	-2.78634	3.12741e-07	8.57639e-05
RP4-545C24.1	4013.5	4.55894e-20	6.99706e-16	-1.64372							RP11-642D21.1	-2.79573	2.63071e-05	0.00137289
RP11-373D23.2	9377.5	2.40535e-06	0.0289652	-1.64815							TAPT1-AS1	-2.79581	2.3585e-06	0.0002982
RP11-503E24.2	3764	6.41225e-21	9.89474e-17	-1.65305							CTA-398F10.2	-2.79646	0.000476836	0.00863365
RP11-138A9.2	4975	5.80115e-17	8.69244e-13	-1.6531							AC006227.1	-2.81378	9.61058e-05	0.00310112
PWAR5	5285	5.06131e-16	7.50743e-12	-1.65364							ISM1-AS1	-2.88382	0.000510799	0.00899804
AF186192.6	8864	2.81478e-07	0.00353283	-1.65556							AC096669.3	-2.88771	0.00387221	0.0337434
RP11-569A11.1	8093	7.74888e-09	0.000102107	-1.65575							RP11-411K7.1	-2.89332	4.52646e-06	0.000447782
VIPR1-AS1	8434	3.98191e-08	0.000513667	-1.65708							RP11-456O19.5	-2.93987	1.419e-06	0.000222279
SEPT4-AS1	3673	3.1011e-21	4.7974e-17	-1.65961							LINC00693	-2.95268	5.17512e-06	0.000483213
PTCSC3	3603	1.76684e-21	2.73789e-17	-1.66063							RP11-407B7.1	-2.95371	6.46482e-09	8.68015e-06
AC005237.4	5054	1.01399e-16	1.51419e-12	-1.66146							AC104809.4	-2.95903	8.83274e-05	0.0029448
AC010971.1	12252	1.62e-08	0.000211442	-1.66262							MLIP-IT1	-2.97197	6.89416e-06	0.000585669
RP11-739N10.1	11662	1.40751e-06	0.0171266	-1.66313							H19	-2.99331	0.00222665	0.0233686
WDR11-AS1	2961	8.62745e-24	1.34976e-19	-1.66321							LINC01550	-2.99721	2.382e-06	0.000300324
FENDRR	5039	9.12135e-17	1.363e-12	-1.66341							RP13-20L14.1	-3.00591	8.15988e-05	0.00279066
RP5-1069C8.3	12018	1.18395e-06	0.0144549	-1.66402							BANCR	-3.01043	1.34131e-05	0.000894085
LINC00376	12278	1.14133e-06	0.0139425	-1.66453							B3GALT5-AS1	-3.02289	0.000203323	0.00500851
RP11-775H9.2	11855.5	8.17634e-08	0.00104379	-1.66535							CTB-26E19.1	-3.02781	4.04914e-06	0.00041842
TSPEAR-AS2	6980.5	2.14255e-11	2.98779e-07	-1.66905							AC019172.2	-3.03853	1.04993e-06	0.000185549
RP11-4B16.1	8824.5	2.21274e-07	0.00278562	-1.67018							LINC01166	-3.05549	7.01624e-05	0.0025363
RP5-875H18.4	8347	2.56979e-08	0.000333662	-1.6735							AC114765.2	-3.07609	9.38708e-06	0.000706444
AP003774.1	9443	3.16394e-06	0.0378217	-1.6798							RP11-515O17.3	-3.08532	4.84875e-08	2.70969e-05
CTC-756D1.2	7013	2.53092e-11	3.52178e-07	-1.68012							CTD-2537O9.1	-3.08679	1.89556e-07	6.43014e-05
RP11-554A11.4	7127.5	4.86441e-11	6.73429e-07	-1.68016							MIR100HG	-3.09547	1.39196e-05	0.000916616
RP11-299H21.1	2710	9.95159e-25	1.56399e-20	-1.68045							RP11-616M22.1	-3.10923	2.83539e-08	2.01343e-05
CTD-2332E11.2	4696	7.78613e-18	1.1761e-13	-1.68492							AC093642.1	-3.1129	2.48084e-05	0.0013255
RP11-49K24.3	5239	3.68426e-16	5.4715e-12	-1.68537							RP11-160E2.6	-3.11703	5.42498e-05	0.00216051
RP11-220I1.5	6620	2.61849e-12	3.7091e-08	-1.68805							RP11-208N20.1	-3.12005	0.00023363	0.00546968
RP13-212L9.1	12099	8.18464e-11	1.12825e-06	-1.68843							RP11-715H19.2	-3.14007	1.44509e-05	0.000939388
RP11-594N15.3	2891	4.74508e-24	7.43649e-20	-1.69137							RP11-449J21.5	-3.15345	0.00118898	0.0156133
RP11-587H10.1	12131	7.69346e-08	0.000983686	-1.69165							RP1-240B8.3	-3.16405	6.58555e-06	0.000568325
RP11-367J11.2	8169.5	1.10017e-08	0.000144298	-1.69174							RP11-704M14.1	-3.18133	0.000272365	0.00605043
RP11-599B13.7	7236	8.79417e-11	1.21122e-06	-1.69454							CTD-2008L17.2	-3.20267	4.91728e-10	2.21034e-06
CITF22-49E9.3	3896	1.81997e-20	2.80057e-16	-1.69458							AC133785.1	-3.20524	8.64715e-06	0.000669658
RP11-127I20.8	7755	1.41265e-09	1.89648e-05	-1.6949							AC067956.1	-3.20732	3.4527e-06	0.000379342
LINC01126	3799	8.46537e-21	1.30485e-16	-1.69557							AC114765.1	-3.20732	3.4527e-06	0.000379342
RP11-747H7.3	2371	5.01579e-26	7.90789e-22	-1.698							RP11-436K8.1	-3.21239	9.38479e-07	0.00017326
BRWD1-AS1	6700.5	4.17295e-12	5.89388e-08	-1.69882							LINC01586	-3.21451	3.43325e-07	9.07119e-05
HCG2040054	5240	3.68735e-16	5.47572e-12	-1.70048							RP11-58O9.2	-3.21921	5.95873e-05	0.00228335
DDX39B-AS1	8971	4.4189e-07	0.00550065	-1.70327							EPHA5-AS1	-3.22564	1.44119e-05	0.000938279
RP3-500L14.2	3242.5	9.22295e-23	1.43694e-18	-1.70671							RP11-57C13.6	-3.24163	2.73875e-05	0.00140451
RP11-21B21.4	7819.5	1.97442e-09	2.64059e-05	-1.70936							CTD-2240H23.2	-3.24165	4.68524e-07	0.000109411
RP11-60A14.1	5227.5	3.40292e-16	5.05537e-12	-1.71089							PROSER2-AS1	-3.28092	9.24353e-07	0.00017218
AC005481.5	7402	2.19032e-10	2.99132e-06	-1.71101							NCRNA00250	-3.42427	1.81215e-07	6.26891e-05
RP11-475O23.3	9081	7.11487e-07	0.00876837	-1.71309							RP11-629G13.1	-3.43159	8.45835e-08	3.90391e-05
LINC00968	9430.5	2.88495e-06	0.0345589	-1.71434							RP11-806L2.2	-3.45791	1.93846e-05	0.00113154
ADD3-AS1	1180	7.27616e-31	1.15487e-26	-1.7158							RP11-406O23.2	-3.4947	5.76618e-05	0.00223693
CTA-221G9.12	2596	3.6769e-25	5.78412e-21	-1.71678							AF064860.7	-3.52442	3.39773e-07	9.00711e-05
RP11-193M21.1	3465.5	5.78918e-22	8.98655e-18	-1.71709							AL928742.12	-3.57715	0.00513297	0.0408056
RP11-760H22.2	2594	3.61295e-25	5.68425e-21	-1.71867							RP11-680F20.12	-3.58181	2.26751e-06	0.000291941
RP11-253E3.3	2099	4.30259e-27	6.79637e-23	-1.71899							RP11-556N21.1	-3.63335	0.000142917	0.00400099
RP5-899B16.2	12003	1.13618e-09	1.52884e-05	-1.71995							RNU12	-3.66398	0.000262772	0.00592002
RP11-532N4.2	11187.5	5.38733e-07	0.00668568	-1.72118							DIO3OS	-3.70503	0.000267487	0.0059871
PLA2G4E-AS1	3881.5	1.62234e-20	2.49711e-16	-1.72268							LINC00473	-3.70639	0.00695014	0.0496749
RP11-1260E13.4	6176.5	1.76268e-13	2.53932e-09	-1.72295							LINC00982	-3.7201	1.49647e-06	0.000229194
RP5-956O18.2	9450.5	3.05078e-06	0.0364904	-1.72584							RP11-21A7A.3	-3.72581	6.37888e-05	0.00239286
RP11-254A24.2	4800	1.65604e-17	2.49317e-13	-1.72614							RP11-305F18.1	-3.75171	1.25656e-09	3.51111e-06
RP1-149A16.3	8529.5	6.16751e-08	0.000791106	-1.72644							RP11-30G8.1	-3.78964	5.45206e-05	0.00216795
RP11-219G17.8	12065.5	1.43288e-06	0.0174324	-1.72688							RP11-446F17.3	-3.79726	1.9841e-05	0.00114725
LINC00689	8043	6.00407e-09	7.93558e-05	-1.72708							AC008268.1	-3.82077	2.12063e-09	4.66476e-06
RP11-474P2.4	7458	2.97075e-10	4.04735e-06	-1.72726							RP11-390F4.6	-3.85624	0.000119852	0.00356897
RP11-32D16.1	11860	2.35199e-09	3.13897e-05	-1.72819							Z82214.3	-3.88914	0.000265756	0.00596256
LINC01508	3213	7.21441e-23	1.1248e-18	-1.72903							LINC01237	-3.90988	4.68516e-08	2.65659e-05
RP11-166P13.4	4067	6.90108e-20	1.05724e-15	-1.72929							FAM167A-AS1	-3.9532	7.07913e-06	0.000597943
RP11-120D5.1	1901	6.96557e-28	1.10174e-23	-1.73016							PPP2R2B-IT1	-3.98162	6.94132e-09	8.97045e-06
MIR4697HG	2458	1.08819e-25	1.71434e-21	-1.73085							RP6-24A23.3	-4.03088	1.03274e-06	0.000185367
RP11-21M24.3	6346	4.93247e-13	7.06379e-09	-1.73197							AC093326.3	-4.04082	0.000169432	0.00445135
RP11-517C16.2	3682	3.33318e-21	5.15476e-17	-1.73548							AC093843.1	-4.06716	2.75593e-10	1.9788e-06
RP11-867G23.10	9056.5	6.43403e-07	0.00794989	-1.73714							RP11-464C19.3	-4.158	5.10109e-08	2.80522e-05
RP11-313P18.2	12005	5.76647e-08	0.000740415	-1.73714							RP4-568B10.1	-4.16105	0.000127952	0.00371066
OVCH1-AS1	9112	8.09781e-07	0.00995787	-1.73856							VLDLR-AS1	-4.16906	7.49208e-09	9.44605e-06
TMC3-AS1	4919	3.89437e-17	5.84351e-13	-1.73888							RP11-438B23.2	-4.25008	6.578e-07	0.000137
RP11-354M20.3	8611	8.15665e-08	0.00104136	-1.74057							TCF7L1-IT1	-4.39748	6.43031e-06	0.000558764
RP11-400K9.4	6851	1.02035e-11	1.43084e-07	-1.74079							RP11-429A20.3	-4.4556	2.82499e-05	0.0014345
AC096649.2	7132	4.8717e-11	6.74389e-07	-1.7408							RP11-545G3.1	-4.52896	3.67945e-08	2.33377e-05
AC096574.5	3500	7.66221e-22	1.18879e-17	-1.74229							RP11-429A20.4	-4.54955	2.68188e-08	1.93894e-05
RP11-6O2.4	7198	7.02544e-11	9.70003e-07	-1.74288							RP11-299L17.3	-4.63407	3.16845e-09	5.79508e-06
LIFR-AS1	2395	6.21388e-26	9.79494e-22	-1.74516							SLC26A4-AS1	-4.66434	0.00522089	0.0412482
KB-1958F4.1	3700	3.84766e-21	5.94771e-17	-1.7456							AJ011932.1	-4.73727	1.613e-05	0.00101252
RP11-91K9.1	6024	6.70261e-14	9.71075e-10	-1.74579							PROX1-AS1	-4.79207	2.09796e-12	8.05615e-08
KB-1732A1.1	1888	6.17554e-28	9.76847e-24	-1.74608							RP6-24A23.7	-4.82354	1.30059e-05	0.000876234
LINC01152	4357	6.31639e-19	9.62555e-15	-1.74679							AC068138.1	-4.88653	8.40168e-09	1.03407e-05
TSPEAR-AS1	7813	1.91958e-09	2.56744e-05	-1.74832							AC006019.3	-4.98824	4.07452e-09	6.58153e-06
CTB-47B11.3	5985	5.23442e-14	7.592e-10	-1.75085							RP1-146A15.1	-4.99167	3.49792e-05	0.00163046
RP11-283I3.2	4636.5	5.03784e-18	7.62325e-14	-1.75102							LINC01384	-5.39811	2.32939e-07	7.31994e-05
RP11-305O6.4	4019	4.7579e-20	7.30195e-16	-1.75194							AF131216.5	-5.40564	2.61352e-08	1.91632e-05
RP11-720L2.2	12272	1.07955e-06	0.0131986	-1.75606							AC078882.1	-5.53676	1.25594e-09	3.51111e-06
LINC01550	2735	1.23648e-24	1.9425e-20	-1.75637							RP11-384O8.1	-6.44971	4.49858e-11	6.36367e-07
RP11-594N15.2	7289.5	1.18789e-10	1.63263e-06	-1.75659							RP11-1022B3.1	-6.57891	1.70822e-10	1.47171e-06
RP11-386I14.4	6509	1.35537e-12	1.92869e-08	-1.75703
RP11-227F19.5	6947.5	1.67641e-11	2.34144e-07	-1.76915
RP11-18D7.3	12168	1.8086e-09	2.4208e-05	-1.77045
RP11-483L5.1	8574.5	7.59776e-08	0.000971677	-1.77159
RP11-462D18.4	9385.5	2.4564e-06	0.0295603	-1.77306
RP11-443O13.3	12295.5	1.72799e-06	0.0209363	-1.7766
RP1-127D3.4	11914	1.60649e-06	0.0194964	-1.77662
AC097381.1	8997	4.64472e-07	0.00577803	-1.78136
RP11-386M24.3	7231.5	8.59624e-11	1.1843e-06	-1.78157
RP11-91I8.3	7647.5	8.15832e-10	1.10129e-05	-1.78277
AC114808.3	12240	1.39531e-08	0.000182451	-1.78318
AC093585.6	4896	3.30373e-17	4.95923e-13	-1.78385
RP11-85A1.3	3367	2.58337e-22	4.01611e-18	-1.78441
RP5-881P19.7	8632	9.42571e-08	0.00120121	-1.78459
RP11-554D20.2	7348.5	1.62517e-10	2.22616e-06	-1.7846
AC073133.2	7300	1.2487e-10	1.71571e-06	-1.78776
CTD-2011F17.2	9494	3.66266e-06	0.0436735	-1.788
CTC-492K19.4	5186.5	2.55674e-16	3.80213e-12	-1.78984
RP3-406P24.3	8907.5	2.89524e-07	0.00363005	-1.79089
RP11-857B24.5	6916	1.46226e-11	2.04497e-07	-1.7909
AC004549.6	8990	4.71765e-07	0.00586688	-1.79158
BSN-AS2	7679	9.34152e-10	1.25933e-05	-1.79223
RP11-152P17.3	12201	2.93662e-06	0.0351543	-1.79344
RP11-325I22.3	2450	1.01361e-25	1.59715e-21	-1.79676
GPC5-IT1	12012	1.12591e-06	0.0137598	-1.80098
LINC00693	3715.5	4.35718e-21	6.73445e-17	-1.80355
LINC01140	2669	6.96358e-25	1.09474e-20	-1.80479
LYPLAL1-AS1	2086	3.82061e-27	6.03618e-23	-1.80615
RP11-638L3.1	11055	1.42836e-07	0.00180988	-1.80699
RP11-867G23.1	7316	1.37625e-10	1.8896e-06	-1.80844
KIZ-AS1	4326	4.9676e-19	7.5751e-15	-1.80887
GS1-122H1.1	11873.5	5.25598e-12	7.40463e-08	-1.81187
RP11-290M5.4	4688.5	7.37734e-18	1.11449e-13	-1.81289
RP11-326I11.4	5301	5.64689e-16	8.37264e-12	-1.81323
RP11-395N3.2	3145	4.08548e-23	6.37621e-19	-1.81456
HM13-AS1	5065	1.09399e-16	1.633e-12	-1.81618
SIK3-IT1	6447.5	9.19482e-13	1.31136e-08	-1.81624
RP11-151A6.6	7901	2.69057e-09	3.58545e-05	-1.81803
RP11-498C9.12	7751.5	1.38448e-09	1.85895e-05	-1.81808
RP11-219B4.7	5138	1.82273e-16	2.71441e-12	-1.81997
RP11-386M24.9	5737.5	1.0452e-14	1.52809e-10	-1.82134
LINC00911	11973	4.74169e-14	6.88066e-10	-1.82183
LIMD1-AS1	1830	3.60131e-28	5.69908e-24	-1.82325
RP3-322G13.7	9139	8.47641e-07	0.0104124	-1.82613
RP11-214L13.1	11343	2.85575e-06	0.0342261	-1.82664
HHIP-AS1	4595	3.71734e-18	5.63363e-14	-1.82783
RP11-154D17.1	6480	1.06428e-12	1.51692e-08	-1.82891
RP11-354H21.2	11954.5	8.77471e-11	1.20872e-06	-1.82898
AC007743.1	2424	8.04504e-26	1.2679e-21	-1.82965
EZR-AS1	6983.5	2.16593e-11	3.01952e-07	-1.83212
RP11-29B9.2	12091	3.1578e-06	0.0377514	-1.83379
RP11-90M2.5	8767	1.78823e-07	0.00225799	-1.83417
AC007403.2	11851	1.31391e-09	1.76458e-05	-1.83502
LINC00326	11249	5.69311e-07	0.00705319	-1.83558
RP11-83N9.6	5182.5	2.47799e-16	3.68625e-12	-1.83738
LA16c-329F2.2	8563	6.9588e-08	0.000891492	-1.83775
RP11-102M11.2	7950.5	3.38869e-09	4.50323e-05	-1.83928
PART1	9131	8.77654e-07	0.0107706	-1.83969
CTD-2330K9.3	7454	2.82823e-10	3.85403e-06	-1.8437
RP3-471C18.1	5370	9.02789e-16	1.33523e-11	-1.84468
RP11-723O4.9	4876	2.86233e-17	4.29865e-13	-1.84666
FMR1-AS1	6132	1.31354e-13	1.89545e-09	-1.85012
RP11-90K6.1	6770	6.34226e-12	8.92483e-08	-1.8504
RP11-138A9.1	6492	1.2194e-12	1.7368e-08	-1.85135
RP4-555D20.2	4011	4.47121e-20	6.86286e-16	-1.85218
CTA-212D2.2	7883.5	2.72175e-09	3.62537e-05	-1.85252
RP1-168L15.5	3812	9.37754e-21	1.44508e-16	-1.85304
RP11-385G16.1	11964.5	3.77129e-10	5.12556e-06	-1.85401
RP11-20B7.1	11771.5	1.2529e-06	0.0152803	-1.8551
IL21R-AS1	8054	6.42855e-09	8.4889e-05	-1.85526
RP11-184M15.2	7611	6.71426e-10	9.07701e-06	-1.85716
C9orf41-AS1	8407	3.4664e-08	0.000448067	-1.85752
ATP6V0E2-AS1	2778	1.79441e-24	2.81687e-20	-1.85999
RP11-701H24.8	4760	1.23685e-17	1.86492e-13	-1.86154
RP11-249C24.11	12270.5	8.12054e-07	0.00998501	-1.86164
RP11-930O11.3	6848.5	9.63393e-12	1.35193e-07	-1.8695
LINC01456	11961	4.6796e-07	0.00582048	-1.87196
ZBTB20-AS4	6778	6.59093e-12	9.27278e-08	-1.87245
RP11-62F24.2	9199.5	1.17413e-06	0.0143361	-1.87246
RP11-74M11.2	11859	1.03851e-06	0.0127093	-1.87334
RP11-345P4.10	7833.5	2.08275e-09	2.78401e-05	-1.87357
RP11-94C24.13	3339	2.0514e-22	3.19033e-18	-1.87753
RP11-802D6.1	6682.5	3.77232e-12	5.33142e-08	-1.8776
RP11-847H18.3	8794.5	1.85598e-07	0.00234262	-1.87933
RP11-263K4.3	9486.5	3.09882e-06	0.0370588	-1.88557
AC092431.3	7218.5	7.77683e-11	1.07266e-06	-1.88677
LINC00982	3619	2.00995e-21	3.11382e-17	-1.88701
HECW1-IT1	11281	4.16936e-08	0.000537431	-1.88826
RP11-567M16.1	5892	2.87696e-14	4.18742e-10	-1.89015
CTD-2358C21.3	11873	1.27229e-07	0.00161518	-1.89173
RP11-517B11.4	7380.5	1.93345e-10	2.64284e-06	-1.89359
CTD-2245E15.3	9125	8.46167e-07	0.010396	-1.8938
LINC00415	7184	6.52911e-11	9.01932e-07	-1.89416
RP3-467K16.2	8158	1.07271e-08	0.000140772	-1.89417
NRG1-IT1	11433	2.72961e-08	0.00035414	-1.89639
TSSC1-IT1	3416	3.86374e-22	6.00232e-18	-1.90002
KB-1471A8.1	3042	1.71581e-23	2.68129e-19	-1.90015
RP11-715J22.2	8077	6.92552e-09	9.13892e-05	-1.90251
AC097467.2	7104	3.61429e-11	5.01808e-07	-1.90426
VLDLR-AS1	4243	2.66445e-19	4.06995e-15	-1.90434
LINC01019	10863	2.1073e-08	0.00027416	-1.91139
CTD-3247F14.2	9384.5	2.49035e-06	0.0299565	-1.91269
RP11-204P2.3	12032	8.69787e-07	0.0106758	-1.91287
AC073130.3	4277	3.44843e-19	5.26437e-15	-1.91322
RP11-20D14.6	8787.5	1.86077e-07	0.00234847	-1.91564
RP11-770E5.1	8844.5	2.23111e-07	0.0028083	-1.91643
CTD-2515H24.2	5022.5	8.11945e-17	1.21418e-12	-1.91855
RP11-479J7.1	11793	8.53172e-09	0.000112303	-1.92079
AC093642.1	5620	4.87017e-15	7.14697e-11	-1.92391
RP11-331F9.3	7784.5	1.62607e-09	2.17894e-05	-1.92579
CELF2-AS1	9153.5	9.38018e-07	0.0115048	-1.92646
RP11-429O1.1	12052.5	1.92242e-06	0.0232613	-1.92828
RP11-480C16.1	7579	5.58308e-10	7.56061e-06	-1.92992
RP3-496C20.1	3781	7.32532e-21	1.12971e-16	-1.9324
RP11-61J19.2	11997	6.4195e-07	0.00793322	-1.93386
LINC00404	11936	1.33376e-10	1.83178e-06	-1.93408
AC003104.1	8656.5	9.95499e-08	0.00126787	-1.9346
AC011247.3	4830.5	2.06099e-17	3.10035e-13	-1.93512
RP5-1098D14.1	8633	9.80165e-08	0.00124853	-1.93836
CTD-2535L24.3	12076	2.45334e-11	3.41407e-07	-1.93851
RP3-323A16.1	6094	1.04815e-13	1.51436e-09	-1.93949
RP11-448G15.1	7143	5.33268e-11	7.37349e-07	-1.94236
RP11-63L7.5	8204.5	1.30926e-08	0.000171408	-1.94348
RP4-633O19__A.1	7231.5	8.59624e-11	1.1843e-06	-1.94364
RP11-857B24.1	8209	1.22168e-08	0.00016004	-1.94596
CTB-55O6.13	8959.5	3.97475e-07	0.00495572	-1.94823
RP11-116O18.1	8497	5.38039e-08	0.000691326	-1.94956
MGC45922	6048	7.78915e-14	1.1274e-09	-1.95073
RP11-87E22.2	7261	1.01417e-10	1.3953e-06	-1.95129
SNX29P2	6243	2.66339e-13	3.82783e-09	-1.95601
AP000439.5	11690	2.71782e-09	3.6204e-05	-1.9603
RP11-290H9.5	2960	8.55406e-24	1.33837e-19	-1.96115
DKFZP434L187	9221.5	1.2295e-06	0.0149999	-1.96194
KIAA1614-AS1	7181.5	5.82547e-11	8.05196e-07	-1.96224
LINC01571	3300	1.48618e-22	2.31353e-18	-1.96843
RP11-162G10.5	2541	2.26604e-25	3.56652e-21	-1.96908
AC113167.2	11757	5.74379e-09	7.59617e-05	-1.97254
RP11-1060G2.1	5349.5	7.71461e-16	1.14192e-11	-1.97278
RP11-357N13.6	9535	3.94353e-06	0.0469162	-1.97565
LINC01398	7540.5	3.80235e-10	5.16702e-06	-1.98241
RP1-79C4.4	9383.5	2.42037e-06	0.029134	-1.9834
AC007680.2	12021	1.72642e-07	0.00218134	-1.98373
CTC-457E21.1	8678	1.01711e-07	0.00129508	-1.98426
RP11-386B13.4	11612	6.04977e-07	0.0074872	-1.98494
AC131097.4	6929	1.59795e-11	2.23297e-07	-1.98696
CTA-221G9.7	9149	9.40543e-07	0.0115339	-1.98791
LINC01136	6386.5	6.41889e-13	9.17837e-09	-1.99093
RP11-92B11.4	11489	1.33673e-09	1.79497e-05	-2.00091
RP11-774I5.1	11807.5	2.52012e-13	3.62267e-09	-2.00098
RP11-141A19.1	11635	2.31831e-06	0.027931	-2.00116
AC006227.1	6844	9.79918e-12	1.37492e-07	-2.00248
AP000320.6	7317	1.31241e-10	1.80285e-06	-2.0026
ZRANB2-AS1	6992	2.1467e-11	2.99336e-07	-2.00407
RP11-467D18.2	7558.5	4.78867e-10	6.49535e-06	-2.00631
RP11-145E17.3	11033.5	2.13181e-06	0.025731	-2.00758
AP000473.6	11783	1.05534e-10	1.45109e-06	-2.00797
RP4-764O22.1	11964	6.77694e-10	9.1604e-06	-2.00948
RP11-197N18.8	8248	1.38522e-08	0.000181173	-2.01007
RP11-413E1.4	6637.5	2.79898e-12	3.9628e-08	-2.0101
LINC00652	2503	1.62081e-25	2.5518e-21	-2.01152
LINC00506	3594	1.64076e-21	2.54302e-17	-2.01198
LINC01229	5171	2.28867e-16	3.40485e-12	-2.01306
AC142119.1	11337	6.67064e-08	0.000854909	-2.01315
RP11-449J21.5	4714	8.8861e-18	1.34162e-13	-2.01392
RP11-161H23.5	11699.5	4.43817e-09	5.88502e-05	-2.01499
AC006273.5	3986	3.6805e-20	5.6503e-16	-2.01647
RP4-555D20.1	4157	1.38095e-19	2.11216e-15	-2.02007
SNRK-AS1	5182	2.48099e-16	3.69047e-12	-2.02146
RP11-15I11.3	9397	2.58757e-06	0.0310897	-2.02295
LINC01185	8148	9.51101e-09	0.000125032	-2.02516
RP11-247L20.3	6486	1.16417e-12	1.65848e-08	-2.02537
RP11-291I6.2	9125.5	8.18392e-07	0.0100613	-2.02563
AL133245.2	6676	3.52926e-12	4.99002e-08	-2.0312
RP11-546K22.1	9278	1.45955e-06	0.0177496	-2.03124
RP5-1051H14.2	11990.5	7.58152e-07	0.00933512	-2.03347
COL4A2-AS1	9124.5	8.40291e-07	0.0103263	-2.03572
RP11-11C20.3	5703.5	8.27498e-15	1.21071e-10	-2.03727
AC079466.1	10170	6.32818e-07	0.0078229	-2.03777
CTD-3179P9.1	6098	1.06132e-13	1.53319e-09	-2.03984
CTB-134F13.1	9435.5	2.93437e-06	0.0351333	-2.04156
CTD-2049O4.1	9471.5	2.76771e-06	0.0332015	-2.04328
RP11-2H3.7	9298.5	1.67832e-06	0.0203463	-2.04526
AC006369.3	11934.5	2.64741e-06	0.0317848	-2.04813
RP11-141M3.6	3226	8.0276e-23	1.25118e-18	-2.0482
AL109767.1	11759	3.24564e-06	0.0387757	-2.04956
RP11-244N9.4	6655	3.20877e-12	4.54009e-08	-2.05268
EFCAB6-AS1	7352	1.54827e-10	2.12299e-06	-2.05308
RP11-485M7.2	9463	3.13096e-06	0.0374401	-2.05443
AC006042.7	3435	4.49835e-22	6.98548e-18	-2.0548
AC006129.1	5153	2.01793e-16	3.00388e-12	-2.05598
MIR100HG	2370	4.97065e-26	7.83722e-22	-2.05895
RP11-455O6.5	3311	1.62786e-22	2.53295e-18	-2.06151
LINC-ROR	10689.5	7.39294e-09	9.74981e-05	-2.0618
RP11-326C3.11	3420	3.99233e-22	6.20089e-18	-2.06356
AC113608.1	11676	2.74021e-12	3.88013e-08	-2.06525
RP11-109E24.2	3217.5	7.48356e-23	1.16661e-18	-2.0669
RP11-470C13.4	11137	5.44711e-07	0.0067566	-2.06778
RP11-355N15.2	12121	3.21713e-08	0.000416361	-2.06819
AC006159.5	9302	1.61591e-06	0.019609	-2.06891
RP11-307C12.13	2383	5.5827e-26	8.80112e-22	-2.06917
RP11-343H5.6	5214	3.04949e-16	4.53245e-12	-2.0723
RP11-844P9.2	4514	2.04042e-18	3.09715e-14	-2.07605
LINC01111	11182	1.13643e-06	0.0138861	-2.07795
CTD-3247H4.2	8753	1.68867e-07	0.00213515	-2.07835
KB-1552D7.2	11182	2.2289e-06	0.0268693	-2.08272
RP1-168L15.6	4041.5	5.63131e-20	8.63562e-16	-2.08409
RP11-326A19.3	9217.5	1.22191e-06	0.0149098	-2.08592
PTPRD-AS1	6608	2.45193e-12	3.47512e-08	-2.08734
CH17-373J23.1	3750.5	5.75866e-21	8.89022e-17	-2.08764
RP11-399B17.1	3400	3.38862e-22	5.26626e-18	-2.08768
RP5-837I24.2	11554	5.38404e-09	7.12524e-05	-2.08867
ISM1-AS1	8115.5	7.89578e-09	0.000104011	-2.08873
AC025811.3	8248	1.64506e-08	0.000214647	-2.09527
RP5-1070G24.2	8665	1.11264e-07	0.00141494	-2.09756
RP11-629N8.3	8689.5	1.25222e-07	0.00159032	-2.09789
RP11-375I20.6	4359	6.41213e-19	9.77017e-15	-2.10004
RP13-16H11.8	9122	6.91226e-07	0.00852489	-2.10188
RP11-25K19.1	3287	1.33456e-22	2.07831e-18	-2.1053
RP11-410D17.2	7658	6.95947e-10	9.40572e-06	-2.10551
AC007365.3	1844.5	4.12123e-28	6.52061e-24	-2.11094
RP11-467L19.14	9931.5	1.6485e-07	0.00208502	-2.11358
RP11-79E3.3	10747	3.09638e-07	0.00387759	-2.11569
RP11-362F19.3	3125	3.44782e-23	5.38343e-19	-2.11723
RP11-744D14.2	11144.5	2.35518e-09	3.14299e-05	-2.11826
RP11-1191J2.2	8858	2.48841e-07	0.00312793	-2.11903
RP11-654D12.3	11856	5.6501e-07	0.00700273	-2.11906
AC006273.4	4996.5	6.70173e-17	1.00338e-12	-2.12061
RP11-480D4.2	7363.5	1.76318e-10	2.41362e-06	-2.12063
CTB-171A8.1	4281	3.55626e-19	5.42828e-15	-2.12191
AC105053.3	4537	2.42097e-18	3.67358e-14	-2.12236
RP11-364B6.1	8406.5	3.18189e-08	0.000411896	-2.12328
CTC-448F2.4	9291.5	1.37045e-06	0.0166825	-2.1251
SOX9-AS1	3126	3.48327e-23	5.43843e-19	-2.12773
RP11-182N22.8	7455	2.89798e-10	3.9485e-06	-2.12874
RP4-621N11.2	7107	4.16851e-11	5.77755e-07	-2.13011
AC053503.4	7524.5	4.06566e-10	5.52117e-06	-2.13169
LINC01507	11708	6.44212e-07	0.00795924	-2.13563
AC026150.8	4743	1.07994e-17	1.62953e-13	-2.13674
C1orf143	9382	1.81196e-06	0.0219447	-2.1375
RP11-68E19.2	11357.5	4.84893e-07	0.0060277	-2.13908
RP11-405O10.2	8426.5	3.49709e-08	0.000451928	-2.13999
RP3-471C18.2	5566	3.37255e-15	4.96001e-11	-2.14069
RP11-116N8.2	11529	1.97868e-11	2.76105e-07	-2.14125
AC108462.1	11244	8.1759e-11	1.12713e-06	-2.14218
AC010148.1	8785.5	1.90571e-07	0.00240462	-2.14441
RP11-586D19.2	10361	3.55273e-06	0.0423876	-2.14492
AC005537.2	8982	3.73795e-07	0.00466533	-2.14529
AC007563.3	4993.5	6.55611e-17	9.81713e-13	-2.14817
BANCR	4750	1.15252e-17	1.73846e-13	-2.15098
CTD-2373J6.2	3937	2.48085e-20	3.81282e-16	-2.15229
AC005394.1	11970	3.99452e-08	0.000515214	-2.15231
RP1-309I22.2	4971	5.63883e-17	8.45091e-13	-2.15493
RP11-534P6.1	9575	5.19338e-07	0.00644966	-2.15524
RP11-411B10.2	9347	1.99995e-06	0.0241814	-2.15962
HDAC11-AS1	8251	1.56952e-08	0.000204916	-2.15989
LINC00691	10562.5	1.04969e-06	0.0128397	-2.16141
CTD-2325B11.1	11617	1.03037e-08	0.000135318	-2.16226
RP11-325L12.7	6753.5	5.69626e-12	8.0209e-08	-2.16261
RP1-296L11.1	11501	8.97774e-07	0.0110139	-2.16883
AC008269.2	8028	4.85627e-09	6.43407e-05	-2.17017
LINC00925	6483	1.15964e-12	1.65225e-08	-2.17069
RP11-1070N10.7	11430	2.99746e-06	0.0358676	-2.17072
XXbac-BPGBPG55C20.1	9201	1.16484e-06	0.0142251	-2.17111
PPP2R2B-IT1	11506.5	1.99778e-12	2.83645e-08	-2.17117
RP11-843F11.1	11674	3.37951e-07	0.00422507	-2.17186
RP5-942I16.1	5031	8.50329e-17	1.2709e-12	-2.17221
AC006130.3	11461	1.49296e-06	0.0181469	-2.17405
WARS2-IT1	5619	4.75364e-15	6.97692e-11	-2.17599
RP11-839D17.3	2637.5	5.26184e-25	8.2732e-21	-2.17692
AC009495.3	9184	9.80707e-07	0.0120176	-2.17697
RP11-26L20.3	11421	3.82384e-06	0.0455343	-2.17776
RP4-806M20.3	9295.5	1.04927e-06	0.0128357	-2.18029
C1QTNF9-AS1	11539	2.67558e-08	0.000347236	-2.18106
KB-68A7.1	7315	1.34004e-10	1.84014e-06	-2.18205
RP11-76C10.4	8104.5	7.84708e-09	0.000103385	-2.18437
RP11-10N23.5	8469	4.54422e-08	0.000585295	-2.18462
FAM182A	6027	6.74736e-14	9.7749e-10	-2.18703
RP11-725D20.1	11537	1.56287e-09	2.09518e-05	-2.18721
RP11-30L15.6	9109	7.00668e-07	0.00863993	-2.18746
AC084193.1	11344	5.18023e-12	7.29946e-08	-2.18848
RP11-231I13.2	11392	4.97553e-11	6.88514e-07	-2.18871
DYX1C1-CCPG1	6449	8.25186e-13	1.17771e-08	-2.18894
RP11-252P19.2	11710	9.81863e-12	1.37755e-07	-2.18951
CTA-360L10.1	9638	1.63053e-06	0.0197816	-2.19047
RP11-701H24.5	4130	1.12172e-19	1.71645e-15	-2.19657
RP11-407B7.1	2180	8.9895e-27	1.41917e-22	-2.20004
FGF14-IT1	8308.5	1.78201e-08	0.000232339	-2.20497
LINC01058	5029.5	8.2827e-17	1.23818e-12	-2.20524
LINC00636	8787.5	1.95686e-07	0.00246818	-2.20721
KB-1507C5.3	8474	3.98057e-08	0.000513534	-2.20764
CTA-503F6.2	11714	7.47735e-09	9.86038e-05	-2.20785
RP11-143E21.2	11112.5	1.42354e-07	0.0018039	-2.20873
RP11-332H18.3	6632.5	2.40011e-12	3.40216e-08	-2.21179
PROSER2-AS1	5502	2.21477e-15	3.26257e-11	-2.21216
RP11-575F12.2	5418	1.2447e-15	1.83804e-11	-2.21487
RP11-279O9.4	3776	7.0491e-21	1.08746e-16	-2.21633
RP11-567J20.2	8766	1.52296e-07	0.00192807	-2.22128
AC009120.4	6076.5	8.67786e-14	1.25525e-09	-2.22237
RP11-545D22.1	6895	1.29486e-11	1.81345e-07	-2.22476
AC114730.3	6743	5.43369e-12	7.65281e-08	-2.23064
AP000302.58	8570	7.10852e-08	0.000910246	-2.23209
RP11-348F1.3	6692	3.94297e-12	5.57181e-08	-2.23309
RP5-1186N24.3	7196.5	7.02665e-11	9.70099e-07	-2.23381
RP11-423H2.3	3778	7.16665e-21	1.10553e-16	-2.23558
AC078842.4	10559.5	1.18958e-09	1.5994e-05	-2.23566
RP11-44F21.3	5570	3.42508e-15	5.03692e-11	-2.23672
AC004947.2	7494	3.32612e-10	4.52718e-06	-2.23769
RP5-844F9.1	7587	5.03293e-10	6.82314e-06	-2.23846
RP3-422G23.4	11251	8.35144e-08	0.00106556	-2.23976
FOXP1-IT1	9462.5	2.03676e-06	0.0246081	-2.24048
AP001062.9	9293	1.52152e-06	0.0184819	-2.24048
STT3A-AS1	9034	5.69096e-07	0.00705109	-2.24305
RP4-784A16.5	7670.5	8.89828e-10	1.2002e-05	-2.24356
CLIP1-AS1	4355	6.12403e-19	9.33548e-15	-2.24501
AC004112.4	3907	1.94247e-20	2.98791e-16	-2.24811
RP11-558A11.1	11547	3.57731e-09	4.75067e-05	-2.25115
RP11-141M1.4	2967	9.07152e-24	1.41906e-19	-2.25429
RP11-650P15.1	8192	1.24072e-08	0.000162522	-2.25479
RP11-348F1.2	6310	3.98533e-13	5.71338e-09	-2.25502
SMCR5	4816	1.8098e-17	2.72375e-13	-2.25509
AC012360.4	5484	1.90389e-15	2.80671e-11	-2.25511
RP11-133N21.10	5156	2.0328e-16	3.02582e-12	-2.25586
ERI3-IT1	8834	2.03202e-07	0.00256096	-2.25699
AC003005.2	9405.5	2.60927e-06	0.0313426	-2.26457
RP3-441A12.1	2817	2.50508e-24	3.93047e-20	-2.26693
RP11-761I4.5	9008	5.04297e-07	0.00626488	-2.27073
RP11-134O21.1	7105	4.08748e-11	5.6681e-07	-2.27216
DNAJB5-AS1	9559	4.04148e-06	0.0480654	-2.27542
RP11-54F2.9	10820	8.85556e-09	0.000116504	-2.27604
RP11-595B24.1	11253	7.47559e-07	0.00920917	-2.27819
RP11-70C1.1	2496	1.52269e-25	2.39748e-21	-2.28004
SLC8A1-AS1	7938	2.9526e-09	3.92873e-05	-2.28281
NBAT1	9514	3.19174e-06	0.0381445	-2.28308
CTD-2525I3.3	7027.5	2.11829e-11	2.95417e-07	-2.28764
RP11-248N22.1	10915	1.83377e-06	0.0222051	-2.28887
AC005614.3	7151.5	4.39096e-11	6.08455e-07	-2.2892
RP11-49K24.8	2833	2.87826e-24	4.51455e-20	-2.2942
TTC21B-AS1	9297	1.14721e-06	0.0140121	-2.29604
RP11-406H23.2	8579	5.98486e-08	0.000767977	-2.29794
CTB-4E7.1	11266.5	4.03646e-06	0.0480097	-2.30075
RP4-718D20.3	10352	1.58593e-09	2.12563e-05	-2.30157
RP5-859D4.3	11077	1.34891e-08	0.000176519	-2.30358
RP5-1024G6.7	5594.5	3.59416e-15	5.28378e-11	-2.3038
RP11-431M3.1	11356	1.87628e-11	2.61928e-07	-2.30505
AC079776.3	10606	4.03221e-07	0.00502696	-2.3079
CTC-499B15.7	8883.5	1.79697e-07	0.00226886	-2.31074
RP11-587H10.2	11276.5	3.27054e-08	0.000423143	-2.31422
RNU6ATAC35P	4847.5	2.31904e-17	3.48598e-13	-2.31504
LINC00092	2190	9.84244e-27	1.55363e-22	-2.3151
CTD-3014M21.1	2937	7.03139e-24	1.10083e-19	-2.31642
RP3-453C12.15	6668	3.12811e-12	4.42659e-08	-2.31887
RP11-85B7.2	9549.5	1.77013e-06	0.0214398	-2.31941
RP11-271C24.2	8648	8.94074e-08	0.00114003	-2.32098
MKRN3-AS1	11409	3.90814e-06	0.0465147	-2.32107
RP11-141E13.1	11385	1.41084e-13	2.035e-09	-2.32168
RP11-69E11.4	3929	2.35775e-20	3.62551e-16	-2.32171
AC034228.2	11378	3.12246e-07	0.00390932	-2.32306
RP1-37J18.2	11149	6.24063e-08	0.000800111	-2.32396
RP5-984P4.6	9992	6.20419e-08	0.000795688	-2.32972
RP11-349I1.2	11358.5	3.65653e-07	0.00456628	-2.33024
RP11-350A1.1	9807	2.1002e-09	2.80692e-05	-2.33108
RP4-569M23.4	9425.5	1.60209e-06	0.0194462	-2.33152
PABPC5-AS1	9553.5	2.51777e-06	0.0302786	-2.33464
RP11-467L19.16	8776	1.80814e-07	0.00228278	-2.33525
RP11-313F23.4	7265	1.03482e-10	1.42329e-06	-2.33811
CTC-347C20.1	7223.5	7.86231e-11	1.08421e-06	-2.34014
AC007557.4	11139	2.43329e-15	3.58302e-11	-2.34252
RP11-1100L3.8	4459	1.3568e-18	2.06207e-14	-2.34448
BVES-AS1	5812	1.62704e-14	2.37532e-10	-2.34573
CTD-2336H13.2	11347	3.35696e-07	0.00419721	-2.34904
CTD-2650P22.1	7088.5	3.53195e-11	4.90446e-07	-2.35075
RP1-80N2.4	7675	8.66897e-10	1.16953e-05	-2.35112
RP11-700H6.1	8365	2.62835e-08	0.000341133	-2.35177
RP11-806L2.2	2255	1.77054e-26	2.7932e-22	-2.35287
CTB-32O4.4	11141	2.97573e-09	3.95921e-05	-2.35304
ITPR1-AS1	3934	2.45171e-20	3.76876e-16	-2.35583
RP11-963H4.5	11150	3.68142e-08	0.000475423	-2.3564
RP11-327J17.9	8764.5	1.65021e-07	0.00208686	-2.35661
CTC-550B14.6	8989.5	4.60487e-07	0.00572984	-2.35882
LINC01470	9943	5.27706e-07	0.00655094	-2.35902
LINC00612	2714	1.02865e-24	1.61642e-20	-2.35949
AC068831.3	6866.5	1.08003e-11	1.51398e-07	-2.35981
CTD-2534I21.8	11006.5	3.3587e-08	0.000434347	-2.36081
RP1-47M23.3	8090	7.59251e-09	0.000100084	-2.36103
RP11-357N13.1	9235	8.55467e-07	0.010506	-2.36227
PCCA-AS1	8950	3.03558e-07	0.00380237	-2.36329
RP11-21M24.2	3940.5	2.47694e-20	3.8073e-16	-2.3639
CTD-2307P3.1	11349	2.50606e-07	0.00314962	-2.36617
C20orf166-AS1	8600.5	6.19887e-08	0.000795066	-2.37162
AC010731.2	11285.5	7.69897e-08	0.000984236	-2.37167
CTD-2655K5.1	8446.5	4.01272e-08	0.000517521	-2.37567
RP11-559M23.1	9596.5	2.32967e-06	0.0280655	-2.37579
CTB-78F1.1	10841	1.10261e-06	0.0134784	-2.37894
RP11-78O7.3	9532.5	4.05702e-06	0.0482461	-2.38189
RP1-223B1.1	7563.5	4.42191e-10	6.00185e-06	-2.38324
WWTR1-IT1	7064	3.18964e-11	4.43232e-07	-2.38359
PLCH1-AS2	11278	2.3092e-06	0.0278236	-2.385
CTD-3075F15.1	5820	1.75926e-14	2.56694e-10	-2.38648
RP11-146D12.2	2938	7.00828e-24	1.09729e-19	-2.38705
RP11-139H14.5	6585	1.83897e-12	2.61244e-08	-2.39114
LINC01446	10373.5	2.72029e-07	0.00341532	-2.3935
LINC01105	9343	6.30864e-07	0.00780063	-2.39426
RP11-265P11.1	11231	2.74609e-06	0.0329476	-2.39959
LINC00668	10294	2.77534e-06	0.0332875	-2.3997
RP11-635L1.3	8333	2.24991e-08	0.000292578	-2.40053
TTLL7-IT1	9735	6.32619e-07	0.00782107	-2.41151
RP1-60O19.1	2464	1.14721e-25	1.80721e-21	-2.41353
RP5-1142A6.8	4088	7.653e-20	1.17213e-15	-2.41386
RP4-751H13.7	2959.5	8.51505e-24	1.33235e-19	-2.41449
AC034243.1	7363.5	1.80046e-10	2.46392e-06	-2.41521
RP1-102D24.5	9217	6.48372e-07	0.00800869	-2.41542
RP11-475O23.2	6997	2.26764e-11	3.1595e-07	-2.41825
CTC-301O7.4	2263	1.89638e-26	2.99153e-22	-2.4187
LINC00167	3938.5	2.47942e-20	3.81087e-16	-2.42057
RP11-767I20.1	10170.5	9.24803e-07	0.0113436	-2.42227
RP11-778J15.1	9369.5	7.87065e-07	0.00968247	-2.42768
RP11-543H23.1	9420	9.19437e-08	0.0011721	-2.43167
RP11-301L8.2	4143	1.24016e-19	1.89744e-15	-2.4338
RP11-76C10.3	7794.5	1.61134e-09	2.15935e-05	-2.43504
FOXP1-AS1	5765	1.01545e-14	1.4849e-10	-2.43974
RP11-430C7.4	7747	1.19484e-09	1.60623e-05	-2.44213
RP1-104O17.1	11160	3.25064e-06	0.0388321	-2.44358
LINC00943	9394	1.49154e-06	0.0181311	-2.44461
AC098820.4	5090	1.24937e-16	1.86381e-12	-2.4463
RP13-395E19.3	3789	7.61711e-21	1.17441e-16	-2.44757
RP11-408H1.3	9195.5	3.12649e-07	0.00391406	-2.45051
CTD-2170G1.2	10466.5	8.52701e-13	1.21672e-08	-2.45108
RP5-836N17.4	9378.5	1.97281e-06	0.0238592	-2.456
KB-318B8.7	4497	1.77486e-18	2.69548e-14	-2.45673
RP11-47I22.1	3550	1.1503e-21	1.78365e-17	-2.45824
CTD-2012K14.2	9697.5	2.70951e-06	0.0325195	-2.45835
LINC01551	9903	4.12045e-07	0.00513449	-2.46014
RP4-777L9.2	6945	1.65623e-11	2.31359e-07	-2.4609
RP3-414A15.10	3741	5.331e-21	8.23214e-17	-2.46152
RP11-125O18.1	8762	1.56974e-07	0.00198651	-2.46295
RP11-425A23.1	8476	3.53711e-08	0.000456995	-2.46301
RP4-781K5.4	10184	3.23155e-06	0.0386106	-2.46386
RP11-374A4.1	9466.5	8.45519e-07	0.0103889	-2.46926
RP5-1077I2.3	8625.5	8.44315e-08	0.00107718	-2.4694
RP11-305O6.3	9411.5	8.13473e-08	0.00103872	-2.47022
ST8SIA6-AS1	8299	1.39563e-08	0.000182479	-2.47025
RP11-793H13.3	7192	6.73884e-11	9.30634e-07	-2.47146
RP11-382B18.1	9733	1.00954e-06	0.0123628	-2.47287
CTD-2008P7.8	9306	1.2893e-06	0.015714	-2.47359
RP3-332B22.1	1722	1.31153e-28	2.0772e-24	-2.47533
RP11-736N17.10	7439	2.56714e-10	3.50183e-06	-2.47752
RP11-284J1.1	9145	5.29179e-07	0.0065687	-2.47852
AP001605.4	10774	6.81584e-07	0.00840938	-2.47954
RP11-439L18.2	5637.5	5.01207e-15	7.35371e-11	-2.47975
RP11-730K11.1	9220	6.37522e-07	0.00787913	-2.48114
MRGPRF-AS1	9123	4.32894e-07	0.00539169	-2.48838
RP11-391L3.3	9753.5	1.98387e-06	0.023989	-2.49255
RP11-367J7.3	11073	6.20813e-07	0.00767822	-2.49478
AC073043.1	7077.5	2.7081e-11	3.76642e-07	-2.49551
RP11-148B3.2	11158	3.00182e-07	0.00376159	-2.49684
RP11-48G14.1	8097	4.60454e-09	6.10424e-05	-2.49789
RP11-340I6.8	3270	1.12812e-22	1.75704e-18	-2.49828
AL672294.1	8727	1.19053e-07	0.00151305	-2.50526
SRGAP3-AS4	5614	4.56241e-15	6.69716e-11	-2.51386
RP11-121A14.2	9027.5	5.42231e-07	0.00672691	-2.51496
AC026904.1	7397.5	1.61973e-10	2.21903e-06	-2.51532
RP4-616B8.4	9394.5	2.45437e-06	0.0295384	-2.51589
RP11-619L19.2	11138.5	1.28562e-07	0.00163183	-2.51773
RP3-426I6.5	7413	2.31423e-10	3.15939e-06	-2.51877
RP11-544L8__B.4	9622.5	2.56799e-06	0.0308647	-2.51913
RP11-281N10.1	10979.5	1.29185e-10	1.77474e-06	-2.52118
RP11-742D12.2	9059	3.52065e-07	0.0043987	-2.52141
RP11-818O24.2	9366.5	1.85298e-06	0.0224303	-2.5237
RP11-325N19.3	5251	2.83283e-16	4.21129e-12	-2.52566
RP3-508I15.18	9089	3.34229e-07	0.00417954	-2.52776
RP11-654D12.2	10763	1.8794e-07	0.00237162	-2.53138
AC005082.12	3758	6.113e-21	9.4342e-17	-2.53242
RP11-167P11.2	6716	3.99588e-12	5.64578e-08	-2.53337
KCNQ1-AS1	9539.5	3.53688e-06	0.0422021	-2.53463
KCNAB1-AS1	11079	1.70117e-07	0.00215028	-2.5347
CTD-2501E16.2	8924	2.82539e-07	0.00354559	-2.53523
RP11-299J5.1	9785	3.95688e-07	0.0049346	-2.53596
RP11-6F2.5	9230	8.62461e-07	0.0105884	-2.53687
CTD-2134P3.1	11102.5	3.28295e-13	4.71201e-09	-2.53854
AC008753.6	3088.5	2.53682e-23	3.96302e-19	-2.53897
AC128709.4	8126	6.1057e-09	8.06807e-05	-2.54178
C9orf170	5662	5.58717e-15	8.1947e-11	-2.54462
RP11-1D12.1	10801.5	7.62148e-08	0.000974635	-2.54487
RP5-836J3.1	8932	3.34751e-07	0.00418573	-2.54607
RP11-503L19.1	10851	2.73392e-06	0.0328043	-2.54842
AC008154.4	11078	8.75657e-07	0.0107469	-2.54938
AC008073.9	8754	1.28139e-07	0.00162659	-2.54984
RP11-887P2.5	3224	7.76505e-23	1.21034e-18	-2.55038
RP11-80H5.2	6941.5	1.58785e-11	2.21918e-07	-2.55084
RP3-523C21.2	3326.5	1.72902e-22	2.69e-18	-2.55142
CTD-2207P18.1	7381.5	1.52119e-10	2.08662e-06	-2.5528
RP3-331H24.5	9182.5	6.6647e-07	0.00822757	-2.55356
RP11-284F21.8	8477.5	3.54001e-08	0.000457334	-2.55376
RP11-65J3.2	7457	2.65962e-10	3.62666e-06	-2.55407
RP11-476H24.1	10764	5.62215e-13	8.04473e-09	-2.55574
RP11-963H4.3	7780	1.49927e-09	2.01097e-05	-2.55759
RP3-518E13.2	11133	2.77375e-06	0.0332711	-2.55775
PHEX-AS1	7711	1.02189e-09	1.37607e-05	-2.56234
CTA-397C4.2	10682.5	1.58477e-06	0.0192375	-2.56456
RP11-395D3.1	10874	8.5978e-14	1.24376e-09	-2.56613
CTB-167B5.1	9479	2.86655e-06	0.034347	-2.57542
RP11-744J10.3	9460.5	1.50391e-06	0.0182725	-2.57707
RP11-624A21.1	9338	1.25359e-07	0.00159193	-2.57792
RP11-302M6.5	9015	4.39596e-07	0.00547253	-2.5816
GS1-166A23.1	5722.5	9.15581e-15	1.33922e-10	-2.58199
LINC00517	6865	9.09064e-12	1.27623e-07	-2.58305
RP1-163G9.2	7522	3.49371e-10	4.75319e-06	-2.58347
AC104695.4	10618.5	3.42836e-08	0.000443287	-2.58753
RP13-726E6.1	7598	5.53028e-10	7.48965e-06	-2.58778
RP11-138B4.1	9689	3.39004e-06	0.0404669	-2.59183
CATIP-AS2	3101	2.808e-23	4.3861e-19	-2.59206
CTD-2542C24.5	9202.5	4.76141e-07	0.00591986	-2.59385
AC005532.5	7832	1.8184e-09	2.4332e-05	-2.59435
TMEM5-AS1	9391.5	1.95688e-06	0.0236724	-2.59451
RP11-439L18.1	5462.5	1.47709e-15	2.18019e-11	-2.59841
RP11-108M9.6	4917	3.6978e-17	5.54966e-13	-2.60033
RP11-77K12.3	8822	1.84807e-07	0.00233282	-2.60456
RP11-513D5.5	8644.5	6.21735e-08	0.000797251	-2.61027
RP11-387D10.4	9566	2.47542e-06	0.0297818	-2.61039
RP11-546O6.4	4596	3.53095e-18	5.35256e-14	-2.61379
AC007228.5	7232.5	7.58735e-11	1.0469e-06	-2.61601
LINC01452	9092	8.77308e-08	0.00111883	-2.61609
RP11-403B2.7	4368	6.37558e-19	9.71511e-15	-2.61837
RP11-319G9.1	9950	4.42099e-07	0.00550281	-2.61903
RP11-1182P23.5	5127.5	1.57572e-16	2.34782e-12	-2.62076
RP11-184A2.2	11263	1.68577e-12	2.39532e-08	-2.62466
LINC01102	8367.5	1.56557e-08	0.000204416	-2.62497
CTB-189B5.3	10605	6.35198e-07	0.00785105	-2.62545
MEG8	9769	6.79457e-07	0.0083845	-2.63154
RP11-32B5.7	9854	5.19428e-07	0.00645026	-2.63241
CTD-2240J17.2	7267	1.01447e-10	1.3956e-06	-2.63439
RP4-705D16.3	8827	6.71189e-08	0.000860061	-2.63502
RP11-2N1.2	10407	1.5887e-10	2.17731e-06	-2.63761
RP11-774O3.1	10464.5	6.89671e-07	0.00850641	-2.638
RP11-586D19.1	9287.5	9.14517e-07	0.0112184	-2.64055
CTC-246B18.8	7259	7.78011e-11	1.07303e-06	-2.64172
RP11-522M21.3	9054	4.683e-07	0.00582425	-2.64314
RP11-286N22.16	7951	3.37306e-09	4.48279e-05	-2.64349
AGPAT4-IT1	3758	5.92231e-21	9.14108e-17	-2.64369
RP4-613A2.1	8185	7.3718e-09	9.72267e-05	-2.64388
CTD-3096M3.1	10882	4.09833e-07	0.00510734	-2.64497
CTD-3037G24.4	9411	1.60222e-06	0.0194462	-2.64713
FRY-AS1	9519	2.6929e-06	0.0323229	-2.6476
AC005593.2	4268	3.01743e-19	4.60792e-15	-2.65038
RP11-33A14.1	8375	1.26198e-08	0.000165294	-2.65055
MLIP-IT1	5957.5	4.15083e-14	6.02908e-10	-2.65216
RP11-545A16.1	9266	1.99427e-08	0.000259673	-2.65325
RP11-415J8.5	6753.5	5.23606e-12	7.37709e-08	-2.65328
RP11-539E19.2	10969	1.44744e-08	0.000189165	-2.65352
RP5-971N18.3	9496.5	6.49066e-07	0.00801661	-2.65357
NAV2-AS5	6932.5	1.47684e-11	2.06507e-07	-2.65599
RP11-526I2.1	8182	1.04882e-08	0.00013771	-2.65635
RP11-1038A11.3	10810.5	4.62871e-07	0.00575858	-2.65778
RP11-196B3.4	11176	5.61372e-07	0.0069582	-2.65876
THSD4-AS1	7365.5	7.48019e-11	1.03227e-06	-2.66012
RP11-21J18.1	10333	2.84925e-07	0.00357468	-2.6705
KB-1254G8.1	9948	9.89636e-07	0.012125	-2.67154
KB-1440D3.14	9345	1.40461e-06	0.0170927	-2.67467
LINC00454	10069.5	4.19428e-06	0.0498574	-2.67544
FGF13-AS1	5444.5	1.46663e-15	2.16489e-11	-2.67575
RP11-640N11.2	8021	1.91599e-09	2.56282e-05	-2.67708
RP11-96O20.2	10746.5	3.01872e-06	0.0361159	-2.68406
RP11-214F16.8	5597	3.74562e-15	5.50456e-11	-2.68411
HYMAI	6005	4.28553e-14	6.22302e-10	-2.68694
RP11-71L14.3	7942	2.18121e-09	2.91431e-05	-2.68843
CTD-2014B16.3	8269.5	1.61103e-08	0.000210304	-2.68982
RP11-31I22.3	10292	2.10226e-06	0.0253827	-2.69184
MYCNOS	3547	1.10007e-21	1.70599e-17	-2.69372
PRICKLE2-AS1	5144.5	1.27124e-16	1.89631e-12	-2.69694
RP11-71N10.1	9542	2.51123e-14	3.65735e-10	-2.70075
RP11-634B7.4	8009	3.19025e-09	4.24335e-05	-2.70198
RP11-77H9.8	7911	2.91317e-09	3.87743e-05	-2.70645
RP11-350F16.1	10527.5	3.74534e-06	0.0446407	-2.70681
RP11-241G9.3	7206	7.29605e-11	1.007e-06	-2.70875
RP11-829H16.3	9259	7.02734e-07	0.00866331	-2.71215
RP11-64K12.9	8810	1.4922e-07	0.00188987	-2.71438
RP11-610J23.1	10202.5	3.62678e-06	0.0432566	-2.71473
RP11-779P15.2	8791.5	1.24166e-07	0.00157728	-2.71672
CTD-2270P14.2	9168.5	6.56985e-07	0.00811245	-2.72001
LINC00948	9432	1.70579e-06	0.0206708	-2.72109
RP11-317M11.1	9433.5	1.78565e-07	0.00225492	-2.72114
RP11-20I20.2	8413	3.46067e-08	0.000447361	-2.72167
RP11-122M14.1	7110.5	2.96012e-11	4.11487e-07	-2.72443
LINC01344	9141	1.31409e-08	0.000172028	-2.72472
CTA-398F10.2	3145	4.0844e-23	6.37493e-19	-2.7249
AC010091.1	8608	6.96033e-08	0.000891618	-2.7249
RP11-359N11.1	5991	5.25587e-14	7.62207e-10	-2.7293
SMAD9-IT1	3157	4.43572e-23	6.92194e-19	-2.72948
RP4-604G5.1	9409.5	1.09928e-06	0.0134388	-2.73027
RP11-286N3.2	10837	1.01828e-08	0.000133751	-2.73459
RP11-326E22.1	10208	2.07445e-07	0.00261422	-2.73746
RORA-AS2	10606	7.27736e-08	0.000931356	-2.73749
RP11-300G22.2	6921	1.18327e-11	1.65787e-07	-2.73792
L29074.3	8552	5.686e-08	0.000730253	-2.73903
CTD-2140G10.2	10092.5	9.99219e-09	0.000131285	-2.73981
IFT74-AS1	7648.5	6.18633e-10	8.36825e-06	-2.74179
LINC01031	9872	2.20053e-06	0.0265384	-2.74207
AC007796.1	3202	6.41488e-23	1.00021e-18	-2.74229
RP11-632K5.2	6409	7.09938e-13	1.01443e-08	-2.74487
AC010884.1	7914.5	2.18145e-09	2.91441e-05	-2.74757
RP11-664I21.6	10695	2.30558e-13	3.31588e-09	-2.75332
RP11-454H19.2	2981	1.01944e-23	1.59431e-19	-2.75589
RP11-422N16.3	6317	3.71448e-13	5.32731e-09	-2.7577
PGM5P3-AS1	6465	8.73722e-13	1.24654e-08	-2.75798
RP11-725P16.2	3679.5	2.8281e-21	4.37592e-17	-2.76161
RP11-17G12.3	9409.5	1.23618e-06	0.0150802	-2.76179
FAM95B1	5638	3.25221e-15	4.78432e-11	-2.76183
CTD-3179P9.2	8494.5	2.73514e-08	0.00035483	-2.76291
LINC00923	9213	1.18872e-06	0.0145119	-2.7631
AC007392.3	9406.5	6.11633e-07	0.00756651	-2.76387
MGC32805	9484	8.99778e-08	0.00114722	-2.76431
CTC-347C20.2	8277.5	1.1972e-08	0.000156869	-2.76574
AP004782.1	4096	8.31898e-20	1.27397e-15	-2.76644
RP11-77M5.1	9713	3.31299e-06	0.0395638	-2.76777
TAT-AS1	9417	2.09345e-06	0.0252784	-2.77011
PWRN4	10853	1.4794e-09	1.98447e-05	-2.77323
TMEM75	9817.5	9.6749e-07	0.0118605	-2.77332
CTD-3064C13.1	10527	1.0972e-09	1.47672e-05	-2.77758
RP11-362F19.1	1432	8.35608e-30	1.32486e-25	-2.78007
RP11-655C2.3	9072	3.20188e-07	0.00400715	-2.78277
HHATL-AS1	5656	5.92606e-15	8.68998e-11	-2.7835
RP11-322E11.5	1982	1.46888e-27	2.3223e-23	-2.78572
AC107072.2	8642	8.22955e-08	0.00105042	-2.79003
RP11-109I13.2	9634	2.72728e-06	0.0327273	-2.79133
RP3-434P1.6	10591	1.24467e-07	0.00158098	-2.79412
RP11-116D17.3	9385	2.10966e-06	0.02547	-2.79555
RP11-69I8.3	6437.5	8.60376e-13	1.22758e-08	-2.79685
RP11-21C4.1	8233.5	7.53955e-09	9.94014e-05	-2.79969
AC069277.2	9263	1.26965e-07	0.00161195	-2.79985
AC053503.12	9984	2.094e-08	0.000272451	-2.80168
APOBEC3B-AS1	10204	2.80048e-07	0.00351516	-2.8018
VSTM2A-OT1	9138	1.01195e-26	1.59727e-22	-2.80232
CTD-2215E18.3	10777	2.65309e-06	0.0318504	-2.80394
RP11-714M23.2	8320	6.68982e-14	9.69288e-10	-2.80615
RP11-573M3.5	9502.5	7.53993e-07	0.00928618	-2.80707
RP11-566K19.6	3334	1.95959e-22	3.04815e-18	-2.80777
RP1-149A16.17	9225.5	6.79495e-07	0.0083845	-2.81178
RP11-794P6.6	10109	1.33309e-07	0.00169089	-2.81207
RP1-34H18.1	8923	9.1368e-08	0.00116485	-2.81331
RP11-480D4.1	9757	1.75135e-07	0.00221196	-2.81358
RP11-265F19.1	8601.5	2.38007e-08	0.000309337	-2.81537
RP11-538P18.2	9990	4.85231e-12	6.84224e-08	-2.81757
AC004854.4	7954	3.34658e-09	4.44861e-05	-2.81784
CTB-118N6.2	7329	1.33588e-10	1.83457e-06	-2.81811
RP11-193J6.1	8918.5	1.92421e-07	0.00242778	-2.82111
RP11-475C16.2	10705	1.25595e-10	1.72555e-06	-2.82556
RP11-481J13.1	3879.5	1.52341e-20	2.34529e-16	-2.82672
RP11-520D19.2	7500.5	1.90029e-10	2.59808e-06	-2.83054
AC003101.1	10299	2.50496e-07	0.00314848	-2.83649
LINC00282	7576	3.19736e-10	4.35448e-06	-2.83746
CTA-929C8.6	8357	3.72447e-11	5.16957e-07	-2.84113
SMARCA5-AS1	8509.5	2.09144e-08	0.00027218	-2.84149
CTD-2017F17.1	9276.5	1.13869e-06	0.0139114	-2.84511
RP11-334E6.3	9970	4.68706e-08	0.000603366	-2.84746
LINC00449	4620	4.07043e-18	6.16549e-14	-2.84781
RP11-236J17.6	9978	2.94117e-11	4.08882e-07	-2.84816
RP11-367F23.1	3566	1.30408e-21	2.02185e-17	-2.84884
RP11-242O24.3	10880	1.28305e-06	0.0156404	-2.85496
RP11-603J24.4	8286	1.45351e-08	0.00018993	-2.85585
RP11-536O18.1	8142	9.35915e-09	0.000123063	-2.85841
LINC01121	9060.5	1.02086e-07	0.00129976	-2.86168
RP11-141M1.3	4214	1.8826e-19	2.87774e-15	-2.86219
RP4-753D10.3	10504.5	1.67228e-07	0.0021146	-2.8626
RP11-864I4.3	8773	1.07321e-07	0.00136577	-2.8643
AC091801.1	9799	1.39855e-09	1.87769e-05	-2.86632
RP11-340E6.1	8329	1.73484e-08	0.000226258	-2.86698
RP11-326C3.13	8843	1.29535e-07	0.0016438	-2.87029
LINC01028	9555.5	3.47303e-07	0.00434024	-2.87152
RP11-736G13.1	10857.5	5.36326e-18	8.11301e-14	-2.87252
CASC20	9719	4.82618e-09	6.39469e-05	-2.87508
RUVBL1-AS1	10091	3.89448e-06	0.0463599	-2.87755
RP11-488L1.1	10348	1.45587e-16	2.17027e-12	-2.87952
LINC01351	10328	1.10604e-07	0.00140667	-2.88211
TMEM246-AS1	10042	1.25663e-07	0.00159567	-2.88455
RP11-385H1.1	5673	5.16106e-15	7.57178e-11	-2.88519
RP11-826F13.1	6571	1.602e-12	2.27804e-08	-2.88602
LINC00609	4860	2.44276e-17	3.67098e-13	-2.88843
RP11-359M6.1	8278	7.03802e-09	9.28526e-05	-2.89151
RP11-538D16.2	7888.5	2.1886e-09	2.92375e-05	-2.89194
RP3-388N13.3	8295	1.17299e-08	0.000153743	-2.89389
RP11-589C21.5	10024.5	1.33835e-06	0.0162984	-2.89579
KB-1639H6.2	10503	9.43054e-08	0.00120173	-2.89626
RP11-436D10.3	4691	6.75119e-18	1.02031e-13	-2.89745
RP11-9H20.2	10059.5	4.72911e-08	0.000608731	-2.89986
LINC01511	9384.5	3.94226e-07	0.00491679	-2.90042
RP11-179B15.6	10058.5	3.81047e-06	0.0453789	-2.90176
ABCA9-AS1	8871	3.80888e-08	0.000491688	-2.90416
RP5-1048B16.1	10257	3.11219e-18	4.71901e-14	-2.90804
RP11-160H22.3	6248	2.39022e-13	3.43666e-09	-2.90852
CTD-3224I3.3	9724.5	4.06311e-06	0.0483144	-2.91162
RP11-713N11.5	10453.5	4.91467e-09	6.50948e-05	-2.9118
RP11-728G15.1	10035	6.55955e-07	0.00810038	-2.91181
RP11-424M24.5	6272.5	3.03554e-13	4.35964e-09	-2.91234
RP11-496N12.6	7584	4.52273e-10	6.13689e-06	-2.91481
AL162759.1	8570	3.33088e-08	0.000430849	-2.91515
RP11-35O15.2	5401.5	1.05182e-15	1.55428e-11	-2.9163
RP13-20L14.1	4290	3.78743e-19	5.78e-15	-2.91719
RP1-77H15.1	9421	1.64284e-06	0.0199211	-2.91846
AC002429.5	8823.5	3.3747e-08	0.000436383	-2.91847
FAM95C	2861	3.66585e-24	5.74696e-20	-2.91989
LINC01354	1757	1.82109e-28	2.88316e-24	-2.92102
WDR7-OT1	10240	6.4319e-12	9.05033e-08	-2.92443
AC093326.1	10678	1.29749e-08	0.000169893	-2.927
RP1-212P9.3	8931.5	2.15692e-07	0.00271621	-2.92802
RP11-473C19.1	10410	7.81933e-07	0.0096209	-2.9319
CTD-3118D7.1	8948	1.16415e-11	1.63121e-07	-2.93381
LINC01474	6263.5	2.7454e-13	3.94432e-09	-2.9345
RP11-680B3.2	9972.5	6.07446e-10	8.21874e-06	-2.93592
RP11-728F11.4	2060	3.01129e-27	4.75813e-23	-2.93607
RP11-543H23.2	10626	2.62044e-06	0.0314715	-2.93801
RP11-26L20.4	10629	2.14471e-06	0.0258824	-2.93997
ZFX-AS1	7623	5.08945e-10	6.89824e-06	-2.94301
AC007204.2	3726	4.73745e-21	7.31841e-17	-2.94378
TPRG1-AS1	3369.5	2.57241e-22	3.99932e-18	-2.944
RP11-309M23.1	7403.5	1.86771e-10	2.55428e-06	-2.9452
BOK-AS1	10007	1.9191e-06	0.023223	-2.94572
SLIT2-IT1	10042	3.02687e-07	0.00379207	-2.94823
AC113607.3	10594.5	4.74778e-08	0.000611087	-2.94901
RP11-526F3.1	7149	5.4443e-11	7.52729e-07	-2.94957
RP11-91H12.4	10367	3.43312e-08	0.000443834	-2.95007
RP11-758N13.1	9168	7.03408e-07	0.00867091	-2.95108
RP11-225N10.1	8495	1.32295e-08	0.000173161	-2.95363
RP11-474I11.7	9517	1.11341e-06	0.0136082	-2.95922
RP11-661D19.3	9872	1.85797e-08	0.000242167	-2.96196
RP11-184A2.3	10371.5	2.0205e-08	0.000263049	-2.96242
NAMA	3195	5.64716e-23	8.80674e-19	-2.96333
GPC5-AS1	11011.5	6.66316e-08	0.000854018	-2.96355
RP5-1054A22.4	9379	1.95076e-06	0.0236003	-2.96436
RP3-522J7.6	7395	1.49111e-10	2.04595e-06	-2.96495
RP11-473O4.4	9783.5	3.67757e-06	0.0438477	-2.96586
RP1-80N2.2	4751	1.03753e-17	1.56563e-13	-2.97171
RP4-650F12.2	9759	3.46318e-06	0.0413331	-2.97173
RP11-469N6.1	7434	2.58083e-10	3.52026e-06	-2.97376
CTC-439O9.3	10120	8.02027e-08	0.00102451	-2.9738
AMMECR1-IT1	10023.5	2.59355e-07	0.00325827	-2.97813
AC073130.1	4504	1.7601e-18	2.67324e-14	-2.98142
RP11-142A23.1	10346.5	2.06225e-06	0.024912	-2.98408
RP11-44K6.4	10085.5	3.34184e-06	0.0399049	-2.99085
RP11-444D3.1	2717	9.84462e-25	1.54728e-20	-2.99193
CTD-3028N15.1	9358.5	7.49641e-07	0.00923332	-2.99386
RP11-524H19.2	4555	2.48947e-18	3.77727e-14	-2.99409
RP11-231E4.3	10625.5	3.5461e-07	0.00443014	-2.9954
RP1-122K4.3	6904	1.20898e-11	1.69354e-07	-2.99581
RP11-10J21.3	10034	5.98323e-07	0.00740665	-2.99586
RP11-220I1.2	5089	9.30302e-17	1.38996e-12	-2.99828
RP11-89C3.4	5857	2.25667e-14	3.28864e-10	-2.99874
RP11-70C1.3	8565	3.91955e-08	0.000505779	-2.99924
RP11-299P2.1	10741	9.70547e-07	0.011897	-3.00042
RP11-481G8.2	8337.5	3.18389e-09	4.23521e-05	-3.00043
RP11-863P13.5	10159.5	5.41203e-07	0.0067147	-3.01164
RP11-571L19.7	9278	8.37184e-07	0.010289	-3.01554
XX-FW83128A1.2	8448.5	3.43146e-08	0.000443653	-3.02001
RP11-234G16.5	9358.5	1.53716e-06	0.0186688	-3.02038
AC073342.12	5570	1.84494e-15	2.72092e-11	-3.02181
RP11-340I6.7	9222	1.09506e-07	0.00139325	-3.0225
LINC00675	8386	1.35027e-08	0.000176682	-3.0229
RP11-298D21.3	9998	2.83925e-06	0.0340341	-3.02877
SNHG23	8745.5	3.44361e-09	4.57552e-05	-3.02949
RP11-478B9.1	10364	6.87745e-12	9.67245e-08	-3.03293
B3GALT5-AS1	5722	9.46407e-15	1.38421e-10	-3.03379
RP11-64C12.1	4872	2.27598e-17	3.42171e-13	-3.03466
RP11-35G22.1	9682.5	1.27894e-06	0.0155916	-3.03713
RP11-863P13.4	6550	9.22528e-13	1.31562e-08	-3.03764
RP11-15M15.2	10419	3.53097e-08	0.000456272	-3.03997
AC002127.4	9876	2.73457e-09	3.6419e-05	-3.04043
RP11-503C24.2	10405.5	1.97193e-10	2.69503e-06	-3.04241
RP11-298J23.5	9077	1.99108e-07	0.00251016	-3.04466
RP11-400N13.1	9897.5	1.04396e-06	0.0127739	-3.04644
RP11-755B10.3	5057	6.29218e-17	9.42505e-13	-3.04883
RP11-2I17.4	8096	3.00802e-09	4.00187e-05	-3.05157
RP11-1070A24.2	8907	1.98197e-07	0.00249946	-3.05199
RP11-543F8.2	10427	1.9106e-10	2.61198e-06	-3.0538
RP11-358B23.7	8431	1.47798e-08	0.000193083	-3.05858
CTB-66B24.1	7899.5	1.8149e-09	2.42906e-05	-3.05952
HAND2-AS1	3689.5	3.45707e-21	5.34566e-17	-3.06176
RP11-136K7.2	9612.5	4.85355e-07	0.00603297	-3.06231
[truncated: 840 more rows]
