# Supplementary material for: Identification of differential expressed lncRNAs in human thyroid cancer by a genome‐wide analyses
Source: Cancer Med. 2018 Jun 20;7(8):3935–44. doi: 10.1002/cam4.1627 (PMC6089163; doi:10.1002/cam4.1627)
Supplement: Supplementary file 2 [file CAM4-7-3935-s002.xlsx]

## Sheet: Survival and CNV
index	TCGA_THCA_rfs_coef	TCGA_THCA_rfs_p	TCGATHCA_rfs_chisq	TCGA_THCA_rfs_logrankp	TCGA_THCA_os_coef	TCGA_THCA_os_p	TCGA_THCA_os_chisq	TCGA_THCA_os_logrankp		GSymbol	Amp_PeakRegion	Amp_mlogQ	Amp_GScore	Amp_avgAmplitude	Amp_Frequency	Del_PeakRegion	Del_mlogQ	Del_GScore	Del_avgDellitude	Del_Frequency
RP11-677M24.1	0.0241602	0.61195	0.377713	0.53883	-0.0526368	0.316122	0.144068	0.70427		RP11-677M24.1	chr12:65856662-66233066	0.303544	0.004572	0.573546	0.032064	chr12:66217394-66454490	0	0.000434	0	0
CRYM-AS1	-0.0859475	0.244101	0.0523723	0.818986	0.958785	0.00315168	4.22985	0.039719		RP11-547C5.1	chr12:41819315-55054601	0	0	0.481426	0.028056	chr12:42851438-44155425	0	0.000434	0	0
RP11-221N13.4	0.0317341	0.537865	0.0640307	0.800235	-0.109608	0.0208344	1.42804	0.232085		RP11-221N13.4	chr12:65856662-66233066	0.303544	0.004572	0.573546	0.032064	chr12:65671035-66216073	0	0.000217	0	0
AC012462.1	0.0257256	0.429377	1.93315	0.164414	-0.0356544	0.389902	0.0119538	0.912938		AC012462.1	chr2:212474786-225293000	0	0	0.660021	0.002004	chr2:216225080-216472698	0.289191	0.006509	0.431492	0.024048
RP11-368I23.4	-0.045723	0.142153	3.37684	0.0661186	-0.101152	0.0196358	1.18125	0.277101		RP11-368I23.4	chr3:167167997-169774821	0	0	0.309396	0.004008	chr3:167826225-168797077	0	0.002821	0.319904	0.008016
PAX8-AS1	0.085049	0.675042	0.242454	0.622439	0.793449	0.00532831	4.59524	0.0320608		AC079630.2	chr12:39543250-40898973	0	0	0.481532	0.028056	chr12:39942758-41470698	0	0.000217	0	0
RP11-946P6.4	0.011014	0.783445	0.0277534	0.86769	-0.0605754	0.201682	1.90167	0.167892		RP11-946P6.4	chr12:103101160-111209501	0	0	0.551444	0.03006	chr12:110480577-110514806	0	0.000217	0	0
RUNDC3A-AS1	0.717923	0.0071263	4.8186	0.0281542	-0.210412	0.521698	0.341832	0.558774		AE000661.50	chr14:20501368-27095678	0	0	0.418632	0.022044	chr14:22103595-23319172	0	0.000217	0.467911	0.002004
FOXD2-AS1	0.679934	0.00162833	7.04968	0.00792796	0.739375	0.0207251	1.31106	0.252202		RP11-221N13.2	chr12:65856662-66233066	0.303544	0.004572	0.573546	0.032064	chr12:65671035-66216073	0	0.000217	0	0
RP11-368I23.3	-0.0283329	0.378112	2.29919	0.129441	-0.0575949	0.198459	2.86254	0.0906644		RP11-368I23.3	chr3:167167997-169774821	0	0	0.309396	0.004008	chr3:167826225-168797077	0	0.002821	0.319904	0.008016
RP11-368I23.2	-0.00381867	0.922366	0.575755	0.447981	-0.0586697	0.213769	1.49936	0.22077		RP11-368I23.2	chr3:167167997-169774821	0	0	0.309396	0.004008	chr3:167826225-168797077	0	0.002821	0.319904	0.008016
RP11-476D10.1	0.044924	0.460571	1.4239	0.232763	-0.11294	0.0238797	3.6518	0.0560087		RP11-476D10.1	chr12:39543250-40898973	0	0	0.481532	0.028056	chr12:39942758-41470698	0	0.000217	0	0
RP11-60L3.1	0.0200909	0.628011	0.00329373	0.954234	-0.0386336	0.455525	0.1691	0.680913		RP11-60L3.1	chr15:61883910-78222858	0	0	0	0	chr15:74470761-74628891	0	0.000434	0.503446	0.016032
CTD-2501M5.1	-0.0268939	0.414696	1.10032	0.294197	-0.0526323	0.270027	1.55363	0.2126		CTD-2501M5.1	chr8:118134681-137496901	0	0	0.255671	0.014028	chr8:132057107-133132221	0	0.003905	0.525243	0.01002
CTD-2589M5.5	-0.021703	0.637192	0.42223	0.515826	-0.0234342	0.715189	0.00823175	0.927708		CTD-2589M5.5	chr11:39226557-59025250	0	0	0.451574	0.012024	chr11:46145501-46347165	0	0.000434	0.536155	0.014028
RP11-211G23.2	-0.0610908	0.0654308	0.506263	0.476761	-0.0110754	0.848718	0.259802	0.610256		RP11-211G23.2	chr11:59053462-79863662	0	0	0.383333	0.01002	chr11:68815523-69490346	0	0.000217	0.581128	0.016032
RP11-428J1.4	-0.117534	0.37163	2.29263	0.129989	0.753952	0.0529697	6.42188	0.0112723		AC008063.2	chr2:161464707-176614645	0	0	0.660021	0.002004	chr2:162412754-163102338	0	0.000217	0.357357	0.02004
RP11-280O1.2	0.0150289	0.765427	1.03574	0.308813	-0.078617	0.152231	2.5684	0.109018		RP11-280O1.2	chr1:158728389-181529752	0.303544	0.004779	0.643316	0.054108	chr1:165368440-165788031	0	0.000217	0.280802	0.006012
RP11-675F6.4	0.0119124	0.763666	0.0766133	0.78194	-0.121055	0.00952781	2.64409	0.103936		RP11-675F6.4	chr8:23570489-54986044	0	0	0.207939	0.012024	chr8:38244751-38710616	0	0.000217	0.439069	0.008016
RP11-1036E20.9	0.000297525	0.994097	1.63088	0.201581	-0.0732174	0.141968	2.61143	0.106096		RP11-1036E20.9	chr11:59025375-59052769	0.276861	0.004293	0.461684	0.012024	chr11:58869223-59134348	0	0.000217	0.581128	0.016032
RP11-430E17.1	-0.0362213	0.290573	3.05892	0.0802952	-0.0346542	0.485725	3.40491	0.0650027		RP11-430E17.1	chr18:22947167-29638662	0	0	0.301618	0.012024	chr18:24767537-28564607	0	0.000434	0.496675	0.008016
RP4-676L2.1	0.0380436	0.434464	0.024143	0.876522	-0.0282724	0.613211	0.0518288	0.819911		RP4-676L2.1	chr8:23570489-54986044	0	0	0.207939	0.012024	chr8:29188572-29610042	0	0.000217	0.439069	0.008016
CTC-518B2.9	0.00435986	0.885687	0.190652	0.662374	-0.055587	0.215369	1.23625	0.266195		CTC-518B2.9	chr19:43986023-52822696	0	0	0.491942	0.02004	chr19:51526088-51557402	0	0.000434	0.252157	0.002004
AP000797.3	0.0280221	0.610054	2.87481	0.0899754	-0.0195261	0.783934	0.0838926	0.77209		AP000797.3	chr11:109340788-115913070	0	0	0.383333	0.01002	chr11:114548346-116655712	0	0.000217	0.625656	0.018036
AP000997.1	-0.00935878	0.867056	0.468819	0.493531	-0.0441256	0.550352	1.18308	0.276729		AP000997.1	chr11:109340788-115913070	0	0	0.383333	0.01002	chr11:114548346-116655712	0	0.000217	0.625656	0.018036
RP11-742B18.1	0.0439976	0.393495	0.514313	0.473278	-0.00498138	0.942312	1.05567	0.304204		RP11-742B18.1	chr4:81714503-89171313	0	0	0.520711	0.01002	chr4:88342369-88741183	0	0.000217	0.368294	0.004008
RP11-675F6.3	-0.00898244	0.80498	0.727278	0.393767	-0.0993351	0.0231117	3.00328	0.0830963		RP11-675F6.3	chr8:23570489-54986044	0	0	0.207939	0.012024	chr8:38244751-38710616	0	0.000217	0.439069	0.008016
RP4-765H13.1	-0.0168509	0.545905	0.00113244	0.973155	-0.064785	0.107481	1.9958	0.157735		RP4-765H13.1	chr12:112170376-133155338	0	0	0.551758	0.03006	chr12:125519102-128191931	0	0.000434	0	0
TMEM92-AS1	-0.0159586	0.694103	0.0349703	0.851658	-0.00870948	0.889517	0.148231	0.700232		TMEM92-AS1	chr17:45420346-49306886	0	0	0.441345	0.042084	chr17:48066888-48443832	0	0.000217	0.322747	0.002004
RP11-118A3.1	-0.0456356	0.157636	1.60003	0.205899	-0.0142035	0.772674	0.73906	0.389962		RP11-118A3.1	chr12:41819315-55054601	0	0	0.481426	0.028056	chr12:42851438-44155425	0	0.000434	0	0
CYP4A22-AS1	0.624079	0.00250568	10.219	0.00139001	0.182732	0.428168	0.716229	0.397384		RP11-230G5.2	chr12:65856662-66233066	0.303544	0.004572	0.573546	0.032064	chr12:65671035-66216073	0	0.000217	0	0
UNC5B-AS1	-0.0210683	0.775608	2.10243	0.147065	0.0130691	0.91381	0.00840071	0.926972		UNC5B-AS1	chr10:66843770-75719921	0	0	0.519727	0.004008	chr10:72971738-73063290	1.70684	0.013886	0.50603	0.022044
HAGLROS	-0.05229	0.500857	0.163026	0.686386	0.169989	0.327255	0.269732	0.603511		HAGLROS	chr2:176618797-177415616	0.303544	0.00483	0.813094	0.004008	chr2:177000616-177047801	0	0.000434	0.357757	0.02004
RP11-416N4.4	0.0380377	0.241579	0	1	-0.0447105	0.346471	0.621223	0.430593		RP11-416N4.4	chr20:9291550-17316016	0.065961	0.003938	0.4816	0.026052	chr20:9822256-10197461	0	0.000434	0	0
RP11-999E24.3	-0.261081	0.125409	3.39169	0.0655257	0.535751	0.047078	6.57069	0.0103672		CTD-2527I21.9	chr19:35288969-35625067	0.399577	0.006171	0.516956	0.024048	chr19:35503642-35534132	0	0.000434	0.243748	0.002004
LINC00165	0.0237224	0.524408	0.419943	0.516966	-0.00450965	0.93057	0.0204635	0.88625		LINC00165	chr21:33925531-47678295	0	0	0.299588	0.01002	chr21:46350908-46419158	0	0.000434	0.367625	0.016032
RP11-159F24.6	0.0685613	0.468177	0.109466	0.740753	0.478874	0.0466776	4.02269	0.0448921		LINC01510	chr7:109776889-122417331	0	0	0.733491	0.04008	chr7:116151465-116305773	0	0.003905	0.889276	0.002004
RP11-416I2.1	-0.0342444	0.380048	0.644448	0.422105	-0.0402537	0.498485	0.00029345	0.986333		RP11-416I2.1	chr17:987221-19870723	0	0	0.41005	0.032064	chr17:16832577-16939973	0	0.000434	0.456392	0.014028
CTD-2091N23.1	-0.0312387	0.344788	3.13479	0.0766383	0.00273278	0.957992	1.60595	0.205062		CTD-2091N23.1	chr5:91399115-98475240	0	0.002988	0.538687	0.036072	chr5:90682703-92962330	0.005345	0.004122	0	0
CTD-3193O13.8	-0.0137514	0.733211	0.251197	0.616234	0.000520684	0.993707	0.461527	0.496911		CTD-3193O13.8	chr19:7840287-22202166	0	0	0.358745	0.014028	chr19:7539327-8131240	0.308005	0.006726	0.600234	0.014028
AC006262.5	-0.0447535	0.251651	0.0495995	0.823762	0.0310207	0.655127	0.168822	0.681161		AC006262.5	chr19:43986023-52822696	0	0	0.491942	0.02004	chr19:46669163-46787483	0	0.001085	0.287191	0.004008
AC009229.6	0.0111253	0.846641	0.000478375	0.98255	-0.0212701	0.796965	0.0216607	0.882993		AC009229.6	chr2:20482519-39279808	0	0	0.17939	0.004008	chr2:37427232-38832850	0	0.000217	0.418405	0.02004
RP11-108A14.1	0.0134324	0.713543	0.540046	0.462414	-0.0161274	0.754661	1.8929	0.168875		RP11-108A14.1	chr8:14658092-23534018	0	0	0.208873	0.012024	chr8:18261027-19670881	0	0.000434	0.439069	0.008016
RP1-309I22.2	-0.126643	0.21433	0.559459	0.454478	0.469198	0.00651324	4.39979	0.0359434		AP000997.3	chr11:109340788-115913070	0	0	0.383333	0.01002	chr11:114548346-116655712	0	0.000217	0.625656	0.018036
LINC01460	-0.0422046	0.398982	2.42758	0.119217	-0.0566742	0.471122	0.000263508	0.987049		LINC01460	chr2:20482519-39279808	0	0	0.17939	0.004008	chr2:27929314-28211091	0	0.000434	0.418405	0.02004
RP11-480C22.1	-0.0300002	0.453854	2.06558	0.150658	-0.0381904	0.541157	0.406167	0.523921		RP11-480C22.1	chr11:116067641-129524948	0	0	0.383333	0.01002	chr11:126293239-127274539	0	0.000434	0.627464	0.018036
RP4-665J23.1	-0.12706	0.450474	1.10647	0.29285	0.468176	0.0318709	7.90491	0.00493009		CTB-186G2.1	chr19:36603742-41886203	0	0	0.491942	0.02004	chr19:39078951-39206288	0	0.000217	0.243748	0.002004
LINC01208	-0.0620375	0.126099	0.457483	0.498803	-0.223298	6.93968e-05	2.68917	0.101032		LINC01208	chr3:169807423-182891855	0	0	0.309396	0.004008	chr3:174008181-176477852	0	0.003905	0.319904	0.008016
RP11-815M8.1	0.00320839	0.92652	0.0544951	0.815418	0.0488696	0.397561	0.352936	0.552456		RP11-815M8.1	chr1:220132739-228023366	0.399577	0.005698	0.631828	0.056112	chr1:220804454-222722488	0	0.000217	0.280802	0.006012
RP11-491F9.6	0.0251501	0.422908	0.84538	0.357863	-0.0412282	0.340462	0.661401	0.416066		RP11-491F9.6	chr16:48723626-50461699	0	0	0.470097	0.026052	chr16:49321121-49520874	0.106991	0.004556	0.521588	0.004008
CTB-140J7.2	-0.0262908	0.55167	2.17748	0.140044	-0.0641226	0.255004	0.259835	0.610234		CTB-140J7.2	chr5:147688301-151270925	0.436707	0.007847	0.560979	0.038076	chr5:149938203-150069514	0	0.000434	0	0
LINC01170	0.0069928	0.889504	1.65077	0.198854	-0.0710674	0.209459	0.615739	0.432635		LINC01170	chr5:123001057-124217885	0	0.002988	0.537558	0.036072	chr5:122762229-123971978	0	0.004122	0	0
FAM230B	0.0101093	0.849437	0.204098	0.651433	-0.131081	0.0392997	3.17894	0.0745932		FAM230B						chr22:18590644-22107622	0.309648	0.006943	0.543527	0.158317
KCNMB2-AS1	-0.0209574	0.689348	0.725294	0.394413	0.0650357	0.537775	0.00690161	0.933791		KCNMB2-AS1	chr3:169807423-182891855	0	0	0.309396	0.004008	chr3:177473339-178733773	0	0.000434	0.319904	0.008016
RP11-195C7.1	0.164307	0.322546	0.405619	0.524201	0.467712	0.104846	5.82502	0.0157998		AC007255.8	chr7:24873648-40075073	0	0	0.734887	0.036072	chr7:29539326-30061038	0	0.000217	0	0
RP11-200K12.2	-0.00667104	0.836395	0	1	-0.0617793	0.259025	0	1		RP11-200K12.2	chr12:112170376-133155338	0	0	0.551758	0.03006	chr12:129796809-131272228	0	0.004122	0	0
MIR4697HG	-0.203184	0.236521	3.7543	0.0526718	0.461646	0.0731773	3.94164	0.0471049		RP11-221N13.3	chr12:65856662-66233066	0.303544	0.004572	0.573546	0.032064	chr12:65671035-66216073	0	0.000217	0	0
C10orf95	0.490579	0.0164105	4.06005	0.0439092	-0.223548	0.310635	0.517242	0.472021		AE000661.37	chr14:20501368-27095678	0	0	0.418632	0.022044	chr14:22103595-23319172	0	0.000217	0.467911	0.002004
RP11-542B15.1	-0.00877264	0.872173	0.0375023	0.846446	-0.0660619	0.344189	1.03929	0.307986		RP11-542B15.1	chr12:66234758-77483908	0	0	0.551226	0.03006	chr12:67660216-68555011	0	0.000217	0	0
TMEM108-AS1	0.0307274	0.491239	0.283196	0.594614	-0.0247451	0.677632	0.531967	0.465781		TMEM108-AS1	chr3:101791793-142205487	0	0	0.312136	0.004008	chr3:132443661-133118031	0	0.000868	0.320452	0.008016
RP11-875O11.3	0.0381388	0.594675	0.699428	0.402976	0.0224926	0.829525	1.55286	0.212714		RP11-875O11.3	chr8:14658092-23534018	0	0	0.208873	0.012024	chr8:22884052-23240650	0	0.000217	0.439069	0.008016
RP11-350J20.12	0.0264288	0.677176	1.27486	0.258857	-0.0512559	0.360703	1.26154	0.26136		RP11-350J20.12	chr6:135165213-160593253	0	0.001266	0.325607	0.004008	chr6:150132652-150202542	0	0.000434	0.511324	0.012024
LA16c-380H5.4	0.0315196	0.43112	2.59142	0.107444	-0.051875	0.292917	0.0160546	0.899172		LA16c-380H5.4	chr16:2989841-3155006	0	0.003518	0.523904	0.032064	chr16:3036551-3087556	0	0.000217	0.568627	0.002004
RP11-4C20.3	0.00292453	0.960571	0.0129433	0.909421	-0.102063	0.0923276	0.76581	0.381516		RP11-4C20.3	chr10:115894959-135225087	0	0	0.519727	0.004008	chr10:129701945-129884935	0	0.000217	0.349754	0.012024
RP11-353N14.2	0.234816	0.112873	0.457999	0.498561	-0.102043	0.307196	2.31765	0.127913		RP11-353N14.2	chr17:58857126-80917016	0	0	0.442786	0.042084	chr17:77669535-78093822	0	0.000217	0.322747	0.002004
LRP4-AS1	0.0281225	0.773156	1.03078	0.309976	-0.201651	0.0634704	2.21901	0.136321		LRP4-AS1	chr11:39226557-59025250	0	0	0.451574	0.012024	chr11:46875933-47422861	0	0.000217	0.536155	0.014028
CTD-3193O13.1	0.0470952	0.550592	2.37147	0.123571	-0.0756685	0.284399	1.60866	0.20468		CTD-3193O13.1	chr19:7840287-22202166	0	0	0.358745	0.014028	chr19:7539327-8131240	0.308005	0.006726	0.600234	0.014028
LL22NC03-N14H11.1	0.00896266	0.824859	0.565463	0.452068	0.13039	0.14313	1.02682	0.310908		LL22NC03-N14H11.1
AC011718.2	-0.00896793	0.83199	0.0525531	0.818679	-0.0955726	0.147135	1.95842	0.161682
RP11-525A16.4	0.0465067	0.484518	0.315293	0.57445	-0.0251508	0.714188	1.0809	0.298496		RP11-525A16.4	chr10:109132638-115839666	0	0	0.519727	0.004008	chr10:112047505-112399825	0.419513	0.007594	0.477268	0.016032
KB-1183D5.13	0.0678636	0.191821	2.35209	0.125115	-0.0467435	0.510624	1.29563	0.255013		KB-1183D5.13						chr22:18590644-22107622	0.309648	0.006943	0.543527	0.158317
AP000997.2	-0.0729403	0.20788	1.84187	0.174732	-0.0118028	0.909348	0.14834	0.700127		AP000997.2	chr11:109340788-115913070	0	0	0.383333	0.01002	chr11:114548346-116655712	0	0.000217	0.625656	0.018036
RP11-4C20.4	0.021182	0.763149	0.0516237	0.820262	-0.0112998	0.891562	1.24337	0.264822		RP11-4C20.4	chr10:115894959-135225087	0	0	0.519727	0.004008	chr10:129701945-129884935	0	0.000217	0.349754	0.012024
RP11-497E19.1	0.20215	0.0950013	1.66668	0.196704	0.461454	0.0530755	3.85836	0.0494986		RP11-507B12.2	chr15:54919489-61745940	0	0	0	0	chr15:59666992-62457762	0	0.000217	0.503446	0.016032
AC006159.4	-0.0315712	0.371091	0.117324	0.731955	-0.085208	0.0753766	1.57532	0.209436		AC006159.4	chr7:109776889-122417331	0	0	0.733491	0.04008	chr7:116151465-116305773	0	0.003905	0.889276	0.002004
RP11-44N11.3	0.0308331	0.608247	0.632204	0.426548	-0.02083	0.768707	2.13292	0.144166		RP11-44N11.3	chr8:118134681-137496901	0	0	0.255671	0.014028	chr8:123689919-124021543	0.269558	0.006292	0.525243	0.01002
LINC01267	0.0214637	0.738038	1.01088	0.314691	-0.0806736	0.264759	0.060238	0.80612		LINC01267	chr3:6825162-16843737	0	0	0.371472	0.006012	chr3:13116608-14859571	0	0.003688	0.442381	0.008016
RP11-676J15.1	-0.0324826	0.274692	0.111785	0.738122	-0.0531954	0.223007	0.648968	0.420482		RP11-676J15.1						chr18:68178657-72266291	0	0.003688	0.560682	0.01002
CTD-2337I7.1	0.0259457	0.659099	0.365134	0.545669	-0.0962329	0.114827	2.89809	0.0886847		CTD-2337I7.1	chr11:59053462-79863662	0	0	0.383333	0.01002	chr11:78137051-81598794	0	0.000434	0.621948	0.018036
RP11-119J18.1	-0.0294192	0.336911	3.3985	0.0652556	-0.00289363	0.953656	1.58954	0.207391		RP11-119J18.1	chr5:126949223-139630024	0.436707	0.007847	0.560495	0.038076	chr5:134090415-135220829	0	0.000217	0	0
RP11-923I11.5	0.0141407	0.735019	1.06613	0.301822	-0.0201033	0.726599	0.00253697	0.959829		RP11-923I11.5	chr12:41819315-55054601	0	0	0.481426	0.028056	chr12:51983958-52470576	0	0.000217	0	0
RP11-1157N2__B.2	0.00829771	0.795567	0.32346	0.569536	0.000526365	0.99086	0.00404465	0.949291		RP11-1157N2__B.2	chr18:9144357-22918127	0	0	0.300534	0.012024	chr18:14363580-18814902	0	0.002821	0.501165	0.008016
RP11-73M11.3	-0.00267984	0.945937	0.00600393	0.938238	0.0270475	0.664203	0.0436127	0.834576		RP11-73M11.3	chr13:101287639-113737713	0	0	0.345674	0.01002	chr13:111520580-113513682	0	0.000217	0.552405	0.028056
LINC00595	-0.0184908	0.657186	0.0387985	0.843848	0.0135829	0.841272	0.00871721	0.925613		LINC00595	chr10:75773362-85965237	0	0	0.519727	0.004008	chr10:80024048-80091567	1.86115	0.01432	0.503648	0.022044
LINC00589	0.0687695	0.253373	1.50041	0.220608	0.00275117	0.969356	0.495893	0.48131		LINC00589	chr8:23570489-54986044	0	0	0.207939	0.012024	chr8:29188572-29610042	0	0.000217	0.439069	0.008016
CTD-2619J13.13	0.136208	0.20808	0.409482	0.522232	-0.0308261	0.751224	0.665596	0.414591		CTD-2619J13.13
MKX-AS1	-0.0251458	0.463377	0.0098344	0.921004	-0.0344321	0.494028	1.58039	0.208705		MKX-AS1	chr10:21048775-32448480	0	0	0.519727	0.004008	chr10:27719124-28057855	0	0.000434	0.35204	0.012024
RP11-359G22.2	-0.0426951	0.535046	0.823628	0.364122	-0.131083	0.0727074	2.263	0.132497		RP11-359G22.2	chr20:17319646-22766828	0	0	0.456603	0.024048	chr20:22561479-23034274	0	0.000217	0	0
XXbac-B33L19.12	-0.066129	0.0359713	2.78123	0.0953752	-0.120664	0.00346338	3.69213	0.0546697		XXbac-B33L19.12						chr22:18590644-22107622	0.309648	0.006943	0.543527	0.158317
RP11-285E9.6	0.1868	0.176132	0.778871	0.377487	0.00196142	0.988588	1.81419	0.178006		RP11-285E9.6	chr17:58857126-80917016	0	0	0.442786	0.042084	chr17:75215486-75998414	0	0.000434	0.322747	0.002004
RP11-39E3.3	0.0184406	0.575869	0.557544	0.455251	-0.053358	0.279085	1.66467	0.196974		RP11-39E3.3	chr3:101791793-142205487	0	0	0.312136	0.004008	chr3:130534904-130735852	0	0.000434	0.320452	0.008016
RP11-8P13.5	-0.0450973	0.166542	1.68011	0.19491	-0.00124721	0.980051	0.00406506	0.949163		RP11-8P13.5	chr12:20635626-33290657	0	0	0.481567	0.028056	chr12:32943298-39342455	0	0.000217	0	0
RP4-751H13.7	0.157526	0.166893	1.8004	0.179664	0.407282	0.0158682	5.11348	0.0237406		RP11-474O21.5	chr1:9584442-23456290	0	0	0.455823	0.004008	chr1:12627680-12683421	0	0.000217	0.373863	0.008016
RP4-809F18.1	-0.0120569	0.698786	0.377649	0.538864	-0.0296366	0.509304	0.0251566	0.873978		RP4-809F18.1	chr12:112170376-133155338	0	0	0.551758	0.03006	chr12:125519102-128191931	0	0.000434	0	0
LINC00284	-0.147161	0.00302963	2.93123	0.0868812	-0.112378	0.134722	2.70028	0.100331		LINC00284	chr13:19450806-48703286	0	0	0.351154	0.01002	chr13:44479000-44607666	1.24433	0.011499	0.613679	0.034068
AC009229.5	0.0355749	0.416355	0.559687	0.454386	0.0391606	0.541657	0.0638957	0.800441		AC009229.5	chr2:20482519-39279808	0	0	0.17939	0.004008	chr2:37427232-38832850	0	0.000217	0.418405	0.02004
LINC00457	0.0260466	0.459601	0.119567	0.729504	0.0130425	0.796577	0.996171	0.318239		LINC00457	chr13:19450806-48703286	0	0	0.351154	0.01002	chr13:35006992-35510993	0.431207	0.007594	0.605404	0.03006
KB-318B8.7	0.0831679	0.257621	1.50699	0.219598	0.406017	0.0551721	7.27883	0.00697718		AC079610.1	chr2:212474786-225293000	0	0	0.660021	0.002004	chr2:213412426-214020913	0	0.003254	0.399192	0.022044
RP3-522D1.1	-0.0709737	0.0857848	0.237409	0.626084	-0.00530348	0.949392	0.0752142	0.783891		RP3-522D1.1	chr1:95155399-119384570	0	0	0.326812	0.006012	chr1:113273283-114236770	0	0.000434	0.373863	0.008016
RP11-834C11.4	0.241676	0.0528774	2.43608	0.118572	0.312447	0.102448	4.33463	0.0373445		AC079630.4	chr12:39543250-40898973	0	0	0.481532	0.028056	chr12:39942758-41470698	0	0.000217	0	0
CTD-2291D10.4	0.33396	0.0439504	4.58475	0.0322578	0.0684485	0.628767	0.0659861	0.797273		CTD-3035K23.7	chr17:58857126-80917016	0	0	0.442786	0.042084	chr17:60693968-60777067	0	0.000434	0.322747	0.002004
RP11-399B17.1	0.248474	0.0893432	4.91687	0.0265956	0.452027	0.0610788	0.99604	0.318271		LINC00313	chr21:33925531-47678295	0	0	0.299588	0.01002	chr21:44511736-44902866	0	0.000217	0.360123	0.016032
H19	0.0399804	0.623876	0.133285	0.71505	0.293211	0.0155707	5.9599	0.0146349
DKFZp434J0226	0.0137045	0.817439	2.24505	0.134043	0.0706262	0.476913	0.000723167	0.978546		DKFZp434J0226	chr19:43986023-52822696	0	0	0.491942	0.02004	chr19:46669163-46787483	0	0.001085	0.287191	0.004008
OPCML-IT1	-0.0353994	0.404347	0	1	-0.157036	0.0668195	0	1		OPCML-IT1	chr11:129663037-133288419	0	0	0.383333	0.01002	chr11:132208801-133707936	0	0.003254	0.627464	0.018036
AP000679.2	-0.103662	0.0102809	0.0776214	0.780547	-0.117082	0.0638038	2.63977	0.104218		AP000679.2	chr11:116067641-129524948	0	0	0.383333	0.01002	chr11:119605480-120076116	0	0.000434	0.624716	0.018036
RP11-44N11.2	-0.0384858	0.63915	0.610462	0.434614	-0.177222	0.100294	0.950537	0.329583		RP11-44N11.2	chr8:118134681-137496901	0	0	0.255671	0.014028	chr8:123689919-124021543	0.269558	0.006292	0.525243	0.01002
RP11-506K6.4	-0.0680991	0.635028	0.138087	0.71019	0.252714	0.255451	4.57912	0.0323638		RP4-630A11.3	chr1:63405794-67466908	0	0	0.340576	0.006012	chr1:65204140-66107546	0	0.000217	0.373863	0.008016
RP11-120M18.5	0.0304389	0.544742	0.205303	0.650474	0.0145682	0.838803	0.0777449	0.780377		RP11-120M18.5	chr17:58857126-80917016	0	0	0.442786	0.042084	chr17:66253871-66966487	0	0.000434	0.322747	0.002004
RP11-491F9.3	0.00464514	0.917487	0.447258	0.50364	-0.056992	0.381143	1.66731	0.19662		RP11-491F9.3	chr16:48723626-50461699	0	0	0.470097	0.026052	chr16:49321121-49520874	0.106991	0.004556	0.521588	0.004008
RP11-861E21.1	0.0368399	0.524448	0.131587	0.716792	-0.0210284	0.723409	1.42289	0.232928		RP11-861E21.1	chr18:9144357-22918127	0	0	0.300534	0.012024	chr18:12306884-12728127	0	0.000217	0.501165	0.008016
RP11-817J15.2	-0.00626762	0.854988	0.475904	0.490283	-0.0207264	0.664834	0.000304104	0.986087		RP11-817J15.2	chr11:102443271-106696050	0	0	0.383333	0.01002	chr11:102404130-102557784	0	0.000434	0.624363	0.018036
FAM230A	0.0192885	0.62672	0.962309	0.326606	-0.0466605	0.42171	0.117739	0.7315		FAM230A						chr22:18590644-22107622	0.309648	0.006943	0.543527	0.158317
RP11-276H19.1	0.10709	0.358305	0.00351215	0.952742	0.232824	0.230184	5.53264	0.0186649		LINC01314	chr15:78311343-80526610	0	0	0	0	chr15:80432330-81297420	0	0.000217	0.505351	0.016032
RP11-384O8.1	-0.0173965	0.706202	0.839923	0.359419	0.232808	0.0467187	10.4887	0.00120104		AC012668.2	chr2:212474786-225293000	0	0	0.660021	0.002004	chr2:216476038-216709832	0.165936	0.005207	0.431492	0.024048
RP11-57A1.1	0.0141435	0.707227	0	1	0.0564833	0.325836	0	1		RP11-57A1.1	chr17:58857126-80917016	0	0	0.442786	0.042084	chr17:66970369-71244166	0	0.000217	0.322747	0.002004
TMEM220-AS1	-0.127715	0.524808	0.210844	0.646106	0.23028	0.433733	4.10615	0.0427276		LA16c-380H5.6	chr16:2989841-3155006	0	0.003518	0.523904	0.032064	chr16:3003697-3035041	0	0.000434	0.568627	0.002004
CTA-384D8.31	-0.0532654	0.0618343	0.218644	0.640075	0.00423423	0.939744	2.59678	0.107081		CTA-384D8.31
TINCR	0.0628088	0.383884	1.14525	0.284547	-0.133836	0.210957	1.67889	0.195072		TINCR	chr19:284018-6851925	0	0	0.358745	0.014028	chr19:5556913-5921352	0	0.003471	0.57922	0.012024
TCERG1L-AS1	-0.0444397	0.421395	3.67095	0.0553686	-0.104377	0.0971691	1.37097	0.241645		TCERG1L-AS1	chr10:115894959-135225087	0	0	0.519727	0.004008	chr10:131984387-133779377	0	0.000434	0.349754	0.012024
LINC01021	0.0132912	0.784277	0.479632	0.488589	-0.0159357	0.810203	0.0883788	0.766248		LINC01021	chr5:27463236-27502029	0.399577	0.00627	0.59411	0.046092	chr5:24816077-29069777	0.115605	0.004556	0.831693	0.004008
RP11-366L20.3	0.0646873	0.348915	0.381915	0.53658	0.091532	0.423093	0.0855417	0.769923		RP11-366L20.3	chr12:66234758-77483908	0	0	0.551226	0.03006	chr12:66217394-66454490	0	0.000434	0	0
RP11-1C8.4	0.232724	0.0668439	7.45138	0.00633879	0.044883	0.647601	0.101554	0.749972		CYP4A22-AS1	chr1:40313849-53021961	0	0	0.455823	0.004008	chr1:47602136-47698703	0	0.000217	0.373863	0.008016
MGAT3-AS1	-0.00034638	0.993174	0.0433435	0.83508	0.0447109	0.539522	0.0302622	0.861897		MGAT3-AS1	chr22:36336578-40395084	0	0	0.288911	0.004008	chr22:39844793-39919524	0	0.000217	0.564079	0.178357
CTC-255N20.1	0.0392711	0.725674	0.0851839	0.770392	-0.0983976	0.222193	2.06424	0.15079		CTC-255N20.1	chr5:139808982-147639641	0.436707	0.007847	0.561088	0.038076	chr5:146465558-146767817	1.8e-05	0.004122	0	0
RP11-834C11.8	0.0230252	0.50462	1.0601	0.303191	0.216338	0.0185994	9.74291	0.00180015		RP11-314C9.1	chr2:20482519-39279808	0	0	0.17939	0.004008	chr2:37427232-38832850	0	0.000217	0.418405	0.02004
RP11-713C5.1	-0.114614	0.0185539	1.11378	0.291262	-0.0279974	0.766207	0.261912	0.608809		RP11-713C5.1						chr18:68178657-72266291	0	0.003688	0.560682	0.01002
CTA-126B4.7	-0.00550276	0.932305	3.81716	0.0507302	-0.106888	0.0855426	0.980741	0.322016		CTA-126B4.7	chr22:40415604-43091002	0	0	0.288911	0.004008	chr22:42776276-42982798	0	0.000434	0.564823	0.178357
RP11-586K2.1	0.0825981	0.162017	0.434182	0.509944	-0.0188458	0.785752	0.00125398	0.971752		RP11-586K2.1	chr8:55051861-109090197	0	0	0.207939	0.012024	chr8:89043128-91065166	0	0.000217	0.439069	0.008016
AC018816.3	-0.072902	0.57458	0.0108008	0.917227	-0.481934	0.0075841	1.0246	0.31143		AC018816.3	chr3:2212571-6817664	0	0	0.371472	0.006012	chr3:4891498-5294938	0	0.003688	0.442381	0.008016
GRM5-AS1	0.0220541	0.654287	0	1	0.0605325	0.403035	0	1		GRM5-AS1	chr11:86853548-95986160	0	0	0.383333	0.01002	chr11:88237649-89030501	0	0.000217	0.624953	0.018036
RP4-758J18.10	-0.0383264	0.742932	3.04817	0.0808283	-0.15944	0.328422	0.163353	0.686088		RP4-758J18.10
CDKN2B-AS1	0.178605	0.175013	2.62945	0.104898	0.348697	0.0736565	1.54084	0.214493		CDKN2B-AS1	chr9:16385303-34561188	0	0	0.241526	0.008016	chr9:21963430-23687299	0.148785	0.004556	0.385408	0.04008
TNRC6C-AS1	0.0515905	0.725559	0.181178	0.670363	-0.330021	0.065491	0.607311	0.435802		TNRC6C-AS1	chr17:58857126-80917016	0	0	0.442786	0.042084	chr17:75999136-76158707	0	0.000217	0.322747	0.002004
RP11-626E13.1	-0.0102587	0.780245	0.201081	0.653849	0.177692	0.06778	6.53931	0.0105516		RP11-320N7.2	chr12:3174351-9310151	0	0	0.470287	0.026052	chr12:3880911-4640362	0	0.003905	0.858999	0.002004
RP11-778J15.1	0.0196019	0.619037	0.112651	0.737146	0.171784	0.0168026	7.67382	0.00560279		AP000797.4	chr11:109340788-115913070	0	0	0.383333	0.01002	chr11:114548346-116655712	0	0.000217	0.625656	0.018036
CTD-2269F5.1	-0.120894	0.0740388	0.773476	0.379144	-0.201102	0.0127902	0.00292753	0.95685		CTD-2269F5.1	chr5:78689212-91397919	0	0	0.534802	0.034068	chr5:83028835-85571722	0	0.000434	0	0
TYMSOS	0.0163185	0.886448	1.31683	0.251161	-0.0677791	0.559168	0.221995	0.637524		TYMSOS						chr18:329586-917121	0	0.000217	0.501165	0.008016
RP11-557L19.1	0.0241795	0.691108	0.194246	0.659406	0.0544689	0.63242	0.0025688	0.959578		RP11-557L19.1	chr2:484222-19681496	0	0	0.17939	0.004008	chr2:7055660-8523887	0	0.000217	0.419181	0.02004
RP11-472K17.3	0.00206973	0.970871	1.01088	0.314693	-0.0925453	0.163147	0.112088	0.73778		RP11-472K17.3	chr13:101287639-113737713	0	0	0.345674	0.01002	chr13:110405127-111215794	0	0.000217	0.552643	0.028056
RP11-680C21.1	-0.0525609	0.334912	2.12399	0.145008	-0.122643	0.0988358	1.37571	0.240833		RP11-680C21.1	chr17:987221-19870723	0	0	0.41005	0.032064	chr17:11064288-11499211	0	0.003905	0.456392	0.014028
SCEL-AS1	-0.0606123	0.195411	0	1	-0.0523117	0.42199	0	1		SCEL-AS1	chr13:66815968-79831257	0	0	0.346475	0.01002	chr13:78091596-78193621	1.39962	0.01215	0.597427	0.036072
P4HA2-AS1	-0.0806416	0.146156	0.126634	0.721948	-0.147688	0.0351937	0.00342476	0.953333		P4HA2-AS1	chr5:126949223-139630024	0.436707	0.007847	0.560495	0.038076	chr5:131407508-131625169	0	0.000217	0	0
RP11-12A2.3	0.0246532	0.54028	1.29047	0.255962	0.163035	0.0366367	6.80352	0.00909786		RP11-366L20.2	chr12:66234758-77483908	0	0	0.551226	0.03006	chr12:66217394-66454490	0	0.000434	0	0
LINC00475	-0.085201	0.249066	2.27392	0.131566	-0.125931	0.145622	1.04273	0.307188		LINC00475	chr9:94812076-95078852	0.240913	0.004131	0.395631	0.01002	chr9:94793358-94923148	0	0.000217	0.446987	0.052104
LINC01552	-0.00212989	0.968162	0.0238794	0.877192	-0.0990769	0.0560608	1.51811	0.217906		LINC01552	chr10:21048775-32448480	0	0	0.519727	0.004008	chr10:23379444-23731402	0	0.000217	0.35321	0.012024
CTB-147N14.6	0.0440435	0.61666	0.0681104	0.794108	0.0631046	0.640886	0.16034	0.688843		CTB-147N14.6	chr19:43986023-52822696	0	0	0.491942	0.02004	chr19:47218599-47446562	0	0.000434	0.287191	0.004008
RP11-1008C21.1	0.0947391	0.35598	0.0338812	0.85396	0.111454	0.486051	0.0432816	0.835196		RP11-1008C21.1	chr15:23687685-46828748	0	0	0	0	chr15:38208471-39891479	0	0.000217	0.503446	0.016032
AC008132.15	-0.00140009	0.977101	0	1	-0.0755298	0.363433	0	1		AC008132.15						chr22:18590644-22107622	0.309648	0.006943	0.543527	0.158317
RP11-230G5.2	0.127342	0.197744	4.97708	0.0256853	-0.105524	0.142571	0.245342	0.620374		AP000695.4	chr21:33925531-47678295	0	0	0.299588	0.01002	chr21:37794606-38063364	0	0.000434	0.360123	0.016032
CTD-3194G12.2	0.0100977	0.818682	0.0272414	0.868905	-0.0550506	0.284831	1.20051	0.273219		CTD-3194G12.2	chr17:27768048-41041512	0	0	0.424468	0.04008	chr17:34966033-35305369	0	0.000434	0.322747	0.002004
RP11-404P21.5	-0.0225843	0.50154	0.507464	0.476239	0.150747	0.0191985	6.3649	0.01164		RP11-1055B8.2	chr17:58857126-80917016	0	0	0.442786	0.042084	chr17:79284302-79424326	0	0.000217	0.322747	0.002004
AC137932.6	-0.0483102	0.66872	1.48535	0.222939	-0.0450773	0.741872	0.169502	0.680555		AC137932.6
RP11-491F9.5	0.024392	0.549089	1.28228	0.257476	-0.0789552	0.0978318	1.82007	0.177304		RP11-491F9.5	chr16:48723626-50461699	0	0	0.470097	0.026052	chr16:49321121-49520874	0.106991	0.004556	0.521588	0.004008
AP000695.4	0.187969	0.0602349	4.1901	0.0406607	0.145233	0.307518	4.10807	0.0426789		RP11-615I2.2	chr16:59572678-74857287	0	0	0.470097	0.026052	chr16:68670071-68764494	0.941958	0.010631	0.657779	0.008016
RP11-221N13.2	0.0833443	0.0587104	6.02961	0.0140678	0.0105706	0.838346	0.145436	0.702935		RP11-1C8.4	chr8:55051861-109090197	0	0	0.207939	0.012024	chr8:103134255-104505017	0	0.003905	0.525243	0.01002
RP11-353N14.4	-0.0320177	0.53056	0.00581057	0.939238	0.00910926	0.913597	1.15029	0.283489		RP11-353N14.4	chr17:58857126-80917016	0	0	0.442786	0.042084	chr17:77669535-78093822	0	0.000217	0.322747	0.002004
RP4-614C15.3	0.0631834	0.0847613	4.79074	0.0286131	0.0734917	0.177304	2.32403	0.127389		RP1-244F24.1	chr6:37987864-51816684	0	0	0.588573	0.004008	chr6:45294646-45866613	0	0.000434	0.222076	0.008016
RP11-244M2.1	0.024936	0.802719	1.01242	0.314324	-0.0132222	0.931599	0.0967975	0.755707		RP11-244M2.1	chr18:29679675-45981769	0	0	0.301618	0.012024	chr18:36598772-40319736	0	0.000434	0.496675	0.008016
DUXAP8	0.0571552	0.626005	0.665827	0.41451	0.416789	0.0127987	3.14127	0.0763343		DUXAP8
RP11-141O11.1	-0.057314	0.123751	0.0398184	0.841836	-0.0533277	0.326517	0.193127	0.660327		RP11-141O11.1	chr5:51085083-71305228	0	0	0.515559	0.036072	chr5:68179333-68385081	0	0.000434	0	0
RP11-117L5.1	0.00453782	0.937916	0.955657	0.328284	-0.109686	0.103792	1.03079	0.309972		RP11-117L5.1	chr12:112170376-133155338	0	0	0.551758	0.03006	chr12:129796809-131272228	0	0.004122	0	0
CTC-242N15.1	0.0584023	0.266371	0.353442	0.552171	-0.0559468	0.409161	0.212934	0.644478		CTC-242N15.1	chr5:78689212-91397919	0	0	0.534802	0.034068	chr5:86413961-87482002	0	0.000434	0	0
CTD-3064M3.7	-0.0185041	0.876475	0.257831	0.611614	-0.143095	0.378907	0.298168	0.585033		CTD-3064M3.7	chr8:137536788-143900017	0	0	0.257236	0.014028	chr8:142320069-143526527	0.309648	0.006726	0.544276	0.012024
RP11-510N19.5	0.0106862	0.827928	0.00271464	0.958447	-0.0542523	0.426261	0.872209	0.350345		RP11-510N19.5	chr1:196013973-212118738	0.303544	0.004992	0.630945	0.056112	chr1:201864239-202131707	0	0.000217	0.280802	0.006012
LINC00973	-0.024623	0.569205	0.0888585	0.765633	0.192564	0.0767377	1.19322	0.274681		LINC00973	chr3:98426865-101760996	0	0	0.312136	0.004008	chr3:98699131-99518325	0	0.000217	0.32202	0.008016
CTD-3060P21.1	0.0742748	0.621104	0.520089	0.470804	-0.377615	0.0024711	0.427921	0.513011		CTD-3060P21.1	chr17:987221-19870723	0	0	0.41005	0.032064	chr17:2203025-5672737	0	0.003905	0.54394	0.016032
LINC00511	-0.0230811	0.803697	1.26416	0.260865	0.0613638	0.681606	0.140463	0.707822		LINC00511	chr17:58857126-80917016	0	0	0.442786	0.042084	chr17:66970369-71244166	0	0.000217	0.322747	0.002004
NR2F1-AS1	-0.0676244	0.509971	0.108675	0.741658	-0.0903122	0.560365	0.164908	0.684677		NR2F1-AS1	chr5:91399115-98475240	0	0.002988	0.538687	0.036072	chr5:90682703-92962330	0.005345	0.004122	0	0
FGF14-IT1	0.0631245	0.250156	4.11508	0.0425024	-0.0677748	0.299701	1.12614	0.288599		SFTA1P	chr10:415240-14700243	0	0	0.519727	0.004008	chr10:9314364-10994159	0	0.003688	0.42359	0.014028
FLJ16779	0.0311985	0.617605	1.62411	0.20252	0.163728	0.149534	1.5295	0.216188		FLJ16779	chr20:56530409-62219648	0	0	0.45868	0.024048	chr20:61635445-62029711	0	0.000217	0	0
HAGLR	-0.0452984	0.630434	0.833288	0.361323	0.207732	0.129845	0.77021	0.380152		HAGLR	chr2:176618797-177415616	0.303544	0.00483	0.813094	0.004008	chr2:177000616-177047801	0	0.000434	0.357757	0.02004
RP11-519G16.5	0.102497	0.291001	2.87413	0.0900135	-0.155574	0.276644	0.86419	0.352569		RP11-519G16.5	chr15:23687685-46828748	0	0	0	0	chr15:44491604-45880003	0	0.004122	0.54815	0.018036
RP13-122B23.8	-0.0938722	0.536023	0.713292	0.398353	0.00360537	0.986999	0.492394	0.482861		RP13-122B23.8	chr9:139455839-140708768	0.062549	0.003711	0.37665	0.01002	chr9:139969969-140493694	0	0.000217	0.415937	0.058116
RP6-65G23.5	0.0129602	0.826035	0.00284018	0.957498	-0.0267065	0.697193	1.03454	0.309094		RP6-65G23.5	chr14:29021928-75424419	0	0	0.41836	0.022044	chr14:71142612-71370803	0	0.000434	0.467911	0.002004
RP11-129M6.1	-0.0535376	0.0987648	1.09675	0.294981	0.13089	0.00366341	9.98573	0.00157758		AC013271.3	chr2:109088951-111967592	0	0	0.3396	0.006012	chr2:109745176-111872610	0	0.000217	0.374039	0.018036
RP11-20J15.3	-0.0790028	0.0310616	3.51648	0.0607614	-0.12297	0.0170972	0.963679	0.326262		RP11-20J15.3	chr10:36885562-60382494	0	0	0.519727	0.004008	chr10:44445578-44882820	0.512652	0.007811	0.385268	0.018036
LINC00704	0.00878377	0.831471	1.53706	0.215056	0.130394	0.105818	4.19745	0.0404847		RP3-449M8.6	chr14:29021928-75424419	0	0	0.41836	0.022044	chr14:74668366-74963994	0	0.003471	0.633013	0.004008
LINC00607	0.0657639	0.543395	2.1768	0.140105	-0.0846985	0.570901	0.0093885	0.92281		LINC00607	chr2:212474786-225293000	0	0	0.660021	0.002004	chr2:216476038-216709832	0.165936	0.005207	0.431492	0.024048
RP11-499O7.7	-0.00248209	0.941698	0.00754458	0.930783	0.119076	0.0403954	5.23307	0.0221614		AC093381.2	chr2:212474786-225293000	0	0	0.660021	0.002004	chr2:213412426-214020913	0	0.003254	0.399192	0.022044
RP1-68D18.4	0.137664	0.30757	0.18004	0.671339	0.0571942	0.701434	0.0742316	0.785272		RP1-68D18.4	chr11:33302363-35242907	0	0	0.451574	0.012024	chr11:35159353-35254436	0	0.000217	0.54085	0.014028
RP11-57C13.6	-0.0225404	0.489251	0.0112367	0.91558	0.11651	0.0491447	3.98109	0.0460136		LINC01483	chr17:58857126-80917016	0	0	0.442786	0.042084	chr17:66970369-71244166	0	0.000217	0.322747	0.002004
RP11-392E22.11	0.0198278	0.584228	0.447911	0.503329	0.110725	0.0598823	4.04666	0.0442588		RP3-449M8.9	chr14:29021928-75424419	0	0	0.41836	0.022044	chr14:74668366-74963994	0	0.003471	0.633013	0.004008
RP1-313L4.3	0.00713326	0.894168	0.00466364	0.945554	0.121166	0.352446	0.171576	0.678715		RP1-313L4.3	chr1:158728389-181529752	0.303544	0.004779	0.643316	0.054108	chr1:167688459-168223264	0	0.000217	0.280802	0.006012
RP11-855O10.2	-0.0404264	0.495756	0.00607663	0.937866	-0.038569	0.690812	0.0040447	0.94929		RP11-855O10.2	chr11:59053462-79863662	0	0	0.383333	0.01002	chr11:61361300-61518237	0	0.000434	0.581128	0.016032
CTD-3064H18.4	-0.0719629	0.294521	0.437546	0.508309	-0.164956	0.0538792	3.13169	0.0767841		CTD-3064H18.4	chr19:36603742-41886203	0	0	0.491942	0.02004	chr19:37409719-38039404	0	0.000217	0.243748	0.002004
RP11-629N8.3	0.0565128	0.289455	4.3683	0.0366135	0.0438202	0.542003	0.502158	0.478553		LINC00891	chrX:56823881-81264783	0	0	0.171911	0.014028	chrX:70756155-70997060	0	0.000217	0.163334	0.008016
RP11-861E21.2	0.0762312	0.530508	0.108045	0.74238	-0.117545	0.484635	1.83819	0.175164		RP11-861E21.2	chr18:9144357-22918127	0	0	0.300534	0.012024	chr18:12306884-12728127	0	0.000217	0.501165	0.008016
CTB-114C7.4	0.0350817	0.591368	0.962773	0.326489	0.0598092	0.559426	0.48061	0.488146		CTB-114C7.4	chr5:153043017-174065864	0.436707	0.00693	0.550925	0.038076	chr5:169663537-169750439	0	0.000434	0	0
RP11-161M6.2	0.0149909	0.88809	2.94408	0.086193	0.0138477	0.92886	0.0442832	0.833328		RP11-161M6.2	chr16:798658-1161810	0	0	0.512284	0.03006	chr16:653503-1349209	0	0.000434	0.336709	0.004008
AC139099.5	0.00916922	0.863853	0.443449	0.505462	-0.026514	0.709749	3.35659	0.0669366		AC139099.5
RP3-525N10.2	0.0176609	0.820964	1.0322	0.309643	-0.102948	0.163172	1.98804	0.158546		RP3-525N10.2	chr6:68837690-75610367	0	0	0.400005	0.002004	chr6:68177635-70373237	0	0.000434	0.32486	0.01002
CTC-277H1.7	0.460736	0.025447	1.81596	0.177795	-0.021171	0.937456	0.0339197	0.853878		CTC-277H1.7	chr16:59572678-74857287	0	0	0.470097	0.026052	chr16:67180756-67323621	0.231546	0.005858	0.601188	0.008016
RP11-357P18.2	-0.0076715	0.931652	0.00777737	0.929726	-0.0893698	0.439102	1.30398	0.253488		RP11-357P18.2	chr1:196013973-212118738	0.303544	0.004992	0.630945	0.056112	chr1:207494416-207664488	0	0.000217	0.280802	0.006012
CTD-2154I11.2	0.193479	0.380383	0.00495094	0.943905	-0.237553	0.0835945	1.28068	0.257773		CTD-2154I11.2	chr5:91399115-98475240	0	0.002988	0.538687	0.036072	chr5:95036934-95184220	0	0.000434	0	0
CTD-2541J13.1	0.0820604	0.330173	0.187931	0.664644	0.109807	0.395802	4.47737	0.0343466		RP11-624M8.1	chr6:125587961-132130874	0	0	0.400005	0.002004	chr6:125585733-126063210	0	0.000434	0.472576	0.014028
RP4-647J21.1	0.0440392	0.540122	0.403587	0.525242	0.0620948	0.571564	1.00107	0.317051		RP4-647J21.1	chr7:40202490-46050786	0	0	0.735008	0.036072	chr7:44999440-45019814	0	0.000217	0	0
RP11-650P15.1	0.0372286	0.428561	6.03605	0.0140166	-0.00445676	0.935016	0.803616	0.370015		RUNDC3A-AS1	chr17:41126068-45351118	0	0	0.441345	0.042084	chr17:42282073-42395352	0	0.000217	0.322747	0.002004
TEX26-AS1	-0.0672266	0.203169	1.25091	0.263379	0.0771556	0.517007	0.0135042	0.907488		TEX26-AS1	chr13:19450806-48703286	0	0	0.351154	0.01002	chr13:31477730-31502986	0.737827	0.008679	0.579954	0.03006
RP11-82L18.2	0.0435748	0.76479	0.171878	0.678448	-0.165502	0.384501	0.881656	0.347749		RP11-82L18.2	chr9:90756430-94666270	0	0	0.289586	0.008016	chr9:91360186-91929573	0	0.000217	0.458991	0.0501
AC004540.5	0.0659492	0.655305	0.282496	0.59507	0.27144	0.24984	0.516047	0.472533		AC004540.5	chr7:24873648-40075073	0	0	0.734887	0.036072	chr7:26244230-26687685	0	0.000217	0	0
RP11-259O2.1	0.00542965	0.881972	0.498303	0.480247	0.101727	0.135827	4.00896	0.0452592		MIR181A2HG	chr9:96106957-127551136	0	0	0.290502	0.008016	chr9:126763128-127639695	0	0.000217	0.424973	0.056112
LA16c-380H5.5	0.0339082	0.831751	1.95516	0.162032	-0.194501	0.383413	0.511957	0.474293		LA16c-380H5.5	chr16:2989841-3155006	0	0.003518	0.523904	0.032064	chr16:3036551-3087556	0	0.000217	0.568627	0.002004
RP11-418J17.3	-0.0487433	0.194262	1.42558	0.232487	0.10124	0.07225	4.2208	0.0399313		AC104655.3	chr2:96734657-106956001	0	0	0.3396	0.006012	chr2:102674440-107126050	0	0.000217	0.374039	0.018036
CTA-384D8.35	-0.0566295	0.514857	0.0572542	0.81089	0.0139931	0.922651	0.352499	0.552702		CTA-384D8.35
RP11-80H8.4	-0.0241981	0.816892	0.388313	0.533188	-0.211158	0.00209254	1.19452	0.27442		RP11-80H8.4	chr3:142302477-167113205	0	0	0.317909	0.004008	chr3:142809758-142927238	0	0.000434	0.320452	0.008016
CYP1B1-AS1	-0.0830734	0.535457	1.08419	0.297761	-0.267221	0.158677	0.937897	0.332819		CYP1B1-AS1	chr2:20482519-39279808	0	0	0.17939	0.004008	chr2:37427232-38832850	0	0.000217	0.418405	0.02004
LINC00887	0.0459151	0.633195	0.00114282	0.973032	-0.0128609	0.92609	0.28838	0.59126		LINC00887	chr3:191386480-194235465	0	0	0.247458	0.006012	chr3:193003109-194072958	0	0.000217	0.324944	0.008016
RP11-46A10.2	-0.00633644	0.887482	1.50901	0.21929	0.118372	0.269574	0.622095	0.43027		RP11-46A10.2	chr1:158728389-181529752	0.303544	0.004779	0.643316	0.054108	chr1:180244190-180995345	0	0.000434	0.280802	0.006012
RP11-1134I14.8	-0.0320153	0.818314	0.377896	0.538731	-0.465667	0.000265061	1.45638	0.227507		RP11-1134I14.8	chr8:23570489-54986044	0	0	0.207939	0.012024	chr8:42606359-50245215	0	0.000217	0.439069	0.008016
HCG22	-0.108393	0.14597	0.0329482	0.855962	-0.0529466	0.650977	0.215024	0.642858		HCG22	chr6:25903308-31054511	0	0	0.574972	0.004008	chr6:31005726-31101674	0	0.000217	0.222076	0.008016
RP3-510D11.2	-0.204553	0.267555	1.18343	0.276659	-0.287741	0.197665	1.31415	0.251646		RP3-510D11.2	chr1:5005480-9550248	0	0	0.348913	0.006012	chr1:9159112-9304731	0	0.000217	0.373863	0.008016
MUC19	0.0565398	0.511909	0.0321014	0.857805	0.0340205	0.782918	0.284401	0.593831		MUC19	chr12:39543250-40898973	0	0	0.481532	0.028056	chr12:39942758-41470698	0	0.000217	0	0
RP11-363E7.4	-0.054456	0.842324	0.00233592	0.961452	-1.18982	0.00447751	1.48418	0.223122		RP11-363E7.4	chr9:16385303-34561188	0	0	0.241526	0.008016	chr9:19372990-19497270	0.144524	0.004556	0.385408	0.04008
RP11-356N1.2	-0.0105525	0.809848	0.781369	0.376723	0.0154246	0.807761	0.402981	0.525554		RP11-356N1.2	chr1:95155399-119384570	0	0	0.326812	0.006012	chr1:108026510-108673908	0	0.000434	0.373863	0.008016
RP11-802D6.1	-0.0513042	0.25984	0.193354	0.66014	0.0982416	0.354336	4.73143	0.0296162		DOCK9-AS2	chr13:89176263-101259051	0	0	0.345674	0.01002	chr13:99105892-99906844	0	0.000217	0.551749	0.028056
RP1-68D18.2	0.0993763	0.434354	0.793404	0.373073	0.0536107	0.756318	1.14965	0.283622		RP1-68D18.2	chr11:33302363-35242907	0	0	0.451574	0.012024	chr11:35159353-35254436	0	0.000217	0.54085	0.014028
RP11-443B7.1	-0.0260635	0.779166	2.70487	0.100042	-0.114303	0.201238	0.113581	0.736103		RP11-443B7.1	chr1:228023468-236385379	0.436707	0.006309	0.619408	0.058116	chr1:234503369-235272357	0	0.000217	0.280802	0.006012
LINC00942	-0.0373792	0.649224	2.34614	0.125593	-0.0955431	0.361092	1.8305	0.176069		LINC00942	chr12:889902-2787850	0	0	0.470287	0.026052	chr12:1301401-1900735	0.148785	0.004556	0.517131	0.004008
ZNF883	0.136948	0.327928	0.27451	0.600322	-0.25848	0.167595	0.877294	0.348944		ZNF883	chr9:96106957-127551136	0	0	0.290502	0.008016	chr9:114980618-116013420	0	0.000217	0.42371	0.056112
AC090505.6	-0.0560052	0.473487	1.73921	0.187238	-0.0632545	0.634446	0.0412191	0.839115		AC090505.6	chr3:194278149-197538677	0	0	0.247458	0.006012	chr3:194411494-194994628	0	0.000434	0.324944	0.008016
RP11-485G7.5	0.0743008	0.570932	0.121573	0.727334	-0.17137	0.0232865	0.092569	0.760936		RP11-485G7.5	chr16:8890574-12805634	0	0	0.511493	0.03006	chr16:11037738-11558757	0	0.000434	0.568627	0.002004
LINC01540	0.0813367	0.632959	0.850223	0.356489	0.56286	0.0451183	0.554091	0.456651		LINC01540	chr18:2783456-9071675	0	0	0.300534	0.012024	chr18:3463965-5144551	0.123725	0.004556	0.478355	0.01002
KCNJ2-AS1	-0.031252	0.854935	3.21297	0.0730567	-0.512895	0.0330317	3.06046	0.0802191		KCNJ2-AS1	chr17:58857126-80917016	0	0	0.442786	0.042084	chr17:66970369-71244166	0	0.000217	0.322747	0.002004
CTB-129P6.7	-0.019491	0.78998	0.760462	0.383184	-0.0826981	0.360956	1.93852	0.163829		CTB-129P6.7	chr19:43986023-52822696	0	0	0.491942	0.02004	chr19:45416967-45452845	0	0.000217	0.243748	0.002004
AC046143.3	-0.0849264	0.66938	0.355138	0.551219	-0.448581	0.0741437	3.69051	0.0547227		AC046143.3	chr3:194278149-197538677	0	0	0.247458	0.006012	chr3:194114919-194409891	0	0.000217	0.324944	0.008016
ABHD11-AS1	0.0700607	0.496727	0.84892	0.356858	-0.253991	0.0581916	2.21717	0.136483		ABHD11-AS1	chr7:72820777-79316892	0	0	0.733042	0.036072	chr7:71914152-73701914	0	0.003471	0.781928	0.002004
CTD-3035K23.7	-0.0190999	0.763687	4.98771	0.025528	-0.113054	0.101031	2.64453	0.103907		FOXD2-AS1	chr1:40313849-53021961	0	0	0.455823	0.004008	chr1:47798805-47907197	0	0.000217	0.373863	0.008016
RP11-557H15.4	-0.11804	0.134132	2.49585	0.114147	-0.0071999	0.967986	0.00391901	0.950083		RP11-557H15.4	chr6:132131180-135058011	0	0.001266	0.325607	0.004008	chr6:134458210-135237158	0	0.000434	0.511324	0.012024
RP11-329B9.4	0.176527	0.264865	1.4079	0.235406	-0.016363	0.942749	0.0019922	0.964399		RP11-329B9.4	chr3:184049399-184533097	0	0.003352	0.428278	0.006012	chr3:184437480-184774752	0	0.000434	0.319904	0.008016
RP11-309L24.4	-0.119723	0.41342	1.72127	0.18953	0.0568033	0.79947	0.392546	0.530964		RP11-309L24.4	chr7:123920784-138752239	0	0	0.733491	0.04008	chr7:128495840-128568392	0	0.000434	0	0
MIR222HG	0.0249538	0.827047	2.51847	0.112519	-0.209457	0.129601	0.701362	0.402327		MIR222HG	chrX:41938937-50919801	0	0	0.174717	0.016032	chrX:45605470-46352982	0	0.000217	0.332012	0.008016
RP1-228H13.5	-0.0346784	0.880795	0.130637	0.717773	-0.281067	0.391179	1.11948	0.290029		RP1-228H13.5	chr1:40313849-53021961	0	0	0.455823	0.004008	chr1:40895818-41085926	0	0.003905	0.373863	0.008016
RP11-98D18.17	-0.0714219	0.246956	0.878619	0.34858	-0.162976	0.00456502	1.97219	0.160216		RP11-98D18.17	chr1:149881398-153613117	0.065961	0.003918	0.583216	0.044088	chr1:151740420-151962689	0	0.000217	0.280802	0.006012
RP11-329B9.3	0.127228	0.383258	2.62472	0.105211	0.0194563	0.922514	0.0100143	0.920288		RP11-329B9.3	chr3:184049399-184533097	0	0.003352	0.428278	0.006012	chr3:184437480-184774752	0	0.000434	0.319904	0.008016
CTD-2369P2.8	-0.0666042	0.491803	0.00477608	0.944903	-0.146124	0.198697	0.550868	0.457963		CTD-2369P2.8	chr19:7840287-22202166	0	0	0.358745	0.014028	chr19:10330012-10708692	0.309648	0.006726	0.598772	0.014028
RP1-244F24.1	-0.02093	0.672794	8.01417	0.00464128	-0.0826817	0.158604	3.18817	0.0741729		LINC01426	chr21:33925531-47678295	0	0	0.299588	0.01002	chr21:36093667-37357595	0	0.000217	0.360123	0.016032
VAC14-AS1	-0.118494	0.173678	2.23279	0.13511	0.0116685	0.944236	0.296398	0.58615		VAC14-AS1	chr16:59572678-74857287	0	0	0.470097	0.026052	chr16:70722940-70836370	0.274952	0.006292	0.657779	0.008016
SPANXA2-OT1	0.0785778	0.503209	0.190376	0.662604	-0.00269355	0.986413	0.12913	0.719335		SPANXA2-OT1	chrX:132300757-141690987	0	0	0.253046	0.016032	chrX:139867192-141287675	0	0.003688	0.155112	0.008016
MIR31HG	-0.0697065	0.0439193	1.17251	0.278885	-0.0746562	0.170815	0.0540243	0.816203		MIR31HG	chr9:16385303-34561188	0	0	0.241526	0.008016	chr9:21525011-21562757	0.02133	0.004339	0.385408	0.04008
CTD-2516F10.4	0.031651	0.802975	0.00621366	0.93717	-0.0335198	0.790845	0.0916077	0.762143		CTD-2516F10.4	chr11:4772053-32645553	0	0	0.451574	0.012024	chr11:7019668-8193244	0	0.000217	0.53861	0.014028
LINC00086	-0.0725339	0.573381	0.196056	0.657923	-0.211174	0.212025	1.22671	0.268048		LINC00086	chrX:132300757-141690987	0	0	0.253046	0.016032	chrX:134164018-135216802	0	0.000217	0.155112	0.008016
RP11-964E11.2	0.0830151	0.453715	0.781497	0.376684	0.070308	0.695324	0.576819	0.447562		RP11-964E11.2	chr14:29021928-75424419	0	0	0.41836	0.022044	chr14:37061658-37145863	0	0.000217	0.467911	0.002004
AC002064.5	-0.0607339	0.0890367	2.22081	0.136162	0.0800615	0.188877	3.93558	0.0472749		RP11-259K15.2	chr14:29021928-75424419	0	0	0.41836	0.022044	chr14:36639206-36843139	0	0.000217	0.467911	0.002004
AE000661.50	-0.0222793	0.485905	4.66356	0.0308092	-0.110174	0.00680175	2.15212	0.142373		RP11-832A4.7	chr11:116067641-129524948	0	0	0.383333	0.01002	chr11:118123646-118174042	0	0.000434	0.624716	0.018036
LA16c-380H5.2	0.0611549	0.590782	1.21677	0.269996	-0.126828	0.137192	0.36333	0.546663		LA16c-380H5.2	chr16:2989841-3155006	0	0.003518	0.523904	0.032064	chr16:3036551-3087556	0	0.000217	0.568627	0.002004
PP14571	0.0168912	0.88755	0.262038	0.608723	-0.065836	0.710978	0.898357	0.343223		PP14571	chr2:240987844-242476062	0	0	0.660021	0.002004	chr2:240967916-241416047	0.309648	0.006943	0.436835	0.024048
AP001271.3	-0.0231537	0.445166	0.0241794	0.876429	0.0745918	0.142637	3.90794	0.0480584		RARA-AS1	chr17:27768048-41041512	0	0	0.424468	0.04008	chr17:38466377-38588234	0	0.000217	0.322747	0.002004
NAMA	-0.0349724	0.510029	0.001609	0.968004	0.0332443	0.72039	3.96431	0.0464745		RP11-283G6.4	chr12:20635626-33290657	0	0	0.481567	0.028056	chr12:26237044-26488338	0	0.000434	0	0
AC004012.1	-0.0584767	0.181135	0.212503	0.644813	-0.0933365	0.11535	0.637875	0.424482		AC004012.1	chr7:80280626-104138686	0	0	0.733042	0.036072	chr7:94988980-95102534	0	0.003471	0.781928	0.002004
RP1-102K2.8	-0.0483491	0.529343	2.40131	0.121233	-0.136835	0.205545	2.09693	0.147596		RP1-102K2.8	chr22:22096802-36314893	0	0	0.288911	0.004008	chr22:30575812-31082557	0	0.00217	0.563982	0.180361
RP11-266A24.1	0.319677	0.0103731	1.90025	0.16805	-0.0644138	0.615005	1.79998	0.179714		RP11-266A24.1	chr11:4772053-32645553	0	0	0.451574	0.012024	chr11:22883883-26209427	0	0.000434	0.540299	0.014028
PGM5P3-AS1	-0.0226479	0.587317	4.50906	0.0337157	0.0456809	0.495246	0.301295	0.583072		CTD-2291D10.4	chr19:22242054-35249469	0	0	0.335548	0.016032	chr19:22935836-23333246	0	0.000217	0.414787	0.006012
AC141928.1	0.0584935	0.532162	0.399448	0.527374	0.10554	0.422414	0.0210932	0.884525		AC141928.1	chr4:1053934-4914512	0.338314	0.00525	0.61168	0.012024	chr4:3463452-4290105	0	0.000217	0.39273	0.004008
KB-208E9.1	0.076787	0.569258	0.159829	0.689314	-0.325669	0.00184474	1.34643	0.245902		KB-208E9.1	chr22:22096802-36314893	0	0	0.288911	0.004008	chr22:23816428-24079593	0	0.000434	0.561646	0.172345
RP11-98D18.9	0.143513	0.56042	0.0751746	0.783946	-0.545907	0.0573267	2.54829	0.110413		RP11-98D18.9	chr1:149881398-153613117	0.065961	0.003918	0.583216	0.044088	chr1:151740420-151962689	0	0.000217	0.280802	0.006012
RP5-1096D14.6	-0.067281	0.175933	0.863475	0.352768	0.0488598	0.671672	0.771826	0.379653		RP5-1096D14.6	chr12:889902-2787850	0	0	0.470287	0.026052	chr12:1901485-2120558	0	0.003905	0.858999	0.002004
RP11-626H12.2	-0.00675867	0.947145	0.630023	0.427347	0.234905	0.272855	0.0886898	0.765849		RP11-626H12.2	chr11:59053462-79863662	0	0	0.383333	0.01002	chr11:69587583-70053547	0	0.000217	0.58522	0.016032
RP11-109J4.1	0.113445	0.118368	0.154708	0.694076	-0.0706671	0.275843	0.974752	0.323498		RP11-109J4.1	chr5:153043017-174065864	0.436707	0.00693	0.550925	0.038076	chr5:159986928-160973475	0	0.000217	0	0
RP11-399O19.9	-0.230617	0.267661	0.068104	0.794118	-0.541747	0.0371158	0.847168	0.357355		RP11-399O19.9	chr10:85992174-92802969	0	0	0.519727	0.004008	chr10:90776083-90983629	1.95612	0.015187	0.50718	0.022044
LINC01356	0.0524708	0.696186	0.0684865	0.793553	-0.0162722	0.916494	1.23469	0.266497		LINC01356	chr1:95155399-119384570	0	0	0.326812	0.006012	chr1:113273283-114236770	0	0.000434	0.373863	0.008016
CTD-2600O9.1	0.0305443	0.837714	0.497626	0.480545	-0.392359	0.0476241	1.89228	0.168945		CTD-2600O9.1	chr16:50498800-57864091	0	0	0.470097	0.026052	chr16:57776318-57905176	0	0.000217	0.521588	0.004008
LINC00152	-0.0459095	0.807096	0.0220944	0.881836	-0.150026	0.593152	1.23387	0.266656		LINC00152	chr2:81362478-96502542	0	0	0.17939	0.004008	chr2:87105876-88355956	0	0.000217	0.374039	0.018036
AC026471.6	0.0374899	0.80619	0.000130294	0.990893	-0.244288	0.256065	0.286287	0.59261		AC026471.6	chr16:25695733-31560690	0	0	0.511029	0.03006	chr16:31444750-31542271	0	0.000217	0.568627	0.002004
RP11-10K16.1	0.0998302	0.677629	0.173218	0.677268	-0.668614	0.0159411	2.09643	0.147644		RP11-10K16.1	chr4:168179920-177585390	0	0	0.520777	0.01002	chr4:174062281-175444382	0	0.003688	0.528786	0.006012
RP11-823E8.3	-0.0708979	0.480333	0.19042	0.662568	-0.195268	0.150152	2.55011	0.110287		RP11-823E8.3	chr12:86272505-94313141	0	0	0.551444	0.03006	chr12:89734245-89910950	0	0.000217	0	0
BLACAT1	0.0998653	0.662325	0.0171976	0.895665	-0.232442	0.483031	0.075949	0.782864		BLACAT1	chr1:196013973-212118738	0.303544	0.004992	0.630945	0.056112	chr1:205191667-205503168	0	0.000217	0.280802	0.006012
LINC01366	-0.0186333	0.820241	0.503575	0.477934	-0.00913723	0.942188	0.000431283	0.983431		LINC01366	chr5:153043017-174065864	0.436707	0.00693	0.550925	0.038076	chr5:169752359-170167513	0	0.003905	0	0
RP11-161H23.9	0.0837856	0.344273	0.274819	0.600117	-0.0288774	0.758105	0.502167	0.47855		RP11-161H23.9	chr12:41819315-55054601	0	0	0.481426	0.028056	chr12:49703674-49734297	0	0.000434	0	0
RP11-553A21.3	0.0716597	0.364432	0.0577378	0.810108	-0.0462224	0.551579	0.830518	0.362123		RP11-553A21.3	chr6:68837690-75610367	0	0	0.400005	0.002004	chr6:74364629-75793899	0	0.000434	0.32486	0.01002
RP11-347C18.3	-0.0839557	0.754024	0.508863	0.475632	-0.633795	0.0644307	1.17388	0.278606		RP11-347C18.3	chr8:55051861-109090197	0	0	0.207939	0.012024	chr8:95822749-96077375	0	0.000217	0.439069	0.008016
RP11-4O1.2	0.192696	0.506463	1.95458	0.162094	-0.104338	0.806487	1.06319	0.302489		RP11-4O1.2	chr9:96106957-127551136	0	0	0.290502	0.008016	chr9:114702849-114976870	0	0.000434	0.42371	0.056112
RP11-231I16.1	-0.0358809	0.657944	0.498388	0.480209	-0.143297	0.0876131	0.37611	0.539692		RP11-231I16.1	chr12:112170376-133155338	0	0	0.551758	0.03006	chr12:117312350-117474662	0	0.000434	0	0
ZNF571-AS1	0.25134	0.112844	3.15894	0.0755122	-0.51034	0.0429097	1.98923	0.158421		ZNF571-AS1	chr19:36603742-41886203	0	0	0.491942	0.02004	chr19:38041756-38107485	0	0.000434	0.243748	0.002004
RP11-275I14.4	0.0642684	0.634877	0.00193264	0.964935	0.10208	0.658604	0.119095	0.730018		RP11-275I14.4	chr1:220132739-228023366	0.399577	0.005698	0.631828	0.056112	chr1:226071998-226796949	0	0.000217	0.280802	0.006012
LINC00853	0.211289	0.300281	0.0899845	0.764197	-0.265118	0.355344	0.266804	0.605484		LINC00853	chr1:40313849-53021961	0	0	0.455823	0.004008	chr1:47602136-47698703	0	0.000217	0.373863	0.008016
RP1-288H2.2	0.214049	0.0916493	0.811897	0.36756	-0.0754549	0.343286	2.69035	0.100957		RP1-288H2.2	chr12:41819315-55054601	0	0	0.481426	0.028056	chr12:52472327-52559310	0	0.000434	0	0
AC007796.1	-0.0313052	0.496077	0.0478873	0.826781	0.00203382	0.978471	3.91954	0.0477279		AF131215.8	chr8:9781486-13355424	0	0	0.208873	0.012024	chr8:10576464-11139884	0	0.000434	0.439069	0.008016
RP11-326K13.4	0.271996	0.352866	0.227571	0.633331	-0.561823	0.0838606	0.788315	0.37461		RP11-326K13.4	chr18:22947167-29638662	0	0	0.301618	0.012024	chr18:29298602-29654990	0	0.000217	0.496675	0.008016
CTD-2527I21.9	-0.0638081	0.0540209	0.865924	0.352086	-0.0248153	0.641862	3.98565	0.0458893		AP001258.4	chr11:39226557-59025250	0	0	0.451574	0.012024	chr11:58869223-59134348	0	0.000217	0.581128	0.016032
RP11-314C9.1	0.0154363	0.756964	0.00929106	0.923211	-0.0348196	0.592487	4.40957	0.0357379		RP11-598F7.4
RP11-1055B8.2	0.0128891	0.834605	0.248074	0.618435	-0.059759	0.357116	4.58592	0.0322356		RP11-612B6.2	chr12:20635626-33290657	0	0	0.481567	0.028056	chr12:26488505-26986748	0	0.000217	0	0
LA16c-380H5.6	0.0651741	0.535307	0.000218453	0.988208	-0.0630933	0.539627	4.44102	0.0350853		C10orf95	chr10:100623770-108268806	0	0	0.519727	0.004008	chr10:103822020-104262686	0.078078	0.004339	0.4386	0.014028
RP1-134E15.3	-0.139075	0.0761643	2.22351	0.135924	-0.221879	0.0644999	1.42315	0.232886		RP1-134E15.3	chr6:78446901-116186861	0	0	0.561694	0.004008	chr6:106353057-106631780	0	0.000434	0.472576	0.014028
LINC01137	-0.21818	0.326462	0.816366	0.366245	-0.389124	0.186911	0.420917	0.51648		LINC01137	chr1:25889422-40181503	0	0	0.455823	0.004008	chr1:37732663-37952976	0	0.000434	0.373863	0.008016
RP11-164J13.1	0.108679	0.389075	0.00465401	0.94561	-0.241872	0.16027	2.94052	0.0863827		RP11-164J13.1	chr15:23687685-46828748	0	0	0	0	chr15:40215931-43231692	0.00822	0.004122	0.503446	0.016032
EGOT	0.0171323	0.846519	1.08707	0.297122	-0.140193	0.0807137	0.0726973	0.787449		EGOT	chr3:2212571-6817664	0	0	0.371472	0.006012	chr3:4789242-4796784	0	0.003688	0.442381	0.008016
RP11-1113L8.1	0.167338	0.257853	0.514377	0.47325	0.173561	0.425707	1.29254	0.255581		RP11-1113L8.1	chr17:987221-19870723	0	0	0.41005	0.032064	chr17:19312450-19568259	0	0.000217	0.472705	0.012024
LINC01224	0.381797	0.00845942	2.38286	0.122673	-0.148021	0.213145	3.14794	0.0760229		LINC01224	chr19:22242054-35249469	0	0	0.335548	0.016032	chr19:23589345-23920880	0	0.003037	0.414787	0.006012
RP11-276H7.2	-0.221051	0.202327	0.302597	0.582259	-0.319118	0.205336	1.45675	0.227448		RP11-276H7.2	chr1:9584442-23456290	0	0	0.455823	0.004008	chr1:16403721-16669754	0	0.000217	0.373863	0.008016
NBAT1	-0.0318412	0.450068	6.81732	0.00902781	0.131775	0.134079	1.94859	0.162739		RP11-153F5.7	chr12:41819315-55054601	0	0	0.481426	0.028056	chr12:53182698-53346848	0	0.000217	0	0
CTA-150C2.13	0.0535178	0.415708	2.77675	0.0956419	0.020328	0.790202	0.0314444	0.859253		CTA-150C2.13	chr22:36336578-40395084	0	0	0.288911	0.004008	chr22:38821504-39403821	0	0.000217	0.56431	0.178357
RP11-235E17.6	-0.00498029	0.975447	0.274744	0.600167	-0.00849422	0.971951	0.0150294	0.902428		RP11-235E17.6	chr17:987221-19870723	0	0	0.41005	0.032064	chr17:2203025-5672737	0	0.003905	0.54394	0.016032
AC008079.9	-0.0438412	0.414772	0	1	-0.0721961	0.363383	0	1		AC008079.9						chr22:18590644-22107622	0.309648	0.006943	0.543527	0.158317
TM4SF1-AS1	-0.0572103	0.106898	0.119587	0.729483	-0.0600665	0.269385	0.754859	0.384942		TM4SF1-AS1	chr3:142302477-167113205	0	0	0.317909	0.004008	chr3:149099575-149225718	0	0.000434	0.319904	0.008016
RP11-14N9.1	-0.0319786	0.723875	0	1	0.14835	0.041899	0	1		RP11-14N9.1	chr16:12864949-19595212	0	0	0.511493	0.03006	chr16:14405769-18970621	0	0.000434	0.568627	0.002004
RP11-328C8.5	-0.0400052	0.227833	0.449391	0.502624	-0.0482467	0.320626	1.25362	0.262862		RP11-328C8.5	chr12:41819315-55054601	0	0	0.481426	0.028056	chr12:42851438-44155425	0	0.000434	0	0
RP11-429G19.3	-0.0089335	0.87337	0	1	-0.0160136	0.841307	0	1		RP11-429G19.3	chr10:92820642-98791599	0	0	0.519727	0.004008	chr10:97469879-97637808	0.157834	0.00499	0.432714	0.016032
RP6-99M1.3	0.0117443	0.812979	0.314924	0.574674	-0.0500325	0.404138	0.901656	0.342338		RP6-99M1.3	chrX:41938937-50919801	0	0	0.174717	0.016032	chrX:45605470-46352982	0	0.000217	0.332012	0.008016
LUCAT1	-0.041107	0.667861	0.287442	0.591864	0.0758301	0.694884	0.543963	0.460795		LUCAT1	chr5:78689212-91397919	0	0	0.534802	0.034068	chr5:89822464-90682304	0	0.000434	0	0
MIR646HG	0.00927678	0.924419	0.357625	0.549828	-0.0657999	0.637867	0.116447	0.73292		MIR646HG	chr20:56530409-62219648	0	0	0.45868	0.024048	chr20:58880796-59142157	0	0.000217	0	0
RP11-213H15.1	-0.233697	0.00307429	2.45555	0.11711	0.0263266	0.919664	9.47773e-05	0.992232		RP11-213H15.1	chr5:78689212-91397919	0	0	0.534802	0.034068	chr5:89822464-90682304	0	0.000434	0	0
RP11-214C8.2	0.133263	0.287127	0.107952	0.742488	-0.0197842	0.914796	0.206376	0.649623		RP11-214C8.2	chr17:58857126-80917016	0	0	0.442786	0.042084	chr17:62052876-62084174	0	0.000434	0.322747	0.002004
NEAT1	-0.0130287	0.94253	0.0454366	0.831203	-0.154866	0.550255	0.0654288	0.798113		NEAT1	chr11:59053462-79863662	0	0	0.383333	0.01002	chr11:64584987-65683984	0	0.000434	0.581128	0.016032
RP4-545K15.5	-0.0722566	0.489635	0.120207	0.72881	-0.166425	0.28235	1.02139	0.31219		RP4-545K15.5	chrX:85700973-103247357	0	0	0.251436	0.016032	chrX:100656518-101114199	0	0.000217	0.15845	0.008016
UBXN10-AS1	0.063145	0.710814	0.773407	0.379165	-0.160885	0.351561	1.57848	0.208979		UBXN10-AS1	chr1:9584442-23456290	0	0	0.455823	0.004008	chr1:20296319-21114833	0	0.000217	0.373863	0.008016
RP11-276H7.3	-0.0730863	0.448907	0.469074	0.493413	-0.122943	0.355757	0.780596	0.376959		RP11-276H7.3	chr1:9584442-23456290	0	0	0.455823	0.004008	chr1:16403721-16669754	0	0.000217	0.373863	0.008016
AC009133.12	0.576793	0.124551	0.935493	0.33344	0.121376	0.856159	0.24996	0.617103		AC009133.12	chr16:25695733-31560690	0	0	0.511029	0.03006	chr16:29095340-30460218	0	0.000217	0.568627	0.002004
RP11-637O11.2	0.00279663	0.944289	0	1	0.00909561	0.868796	0	1		RP11-637O11.2	chr3:167167997-169774821	0	0	0.309396	0.004008	chr3:167826225-168797077	0	0.002821	0.319904	0.008016
AC005062.2	-0.013829	0.828402	0.0284495	0.866056	-0.10275	0.192839	0.0279593	0.867204		AC005062.2	chr7:17800816-24772834	0	0	0.733438	0.036072	chr7:19788939-20259929	0	0.000217	0	0
RP11-70C1.1	-0.0348959	0.621405	4.99639	0.0254002	0.215521	0.285292	0.016811	0.896838		WDR86-AS1	chr7:143747356-151817414	0	0	0.733491	0.04008	chr7:151038180-151578751	0	0.000217	0	0
DLEU2	0.264017	0.406703	0.345813	0.556493	-0.0246355	0.955251	0.31904	0.572185		DLEU2	chr13:50189999-53178504	0	0	0.346475	0.01002	chr13:50369890-51624282	1.95612	0.016055	0.600533	0.038076
RP11-519G16.3	-0.0178836	0.791273	1.16668	0.280084	-0.0430455	0.631892	0.409364	0.522292		RP11-519G16.3	chr15:23687685-46828748	0	0	0	0	chr15:44491604-45880003	0	0.004122	0.54815	0.018036
RP11-95O2.1	0.0125267	0.870139	1.39938	0.236827	0.0807483	0.59924	0.21798	0.640584		RP11-95O2.1	chr18:29679675-45981769	0	0	0.301618	0.012024	chr18:34411777-36597868	0	0.000217	0.496675	0.008016
RP11-560A15.6	0.0312545	0.433031	0.150659	0.697906	-0.0312198	0.59771	0.0468991	0.82855		RP11-560A15.6	chr20:54375867-56509401	0	0	0.45868	0.024048	chr20:55265904-55893551	0	0.000434	0	0
RP11-23P13.6	0.159788	0.19936	0.0420033	0.837613	-0.0337117	0.849523	0.0779721	0.780065		RP11-23P13.6	chr15:23687685-46828748	0	0	0	0	chr15:40215931-43231692	0.00822	0.004122	0.503446	0.016032
RP4-704D23.1	0.0378194	0.377779	0	1	0.0260923	0.691295	0	1		RP4-704D23.1	chr1:9584442-23456290	0	0	0.455823	0.004008	chr1:14022643-14920943	0	0.001953	0.373863	0.008016
KB-1592A4.15	-0.0320716	0.562991	0	1	0.0640879	0.376497	0	1		KB-1592A4.15						chr22:18590644-22107622	0.309648	0.006943	0.543527	0.158317
C1QTNF1-AS1	-0.0254126	0.646818	0.224018	0.635996	0.0554773	0.610011	1.65559	0.1982		C1QTNF1-AS1	chr17:58857126-80917016	0	0	0.442786	0.042084	chr17:77008653-77665852	0	0.000434	0.322747	0.002004
RP11-284F21.7	-0.0161726	0.706583	0.0881552	0.766536	-0.0570901	0.310717	2.9941	0.0835685		RP11-284F21.7	chr1:153672043-158681180	0.065961	0.003918	0.637405	0.054108	chr1:156607459-156629437	0	0.000217	0.280802	0.006012
RP11-344B5.2	0.1349	0.407547	0.135264	0.713035	-0.288439	0.139696	1.34112	0.246837		RP11-344B5.2	chr9:130551711-133812725	0.062549	0.003711	0.379917	0.01002	chr9:131943440-132130971	0	0.000434	0.424973	0.056112
LINC01510	-0.0202167	0.57485	0.00929763	0.923184	-0.0631642	0.210725	4.79409	0.0285575		RP4-607I7.1	chr11:33302363-35242907	0	0	0.451574	0.012024	chr11:34937076-35159275	0	0.000434	0.54085	0.014028
RP11-307C12.11	0.0126137	0.960049	0.731706	0.392331	-0.607424	0.0995412	0.63387	0.425939		RP11-307C12.11	chr1:153672043-158681180	0.065961	0.003918	0.637405	0.054108	chr1:154910576-155302818	0	0.003037	0.280802	0.006012
LINC01290	-0.0108684	0.818533	0.729278	0.393117	-0.0508136	0.391623	1.53394	0.215521		LINC01290	chr16:8890574-12805634	0	0	0.511493	0.03006	chr16:10418771-10794681	0	0.000217	0.568627	0.002004
LINC00954	0.0656286	0.643218	1.53734	0.215014	-0.166452	0.391089	0.279882	0.596779		LINC00954	chr2:19683123-20275591	0.303544	0.004733	0.433527	0.006012	chr2:18735749-20093944	0	0.000434	0.418405	0.02004
RP11-756G20.1	-0.0185607	0.71194	0.0753028	0.783767	-0.0578126	0.397775	0.984436	0.321106		RP11-756G20.1	chr12:86272505-94313141	0	0	0.551444	0.03006	chr12:91443309-93793778	0	0.000217	0	0
RP11-259K15.2	-0.0322473	0.658906	1.26823	0.2601	-0.0644286	0.499057	6.90972	0.00857286		LINC00900	chr11:109340788-115913070	0	0	0.383333	0.01002	chr11:114548346-116655712	0	0.000217	0.625656	0.018036
RP11-119K6.6	0.0486187	0.23824	0	1	0.0682326	0.234269	0	1		RP11-119K6.6	chr10:92820642-98791599	0	0	0.519727	0.004008	chr10:96298423-96562932	0.220367	0.005858	0.433221	0.016032
AF127936.7	0.0773344	0.446891	0.0198083	0.888074	0.15339	0.419639	0.00443551	0.9469		AF127936.7	chr21:15372509-22258606	0	0	0.31122	0.01002	chr21:15857013-17252917	0	0.000217	0.336125	0.018036
LINC01192	-0.151183	0.248795	0	1	0.0301999	0.745967	0	1		LINC01192	chr3:142302477-167113205	0	0	0.317909	0.004008	chr3:161225114-163887874	0	0.003905	0.319904	0.008016
SAMD12-AS1	0.278497	0.283727	0.257679	0.611719	-0.0164432	0.960947	0.00984079	0.920979		SAMD12-AS1	chr8:118134681-137496901	0	0	0.255671	0.014028	chr8:119200688-119933312	0.22695	0.005858	0.525243	0.01002
CTB-60B18.10	-0.0509652	0.143439	0.649762	0.420198	0.0966794	0.248073	0.321114	0.570939		CTB-60B18.10	chr19:43986023-52822696	0	0	0.491942	0.02004	chr19:49373481-49614407	0	0.000217	0.252157	0.002004
KB-1572G7.3	0.146869	0.224152	0.405455	0.524285	-0.0391196	0.69727	2.55602	0.109875		KB-1572G7.3	chr22:22096802-36314893	0	0	0.288911	0.004008	chr22:23816428-24079593	0	0.000434	0.561646	0.172345
RP4-635E18.6	-0.026662	0.857175	0.0118116	0.913455	0.0549732	0.839033	0.0872856	0.767657		RP4-635E18.6	chr1:9584442-23456290	0	0	0.455823	0.004008	chr1:11118144-11165401	0	0.000434	0.373863	0.008016
RP11-574F21.2	0.531366	0.067142	0.952266	0.329143	-0.0297901	0.941143	0.710162	0.39939		RP11-574F21.2	chr1:158728389-181529752	0.303544	0.004779	0.643316	0.054108	chr1:160184152-160233897	0	0.000434	0.280802	0.006012
LINC01526	0.0253745	0.473281	0	1	0.00230459	0.964699	0	1		LINC01526	chr6:78446901-116186861	0	0	0.561694	0.004008	chr6:80713266-83088818	0	0.000217	0.398489	0.012024
RP4-565E6.1	0.0828897	0.567826	0.38799	0.533358	-0.262183	0.114427	3.61342	0.0573153		RP4-565E6.1						chr1:120454004-149885583	0	0.000217	0.280802	0.006012
LINC01436	-0.00956702	0.786343	0.392805	0.530829	0.0701438	0.251948	2.54657	0.110534		LINC01436	chr21:33925531-47678295	0	0	0.299588	0.01002	chr21:37358829-37471878	0	0.000434	0.360123	0.016032
RP11-96P7.1	-0.0850145	0.359593	0	1	-0.0887652	0.472746	0	1		RP11-96P7.1	chr16:76252992-76870570	0	0	0.469954	0.026052	chr16:76595088-77247306	0.309648	0.006943	0.551711	0.01002
ADAMTS9-AS2	0.028402	0.861681	0.0345264	0.852592	-0.349786	0.0132535	1.76481	0.184026		ADAMTS9-AS2	chr3:63828501-65453008	0	0	0.367775	0.006012	chr3:64435351-65334738	0	0.000434	0.31857	0.006012
CH17-408M7.1	-0.0459459	0.544483	0.108226	0.742173	-0.175773	0.070357	2.43353	0.118765		CH17-408M7.1
DPP10-AS1	0.0330763	0.411273	0.115693	0.733754	-0.0538576	0.274652	0.267565	0.60497		DPP10-AS1	chr2:112487679-123049839	0	0	0.3396	0.006012	chr2:115039538-118570213	0	0.00217	0.359789	0.02004
RP5-1063M23.2	0.0065284	0.905753	0.790197	0.37404	-0.00345911	0.967145	0.0500974	0.822894		RP5-1063M23.2	chr12:3174351-9310151	0	0	0.470287	0.026052	chr12:3154165-3490488	0.309648	0.006726	0.858999	0.002004
LINC00856	-0.033537	0.458387	0.224931	0.635308	0.0805785	0.377193	0.00247608	0.960313		LINC00856	chr10:75773362-85965237	0	0	0.519727	0.004008	chr10:80129717-80435869	0.960895	0.010631	0.503648	0.022044
AP000654.4	-0.0792762	0.0516248	1.53808	0.214904	0.0159024	0.791708	0.562148	0.453396		AP000654.4	chr11:79898315-86813118	0	0	0.383333	0.01002	chr11:86385661-86664249	0	0.000434	0.624323	0.018036
RP11-689K5.3	-0.0787052	0.277419	0.309989	0.577687	0.0360105	0.854485	0.0048064	0.944728		RP11-689K5.3	chr4:81714503-89171313	0	0	0.520711	0.01002	chr4:81980966-83263893	0	0.000434	0.368294	0.004008
DGUOK-AS1	-0.036329	0.842436	0.0661357	0.797049	-0.487913	0.0659563	0.0840947	0.771823		DGUOK-AS1	chr2:68353768-78384280	0	0	0.17939	0.004008	chr2:74151114-74336786	0	0.000217	0.374039	0.018036
RP11-456H18.2	-0.03214	0.61548	0.00156709	0.968423	-0.158217	0.0271032	0.393528	0.530451		RP11-456H18.2	chr6:1022263-14870699	0	0	0.593973	0.004008	chr6:11709707-12409249	0	0.000217	0.222076	0.008016
RP11-549B18.1	0.302758	0.109492	1.83606	0.175414	-0.639758	0.0208435	3.36042	0.0667812		RP11-549B18.1	chr18:22947167-29638662	0	0	0.301618	0.012024	chr18:29180219-29295832	0	0.000434	0.496675	0.008016
RP11-1223D19.1	-0.016616	0.74748	0.757079	0.384244	0.027932	0.763485	0.00215226	0.962997		RP11-1223D19.1	chr2:109088951-111967592	0	0	0.3396	0.006012	chr2:109745176-111872610	0	0.000217	0.374039	0.018036
RP11-11N9.4	0.274074	0.12248	0.907244	0.340847	0.496297	0.0623607	1.01725	0.313173		RP11-11N9.4	chr8:23570489-54986044	0	0	0.207939	0.012024	chr8:31462128-33228162	1.25225	0.011499	0.439069	0.008016
CTA-29F11.1	-0.361489	0.0731019	2.87761	0.0898193	0.248645	0.412698	0.00426686	0.947918		CTA-29F11.1	chr22:43130398-49203627	0	0	0.288911	0.004008	chr22:47137743-48016548	0	0.000434	0.571536	0.178357
RP11-362F19.3	-0.0359353	0.477231	7.14626	0.00751203	-0.0994292	0.0679844	0.0330243	0.855798		LINC01197	chr15:93421733-101884307	0	0	0	0	chr15:93634448-95974409	0	0.004122	0.506275	0.016032
RP11-1024P17.1	-0.425827	0.0298565	2.28243	0.130847	0.166298	0.575813	0.0902322	0.763882		RP11-1024P17.1	chr3:30142341-35095269	0	0	0.371472	0.006012	chr3:30645426-30767046	0	0.003471	0.439142	0.008016
MEG3	-0.000339912	0.996612	0.0740462	0.785534	0.374491	0.000181843	2.28739	0.130429		MEG3	chr14:95996927-101467522	0.240913	0.004057	0.454599	0.024048	chr14:100794404-102607450	0	0.003905	0.499649	0.002004
AC092620.3	0.0433991	0.252146	0	1	0.0153151	0.780483	0	1		AC092620.3	chr2:135130907-150765489	0	0	0.660021	0.002004	chr2:139258603-143799907	0	0.000217	0.357695	0.02004
LINC00402	0.0407934	0.316538	2.81162	0.0935839	0.0027863	0.962527	0.000396761	0.984108		LINC00402	chr13:66815968-79831257	0	0	0.346475	0.01002	chr13:74712336-74834212	1.50577	0.013018	0.597427	0.036072
AC079145.4	0.190096	0.285601	0.00313262	0.955366	0.172129	0.52333	0.00854476	0.92635		AC079145.4	chr2:19683123-20275591	0.303544	0.004733	0.433527	0.006012	chr2:20096012-20252270	0	0.000217	0.418405	0.02004
CTC-265F19.2	0.0169023	0.731606	1.74071	0.187048	0.0355909	0.617032	0.510423	0.474956		CTC-265F19.2	chr19:284018-6851925	0	0	0.358745	0.014028	chr19:2509355-2704947	0.789396	0.009546	0.678144	0.014028
AC012668.2	-0.00635494	0.891457	1.68564	0.194177	-0.0749131	0.197557	5.9064	0.0150859		SLC25A5-AS1	chrX:117019058-118924761	0	0	0.251436	0.016032	chrX:118515396-119252791	0	0.000217	0.155112	0.008016
RP11-407N17.5	-0.591692	0.0324551	2.4479	0.117683	0.0892482	0.800476	0.00389718	0.950223		RP11-407N17.5	chr14:29021928-75424419	0	0	0.41836	0.022044	chr14:39618686-45426327	0	0.000217	0.467911	0.002004
LINC00891	-0.040784	0.581923	4.18388	0.0408102	-0.200889	0.0170958	0.69334	0.405031		CTA-984G1.5	chr22:22096802-36314893	0	0	0.288911	0.004008	chr22:29565788-29721854	0	0.00217	0.563982	0.180361
RP11-6N17.6	0		0	1	0		0	1		RP11-6N17.6	chr17:45420346-49306886	0	0	0.441345	0.042084
TTN-AS1	-0.20632	0.102333	0.266495	0.605693	0.0451988	0.860997	2.86807	0.0903533		TTN-AS1	chr2:177420487-180194620	0	0	0.660021	0.002004	chr2:178976514-179688868	0	0.000217	0.357757	0.02004
RP11-77P16.4	-0.222752	0.304247	0.651126	0.41971	0.0371773	0.907703	0.0287581	0.865339		RP11-77P16.4	chr3:101791793-142205487	0	0	0.312136	0.004008	chr3:129366436-130531020	0	0.000217	0.320452	0.008016
ERC2-IT1	-0.00951516	0.865937	0	1	-2.56006	0.998075	0	1		ERC2-IT1	chr3:46120380-61126821	0	0	0.368422	0.006012	chr3:55529969-56587499	0	0.000434	0.31857	0.006012
RP11-556H2.2	0.0455246	0.272542	0	1	-0.00869296	0.905725	0	1		RP11-556H2.2	chr16:76914785-80881762	0	0	0.469954	0.026052	chr16:78104021-79291949	0.345641	0.007594	0.551711	0.01002
RP11-247L20.4	0		0	1	0		0	1		RP11-247L20.4	chr14:29021928-75424419	0	0	0.41836	0.022044	chr14:50781250-50793384	0	0.000217	0.467911	0.002004
HYI-AS1	-0.0658707	0.381181	0.703346	0.401662	0.0925327	0.606651	0.0485603	0.825588		HYI-AS1	chr1:40313849-53021961	0	0	0.455823	0.004008	chr1:43846905-44452847	0	0.000217	0.373863	0.008016
LINC01431	-0.118428	0.439749	2.4149	0.120186	0.0652612	0.756336	1.02347	0.311697		LINC01431	chr20:22838150-41694193	0	0	0.456603	0.024048	chr20:23105180-23352318	0	0.000217	0	0
CTD-2517M22.14	0.147301	0.347746	0.068688	0.793257	0.0766727	0.724607	1.60398	0.20534		CTD-2517M22.14
CTC-218H9.1	-0.0300546	0.760631	0	1	-1.66763	0.997613	0	1		CTC-218H9.1	chr5:139808982-147639641	0.436707	0.007847	0.561088	0.038076	chr5:143058402-145461075	0	0.000217	0	0
RP13-270P17.1	-0.10219	0.581587	0.834178	0.361067	0.0096037	0.970464	0.288019	0.591493		RP13-270P17.1	chr18:2783456-9071675	0	0	0.300534	0.012024	chr18:3245671-3278633	0	0.000217	0.501165	0.008016
PRKAG2-AS1	-0.352719	0.128726	0.505809	0.476959	0.122374	0.723427	0.324622	0.568843		PRKAG2-AS1	chr7:143747356-151817414	0	0	0.733491	0.04008	chr7:151038180-151578751	0	0.000217	0	0
RP4-583P15.10	0		0	1	0		0	1		RP4-583P15.10
CTB-186G2.1	0.0142631	0.729407	0.542035	0.46159	-0.090529	0.0542853	4.58258	0.0322986		RP11-834C11.4	chr12:41819315-55054601	0	0	0.481426	0.028056	chr12:54429065-54661102	0	0.000217	0	0
RP11-62F24.2	-0.0595208	0.094956	12.35	0.000440994	0.134627	0.261227	0.0918259	0.761869		SNHG18	chr5:3647694-12399671	0	0.002528	0.588418	0.044088	chr5:9543031-9628089	0	0.002604	0.831693	0.004008
RP11-862L9.3	-0.0387504	0.376322	0.941682	0.331846	0.0162009	0.80806	0.313631	0.575461		RP11-862L9.3	chr18:74402898-76736062	0	0	0.301618	0.012024	chr18:74531620-74849968	0	0.003471	0.560682	0.01002
RAMP2-AS1	-0.121478	0.497807	0.625942	0.428848	0.278236	0.376329	0.797363	0.371883		RAMP2-AS1	chr17:27768048-41041512	0	0	0.424468	0.04008	chr17:40732730-40916518	0	0.000217	0.322747	0.002004
AC079610.1	0.0293658	0.613956	0.21789	0.640652	-0.0935791	0.0674971	8.98317	0.00272477		CRYM-AS1	chr16:19676433-25670374	0	0	0.511493	0.03006	chr16:20812501-23472553	0	0.000217	0.568627	0.002004
RP11-330O11.3	-0.0762353	0.738796	1.07181	0.300537	0.574645	0.0619509	0.276392	0.599076		RP11-330O11.3	chr10:21048775-32448480	0	0	0.519727	0.004008	chr10:31011552-31548392	0.421685	0.007594	0.35204	0.012024
STARD4-AS1	0.226318	0.146268	0.230153	0.63141	0.463806	0.0822772	1.33974	0.247079		STARD4-AS1	chr5:109425369-111577042	0	0.002988	0.537988	0.036072	chr5:110850819-111476887	0	0.004122	0	0
RP11-209D14.2	-0.00351484	0.939855	0.0381212	0.8452	0.00635181	0.924508	0.0809805	0.775973		RP11-209D14.2	chr17:19873227-19953617	0.303544	0.004682	0.450595	0.038076	chr17:19882084-20068571	0	0.003037	0.472705	0.012024
RP11-526I2.5	-0.00194591	0.98965	0.282366	0.595155	0.155467	0.501495	0.0916836	0.762048		RP11-526I2.5	chr15:93421733-101884307	0	0	0	0	chr15:101088244-101136059	0	0.000217	0.509569	0.016032
RP11-119F7.5	-0.134383	0.404175	1.31088	0.252235	-0.111701	0.63674	0.522661	0.469709		RP11-119F7.5	chr10:66843770-75719921	0	0	0.519727	0.004008	chr10:70455490-70480340	1.95612	0.014971	0.505266	0.022044
RP11-6N17.2	0.0508972	0.362949	1.09461	0.295452	-0.00894595	0.900348	3.19993	0.0736412		RP11-6N17.2	chr17:45420346-49306886	0	0	0.441345	0.042084	chr17:45934150-46015830	0	0.000434	0.322747	0.002004
PGM5P2	0.137653	0.469462	1.63677	0.200769	0.351739	0.260367	1.28998	0.256052
RP11-141M1.4	-0.0608966	0.31072	4.57606	0.0324217	-0.0917743	0.161298	0.272374	0.601744		RP11-100L22.1	chr8:55051861-109090197	0	0	0.207939	0.012024	chr8:92473653-94179237	0	0.000217	0.439069	0.008016
RP1-251M9.2	-0.0295427	0.68138	0	1	-0.0312923	0.765354	0	1		RP1-251M9.2	chr10:415240-14700243	0	0	0.519727	0.004008	chr10:10994424-11502006	0.130876	0.004556	0.42359	0.014028
RP11-15E1.5	0.00295099	0.955423	0	1	0.0119997	0.873546	0	1		RP11-15E1.5	chr9:36865025-71050479	0	0	0.237717	0.008016	chr9:37918945-71156205	0	0.000217	0.369574	0.036072
AE000661.37	-0.0396074	0.351906	5.02156	0.0250336	-0.0977539	0.0849326	4.49855	0.0339237		RP11-999E24.3	chr14:29021928-75424419	0	0	0.41836	0.022044	chr14:58305345-58758107	0	0.000217	0.467911	0.002004
TAPT1-AS1	-0.149045	0.659435	0.0300678	0.862337	0.47076	0.364069	0.604089	0.437022		TAPT1-AS1	chr4:10625400-23642040	0	0	0.525624	0.01002	chr4:16091250-16334658	0	0.000434	0.368294	0.004008
AC104655.3	0.028477	0.687682	0.0072081	0.93234	-0.0999736	0.122591	5.80142	0.0160132		H19	chr11:456120-4229598	0	0	0.451574	0.012024	chr11:2007244-2138763	0	0.002821	0.545257	0.016032
FLNB-AS1	0.0956086	0.612561	0.00260818	0.959269	0.286163	0.330552	2.57301	0.108701		FLNB-AS1	chr3:46120380-61126821	0	0	0.368422	0.006012	chr3:57686560-58176357	0	0.000434	0.31857	0.006012
RP11-16P6.1	-0.272416	0.156617	0.804952	0.369617	0.0982167	0.736622	0.00237052	0.961168		RP11-16P6.1	chr2:212474786-225293000	0	0	0.660021	0.002004	chr2:223427510-223561370	0.300325	0.006726	0.434177	0.024048
RP11-651L5.3	-0.109901	0.553544	0.831021	0.361977	0.0865095	0.735979	0.0097741	0.921246		RP11-651L5.3	chr12:103101160-111209501	0	0	0.551444	0.03006	chr12:106456573-106695157	0	0.000217	0	0
AL022344.7	-0.111875	0.133251	0.423638	0.515128	-0.100919	0.338552	5.30819	0.0212254		TMEM220-AS1	chr17:987221-19870723	0	0	0.41005	0.032064	chr17:10601990-10697117	0	0.000434	0.456392	0.014028
RP11-293M10.6	-0.630613	0.0048007	1.17034	0.279331	-0.179074	0.574043	0.178567	0.672608		RP11-293M10.6	chr14:75479644-75929017	0	0	0.420297	0.022044	chr14:75890244-75942923	0	0.003254	0.633013	0.004008
AC093381.2	-0.00187531	0.970668	1.35428e-05	0.997064	-0.102032	0.0542991	3.87544	0.0489975		STK24-AS1	chr13:89176263-101259051	0	0	0.345674	0.01002	chr13:99105892-99906844	0	0.000217	0.551749	0.028056
CTD-2561B21.8	0.144955	0.531155	0.0773222	0.78096	0.495078	0.16266	1.29355	0.255394		CTD-2561B21.8	chr17:58857126-80917016	0	0	0.442786	0.042084	chr17:78962945-79001300	0	0.000434	0.322747	0.002004
RP11-463J17.2	-0.0625926	0.0781322	10.2197	0.00138951	-0.0839185	0.0921418	0.956597	0.328046		IQCH-AS1	chr15:61883910-78222858	0	0	0	0	chr15:67544396-67828947	0	0.000434	0.503446	0.016032
RP11-12J10.4	0.0552313	0.756995	0.0786878	0.779084	0.153744	0.54991	0.27703	0.598654		RP11-12J10.4	chr10:115894959-135225087	0	0	0.519727	0.004008	chr10:126306615-126436766	0	0.000434	0.349754	0.012024
RP11-312B8.1	-0.0313202	0.768047	3.2849	0.0699198	-0.0131565	0.927402	0.26603	0.606007		RP11-312B8.1	chr1:5005480-9550248	0	0	0.348913	0.006012	chr1:6843928-7829433	0	0.000434	0.460512	0.01002
CTD-2135D7.5	0.00241122	0.967287	0.132285	0.716074	0.103877	0.411989	2.97201	0.0847163		CTD-2135D7.5	chr16:12864949-19595212	0	0	0.511493	0.03006	chr16:14013666-14405428	0	0.000217	0.568627	0.002004
RP11-72I8.1	0.114101	0.227638	0.391164	0.531688	-0.0451852	0.558684	2.07874	0.149364		RP11-72I8.1	chr16:12864949-19595212	0	0	0.511493	0.03006	chr16:14405769-18970621	0	0.000434	0.568627	0.002004
AP001437.1	-0.0946662	0.244312	0.00409481	0.948978	-0.0262471	0.823949	1.48299	0.223308		AP001437.1	chr21:33925531-47678295	0	0	0.299588	0.01002	chr21:38066578-38888186	0	0.000217	0.360123	0.016032
LINC01424	-0.116717	0.0285195	2.51849	0.112518	0.0727023	0.652582	0.149507	0.699007		LINC01424	chr21:33925531-47678295	0	0	0.299588	0.01002	chr21:45888582-46223571	0	0.000434	0.360123	0.016032
RP11-666O2.2	-0.0241755	0.875739	1.18317	0.276712	0.0879696	0.690935	2.70975	0.0997364		RP11-666O2.2	chr16:25695733-31560690	0	0	0.511029	0.03006	chr16:28341772-28600381	0	0.000217	0.568627	0.002004
RP11-356I2.4	0.300973	0.199937	1.0135	0.314065	0.0200814	0.954173	1.06421	0.302257		RP11-356I2.4	chr6:135165213-160593253	0	0.001266	0.325607	0.004008	chr6:137860912-138430272	0	0.000217	0.511324	0.012024
RP11-972P1.7	0.0344945	0.83951	0.20565	0.650199	0.283568	0.264758	0.993733	0.318832		RP11-972P1.7	chr12:112170376-133155338	0	0	0.551758	0.03006	chr12:123895400-124234191	0	0.000217	0	0
LINC00924	-0.337889	0.0289582	1.24636	0.264248	-0.370944	0.100351	0.159375	0.689732		LINC00924	chr15:93421733-101884307	0	0	0	0	chr15:95975985-99507788	0	0.000217	0.506275	0.016032
FIRRE	0.0137286	0.850146	0.89477	0.344188	0.0401295	0.719635	0.000969665	0.975158		FIRRE	chrX:125811328-131708867	0	0	0.251436	0.016032	chrX:130267522-131208088	0	0.000217	0.155112	0.008016
RP11-626G11.5	-0.0554297	0.583777	1.6042	0.205309	0.292041	0.202581	0.710255	0.399359		RP11-626G11.5	chr16:12864949-19595212	0	0	0.511493	0.03006	chr16:18971634-19563513	0	0.000217	0.568627	0.002004
CTD-2184C24.2	0.0831748	0.552788	0.212278	0.644988	0.031059	0.863028	0.36539	0.545528		CTD-2184C24.2	chr14:29021928-75424419	0	0	0.41836	0.022044	chr14:60710691-60858761	0	0.000434	0.467911	0.002004
RBPMS-AS1	-0.202595	0.453274	1.42766	0.232146	-0.957414	0.0239529	2.50728	0.113321		RBPMS-AS1	chr8:23570489-54986044	0	0	0.207939	0.012024	chr8:29949630-30495586	0	0.000217	0.439069	0.008016
RP11-736K20.4	-0.49277	0.0142708	2.99329	0.0836102	0.296541	0.370301	0.360522	0.548217		RP11-736K20.4	chr11:79898315-86813118	0	0	0.383333	0.01002	chr11:86385661-86664249	0	0.000434	0.624323	0.018036
RP11-585P4.5	-0.0578607	0.742373	0.469234	0.49334	0.303702	0.260677	0.000205947	0.98855		RP11-585P4.5	chr12:66234758-77483908	0	0	0.551226	0.03006	chr12:75783223-76080856	0	0.000434	0	0
RP11-138E2.1	-0.241251	0.00829333	0.658565	0.417067	-0.0890458	0.646059	0.00418719	0.948406		RP11-138E2.1	chr9:130551711-133812725	0.062549	0.003711	0.379917	0.01002	chr9:132645472-132809290	0	0.000434	0.424973	0.056112
RP11-303E16.3	0.0869234	0.691644	0.11701	0.7323	0.375273	0.268671	0.0259826	0.871943		RP11-303E16.3	chr16:80884303-81095072	0.240913	0.004226	0.497954	0.028056	chr16:81036444-81347389	0.394097	0.007594	0.589789	0.01002
AC010136.2	-0.0447012	0.701641	2.92251	0.0873521	-0.141104	0.399643	0.465965	0.494849		AC010136.2	chr2:212474786-225293000	0	0	0.660021	0.002004	chr2:218622292-218868976	0.19886	0.005641	0.434177	0.024048
RP11-320N7.2	-0.0608428	0.350682	0.344902	0.557013	-0.112499	0.16344	4.76832	0.0289881		RP4-647C14.2	chr14:29021928-75424419	0	0	0.41836	0.022044	chr14:73695957-73743367	0	0.003471	0.633013	0.004008
RP11-96H19.1	0.0864819	0.665532	9.39852e-05	0.992265	0.231009	0.433109	0.00141011	0.970045		RP11-96H19.1	chr12:41819315-55054601	0	0	0.481426	0.028056	chr12:46751313-47630489	0	0.000217	0	0
RP11-554F20.1	0.0220583	0.892372	1.11288	0.291457	-0.0788255	0.726138	0.750819	0.386217		RP11-554F20.1	chr9:96106957-127551136	0	0	0.290502	0.008016	chr9:101987250-102854856	0	0.000217	0.447	0.052104
RP11-396F22.1	0.0784312	0.663157	0.305809	0.580263	0.516792	0.046303	1.61169	0.204254		RP11-396F22.1	chr12:39223566-39541831	0.303544	0.004544	0.509772	0.03006	chr12:32943298-39342455	0	0.000217	0	0
RP11-507B12.2	-0.0365159	0.244973	2.71161	0.0996206	-0.114573	0.0171206	7.14498	0.0075174		RP4-794H19.1	chr1:56295021-60858061	0	0	0.340576	0.006012	chr1:59031219-62679202	0	0.000217	0.373863	0.008016
RP5-1061H20.4	0.407826	0.105792	0.810055	0.368104	0.848312	0.0304402	3.59131	0.0580824		RP5-1061H20.4	chr1:228023468-236385379	0.436707	0.006309	0.619408	0.058116	chr1:228884405-229401392	0.779408	0.009329	0.280802	0.006012
CTB-178M22.2	-0.0307744	0.666131	0.542949	0.461213	0.21424	0.228297	0.0395016	0.842458		CTB-178M22.2	chr5:153043017-174065864	0.436707	0.00693	0.550925	0.038076	chr5:165040623-167709840	0	0.000434	0	0
RP6-109B7.4	-0.542052	0.0128513	3.09645	0.0784634	-0.342199	0.285774	0.155985	0.69288		RP6-109B7.4	chr22:43130398-49203627	0	0	0.288911	0.004008	chr22:46448476-46502870	1.24432	0.011499	0.569558	0.178357
LINC00886	-0.00248768	0.989171	0.541174	0.461947	0.153874	0.562688	0.398668	0.527778		LINC00886	chr3:142302477-167113205	0	0	0.317909	0.004008	chr3:155755327-156768970	0	0.000217	0.319904	0.008016
LINC01285	-0.0610484	0.453764	0.00891281	0.924785	0.0785932	0.669459	1.05907	0.303428		LINC01285	chrX:117019058-118924761	0	0	0.251436	0.016032	chrX:117964159-118206617	0	0.000434	0.155112	0.008016
CCDC13-AS1	-0.343356	0.0105663	0.614022	0.433277	-0.0644338	0.800111	0.793987	0.372897		CCDC13-AS1	chr3:35111687-46090509	0	0	0.371472	0.006012	chr3:42731343-42816141	0	0.000434	0.31857	0.006012
AC007255.8	-0.0407647	0.440022	0.603193	0.437362	-0.116518	0.0324612	6.67802	0.00976092		AL022344.7	chr10:36885562-60382494	0	0	0.519727	0.004008	chr10:43083887-43329370	0	0.002604	0.397361	0.014028
RP11-1000B6.3	-0.0135288	0.935931	0.0112862	0.915395	0.312367	0.253343	1.07519	0.299777		RP11-1000B6.3	chr15:23687685-46828748	0	0	0	0	chr15:31956620-32932819	0	0.001953	0.458819	0.016032
CTC-439O9.1	0.0199736	0.826652	2.33902	0.126169	-0.00189413	0.987241	1.05228	0.304983		CTC-439O9.1	chr19:22242054-35249469	0	0	0.335548	0.016032	chr19:31764851-33208235	0	0.000217	0.500971	0.004008
RP11-386M24.6	-0.0411474	0.749984	0.343153	0.558015	0.0377532	0.859587	0.285939	0.592835		RP11-386M24.6	chr15:80551084-93282691	0	0	0	0	chr15:93110631-93633954	0	0.000217	0.506275	0.016032
RP11-325K4.3	0.168761	0.320346	2.51818	0.11254	0.0335737	0.879839	0.444168	0.505117		RP11-325K4.3	chr16:50498800-57864091	0	0	0.470097	0.026052	chr16:56963322-57017762	0	0.000217	0.521588	0.004008
EMX2OS	-0.0163206	0.837014	0.874058	0.349834	0.0912198	0.42875	0.00685749	0.934003		EMX2OS	chr10:115894959-135225087	0	0	0.519727	0.004008	chr10:118886894-119807260	0.077022	0.004339	0.4386	0.014028
ZRANB2-AS2	-0.000531064	0.998509	0.955275	0.32838	0.435485	0.253736	0.0274166	0.868488		ZRANB2-AS2	chr1:67540464-73664609	0	0	0.340576	0.006012	chr1:71515579-73652872	0	0.000434	0.373863	0.008016
RP11-461A8.4	-0.030032	0.818551	0.47463	0.490865	0.272641	0.252042	0.692717	0.405242		RP11-461A8.4	chr16:3159949-8806469	0	0	0.512284	0.03006	chr16:3681506-3773625	0	0.000434	0.568627	0.002004
CTD-2589H19.6	0.188747	0.249615	0.0617605	0.803735	0.0317626	0.885258	0.326857	0.567515		CTD-2589H19.6
RP11-399E6.4	-0.00469528	0.957421	0.703994	0.401445	-0.0572517	0.532455	0.111832	0.738067		RP11-399E6.4	chr1:40313849-53021961	0	0	0.455823	0.004008	chr1:41491028-42928593	0	0.000217	0.373863	0.008016
LINC00313	-0.0728712	0.0793474	5.32578	0.0210123	0.0653451	0.337688	0.795413	0.372468		RP11-173C1.1	chr2:20482519-39279808	0	0	0.17939	0.004008	chr2:38984345-39202660	0	0.000217	0.418405	0.02004
RP11-304L19.1	-0.0852471	0.251631	1.97036	0.16041	-0.0207715	0.885604	0.326648	0.56764		RP11-304L19.1	chr16:1179031-2900436	0.062549	0.00355	0.524302	0.032064	chr16:2125834-2232794	0	0.000434	0.568627	0.002004
SMG7-AS1	0.288927	0.174789	0.0331948	0.85543	0.715367	0.053502	0.623001	0.429934		SMG7-AS1	chr1:181532332-188008264	0.436707	0.008258	0.670658	0.054108	chr1:183395663-183589800	0	0.000434	0.280802	0.006012
PRKCQ-AS1	-0.389144	0.161691	2.62234	0.105369	-0.236569	0.55641	0.498944	0.479964		PRKCQ-AS1	chr10:415240-14700243	0	0	0.519727	0.004008	chr10:6631741-7198134	0	0.003688	0.42359	0.014028
RP11-221N13.3	0.00187378	0.974827	0.0689841	0.792822	-0.117208	0.0281897	5.92314	0.0149433		RP11-195C7.1	chr1:158728389-181529752	0.303544	0.004779	0.643316	0.054108	chr1:175765789-176824702	0	0.000434	0.280802	0.006012
CTC-205M6.1	0.123566	0.483625	0.13343	0.714901	-0.141588	0.527484	0.0441799	0.833519		CTC-205M6.1	chr5:174075004-180360469	0.436707	0.00693	0.55005	0.038076	chr5:179919029-180252497	0	0.000217	0	0
RP1-8B1.4	0.15916	0.374073	0.299267	0.584342	-0.155004	0.580293	0.0467827	0.828759		RP1-8B1.4	chr6:37987864-51816684	0	0	0.588573	0.004008	chr6:45866682-46115850	0	0.000217	0.222076	0.008016
RP11-319G9.3	0.0781266	0.447538	0.0356514	0.850237	0.174117	0.265566	1.70267	0.191939		RP11-319G9.3	chr16:76914785-80881762	0	0	0.469954	0.026052	chr16:78104021-79291949	0.345641	0.007594	0.551711	0.01002
CASC2	-0.0477471	0.86688	1.66817	0.196503	0.241556	0.560664	0.122577	0.726257		CASC2	chr10:115894959-135225087	0	0	0.519727	0.004008	chr10:119807319-119976010	0	0.004122	0.4386	0.014028
WWC2-AS2	-0.241886	0.331919	0.32859	0.56649	-0.208881	0.563634	0.713543	0.39827		WWC2-AS2	chr4:178103382-187331526	0	0	0.520777	0.01002	chr4:183091270-184209735	0.00822	0.004122	0.58435	0.008016
RP11-57G10.8	0.00172788	0.982972	0.0367652	0.847944	0.0148446	0.893965	0.0604668	0.80576		RP11-57G10.8	chr10:66843770-75719921	0	0	0.519727	0.004008	chr10:69465612-69679067	0.977817	0.010848	0.458221	0.02004
LINC01237	-0.0708288	0.429756	0.451499	0.501624	-0.0432373	0.762719	1.48336	0.223249		LINC01237
C6orf99	-0.19852	0.163178	0.61575	0.432631	-0.192029	0.372103	0.612324	0.433914		C6orf99	chr6:135165213-160593253	0	0.001266	0.325607	0.004008	chr6:158597184-160204340	0	0.000217	0.517441	0.012024
RP3-431P23.5	-0.172453	0.0300913	2.23698	0.134744	-0.0687992	0.714338	0.654569	0.418484		RP3-431P23.5	chr6:165448575-170754268	0.338314	0.00512	0.487091	0.006012	chr6:167560707-168263019	0	0.001085	0.493905	0.01002
RP11-325K4.2	0.120626	0.482333	0.138814	0.709462	0.0343083	0.889136	0.0113336	0.915218		RP11-325K4.2	chr16:50498800-57864091	0	0	0.470097	0.026052	chr16:56963322-57017762	0	0.000217	0.521588	0.004008
RP11-46H11.12	-0.0409252	0.683518	3.77691	0.0519644	0.146061	0.482775	0.501369	0.478899		RP11-46H11.12
RP11-521B24.3	-0.378555	0.182512	2.8903	0.0891145	0.663284	0.0899295	0.0903622	0.763717		RP11-521B24.3	chr14:101980145-105986740	0.240913	0.004057	0.454599	0.024048	chr14:105783629-105950120	0	0.000217	0.499649	0.002004
RP11-696N14.1	-0.0645512	0.747539	0.603826	0.437122	0.303536	0.300816	1.65695	0.198015		RP11-696N14.1	chr4:90567838-118381291	0	0	0.520711	0.01002	chr4:100013808-100197295	0.069003	0.004339	0.368294	0.004008
CTD-2012K14.5	0.0241261	0.792085	0.360244	0.548371	0.141818	0.38974	0.436421	0.508855		CTD-2012K14.5	chr16:59572678-74857287	0	0	0.470097	0.026052	chr16:67459596-67594265	0.309648	0.006943	0.601188	0.008016
RP11-188P20.3	0.198195	0.201745	0.38898	0.532836	0.213795	0.306094	3.4213	0.0643602		RP11-188P20.3	chr3:35111687-46090509	0	0	0.371472	0.006012	chr3:43150578-43467291	0	0.000434	0.31857	0.006012
SPAG5-AS1	0.22376	0.315524	0.44667	0.50392	0.393577	0.198818	0.0184861	0.89185		SPAG5-AS1	chr17:21299894-27684908	0	0	0.416591	0.038076	chr17:26797582-26983927	0	0.000217	0.322747	0.002004
RP11-253M7.1	-0.0857928	0.6531	0.984247	0.321152	0.164943	0.550863	0.0437775	0.834268		RP11-253M7.1	chr15:61883910-78222858	0	0	0	0	chr15:69569379-69702705	0	0.000434	0.503446	0.016032
AC008063.2	-0.0140914	0.717387	0.338437	0.560733	-0.124973	0.00220482	7.97917	0.00473185		RP11-428J1.4	chr6:1022263-14870699	0	0	0.593973	0.004008	chr6:4994244-5098096	0	0.000217	0.222076	0.008016
ENO1-AS1	-0.273968	0.0482788	2.38641	0.122395	-0.0381415	0.848027	0.0170429	0.896133		ENO1-AS1	chr1:5005480-9550248	0	0	0.348913	0.006012	chr1:8919694-9088008	0	0.000217	0.373863	0.008016
RP11-28F1.2	-0.0879484	0.377212	0.568847	0.450717	0.455102	0.081392	0.995589	0.31838		RP11-28F1.2	chr18:55162164-66250994	0	0	0.301618	0.012024	chr18:60862908-60992831	0	0.00217	0.560682	0.01002
FAM201A	-0.0387477	0.810988	0.920481	0.337349	0.342656	0.17937	3.05119	0.0806781		FAM201A	chr9:36865025-71050479	0	0	0.237717	0.008016	chr9:37918945-71156205	0	0.000217	0.369574	0.036072
RP11-153F5.7	-0.0742759	0.416552	4.59816	0.0320064	-0.102857	0.310555	0.536122	0.464044		AF146191.4
RP11-326C3.7	0.05434	0.608459	1.81002	0.178506	0.358022	0.091119	0.628737	0.427819		RP11-326C3.7
RP11-407B7.1	-0.0750439	0.461309	4.95048	0.0260835	0.118521	0.521747	0.338365	0.560774		SEMA3B-AS1	chr3:46120380-61126821	0	0	0.368422	0.006012
RP11-467D6.1	-0.224465	0.359558	0.740589	0.389472	-0.283328	0.417423	0.0419571	0.837702		RP11-467D6.1	chr7:24873648-40075073	0	0	0.734887	0.036072	chr7:39927946-40140472	0	0.000217	0	0
RP11-16N11.2	-0.127327	0.521573	0.391936	0.531283	-0.139855	0.61999	0.0133777	0.90792		RP11-16N11.2	chr3:142302477-167113205	0	0	0.317909	0.004008	chr3:160393785-160815622	0	0.000217	0.319904	0.008016
RP11-74E22.3	-0.0844396	0.403378	0.556179	0.455804	0.497459	0.109806	0.5731	0.44903		RP11-74E22.3	chr17:987221-19870723	0	0	0.41005	0.032064	chr17:2203025-5672737	0	0.003905	0.54394	0.016032
LINC00839	-0.0343276	0.687077	0.142123	0.70618	0.366846	0.0754733	3.52161	0.0605734		LINC00839	chr10:36885562-60382494	0	0	0.519727	0.004008	chr10:38709503-43064715	0	0.002821	0.352609	0.012024
LOH12CR2	-0.174081	0.439157	0.371092	0.542409	0.0320677	0.918592	0.203386	0.652001		LOH12CR2	chr12:9743799-20530624	0	0	0.465305	0.026052	chr12:12507135-12512738	0.309648	0.006726	0.757422	0.004008
CTD-2526A2.2	0.0145141	0.810417	0.045991	0.830192	0.0350666	0.688808	0.393493	0.530469		CTD-2526A2.2	chr17:58857126-80917016	0	0	0.442786	0.042084	chr17:78415553-78460712	0	0.000434	0.322747	0.002004
RP11-295P9.8	-0.0938391	0.206877	0.00273863	0.958264	0.722619	0.024657	1.90669	0.167331		RP11-295P9.8	chr10:415240-14700243	0	0	0.519727	0.004008	chr10:13685675-13769353	0	0.003037	0.42359	0.014028
RP11-254F19.4	-0.088884	0.0580349	3.84133	0.0500038	-0.133079	0.0615419	4.23792	0.0395305		RP11-159F24.6	chr5:36285965-50133344	0	0.002423	0.586193	0.044088	chr5:43492812-44822200	0	0.000217	0	0
ZNF197-AS1	-0.136311	0.0946883	1.34013	0.24701	0.383871	0.279494	0.0795429	0.777918		ZNF197-AS1	chr3:35111687-46090509	0	0	0.371472	0.006012	chr3:44480877-44915250	0	0.000217	0.31857	0.006012
AC093642.3	0.0429515	0.746493	0.0215214	0.883367	-0.103957	0.54538	0.00116316	0.972793		AC093642.3
RP11-547C5.1	-0.0463433	0.219895	1.67031	0.196217	-0.137873	0.000421145	11.7259	0.000616363		LINC00484	chr9:90756430-94666270	0	0	0.289586	0.008016	chr9:91979158-94188141	0	0.000217	0.458991	0.0501
RP11-793H13.11	-0.24106	0.220321	1.66315	0.197178	0.0885642	0.726902	0.0544669	0.815465		RP11-793H13.11	chr12:41819315-55054601	0	0	0.481426	0.028056	chr12:53894465-53901105	0	0.000434	0	0
LINC01046	0.0970988	0.324023	0	1	-1.53346	0.998221	0	1		LINC01046	chr13:19450806-48703286	0	0	0.351154	0.01002	chr13:21638373-21832328	0.299091	0.006509	0.562244	0.026052
RP11-509J21.4	0.0667192	0.38262	0.10608	0.744651	0.00938976	0.918646	0.275045	0.599967		RP11-509J21.4	chr9:789932-5341593	0.065961	0.003993	0.351698	0.01002	chr9:2906806-3824004	0	0.004122	0.388557	0.04008
RP13-616I3.1	0.0205512	0.824695	0.694075	0.404782	-0.0698884	0.507739	0.0306235	0.861083		RP13-616I3.1	chr3:194278149-197538677	0	0	0.247458	0.006012	chr3:197065004-197511730	0	0.000217	0.324944	0.008016
DPH6-AS1	0.0146685	0.933314	0.151555	0.697054	0.369475	0.142773	2.70079	0.100299		DPH6-AS1	chr15:23687685-46828748	0	0	0	0	chr15:35666729-36216472	0	0.003254	0.542636	0.018036
NEXN-AS1	0.150058	0.39109	0.30327	0.58184	0.450324	0.0402398	1.99416	0.157907		NEXN-AS1	chr1:75434953-83204044	0	0	0.326812	0.006012	chr1:78029365-78405135	0	0.000217	0.373863	0.008016
RP11-293A21.1	-0.17545	0.109533	1.55088	0.213005	0.328466	0.123712	3.32255	0.0683359		RP11-293A21.1	chr4:23720324-46412497	0	0	0.525624	0.01002	chr4:25000350-27027711	0	0.000217	0.368294	0.004008
RP11-388C12.1	-0.0567263	0.452346	0.0344997	0.852648	0.0598697	0.694345	0.0219704	0.882166		RP11-388C12.1	chr17:58857126-80917016	0	0	0.442786	0.042084	chr17:80474709-80692066	0	0.000217	0.322747	0.002004
AJ011932.1	-0.0795289	0.0181934	3.90073	0.0482653	-0.024153	0.680343	0.0665887	0.79637		RP11-972P1.10	chr12:112170376-133155338	0	0	0.551758	0.03006	chr12:123895400-124234191	0	0.000217	0	0
RP11-713P17.4	-0.0442076	0.690241	0.750517	0.386313	-0.0851279	0.617458	0.388411	0.533136		RP11-713P17.4	chr11:133339071-134132624	0	0	0.383333	0.01002	chr11:133766301-134115581	0	0.000217	0.627464	0.018036
RP11-316O14.1	-0.0512458	0.451133	0.156253	0.69263	0.128442	0.49179	0.897468	0.343462		RP11-316O14.1	chr2:212474786-225293000	0	0	0.660021	0.002004	chr2:220358586-222280706	0.309648	0.006943	0.434177	0.024048
RP11-160H22.5	-0.00862846	0.915223	1.35382	0.244611	0.196142	0.333615	0.440858	0.506708		RP11-160H22.5	chr1:158728389-181529752	0.303544	0.004779	0.643316	0.054108	chr1:173891737-174126742	0	0.000434	0.280802	0.006012
AF064858.6	0.0755764	0.508492	0.362208	0.547283	0.178062	0.323615	0.0356655	0.850208		AF064858.6	chr21:33925531-47678295	0	0	0.299588	0.01002	chr21:39588974-40552408	0	0.000217	0.360123	0.016032
RP11-758P17.3	0.0661574	0.497973	0.322837	0.569908	-0.181263	0.000649228	1.89546	0.168587		RP11-758P17.3	chr7:80280626-104138686	0	0	0.733042	0.036072	chr7:98915984-101454616	0	0.003471	0.781928	0.002004
MGC16275	0.0817881	0.6337	0.577734	0.447202	-0.0484558	0.84784	0.335593	0.562384		MGC16275	chr17:58857126-80917016	0	0	0.442786	0.042084	chr17:71642451-72691928	0	0.000434	0.322747	0.002004
RP11-141M1.3	-0.0801996	0.0569322	4.97322	0.0257426	0.130747	0.273978	2.03045	0.154174		A2M-AS1	chr12:3174351-9310151	0	0	0.470287	0.026052	chr12:6238479-10974741	0	0.003905	0.900624	0.004008
RP13-270P17.2	-0.204891	0.352203	0.393993	0.530208	0.57981	0.15736	0.428242	0.512853		RP13-270P17.2	chr18:2783456-9071675	0	0	0.300534	0.012024	chr18:3029229-3242995	0	0.000434	0.501165	0.008016
LINC00472	-0.139924	0.492011	0.0184415	0.89198	-0.172093	0.564741	0.336172	0.562047		LINC00472	chr6:68837690-75610367	0	0	0.400005	0.002004	chr6:70373346-73908793	0	0.000217	0.32486	0.01002
AC005682.5	-0.0379771	0.855819	0.00450242	0.946502	0.643183	0.021868	3.17086	0.0749629		AC005682.5	chr7:17800816-24772834	0	0	0.733438	0.036072	chr7:22156512-23053948	0	0.000217	0	0
CTD-2292P10.4	0.188113	0.184598	0.0410547	0.839432	0.414429	0.0656046	0.00040908	0.983863		CTD-2292P10.4	chr8:137536788-143900017	0	0	0.257236	0.014028	chr8:143630199-143911227	0.309648	0.006726	0.544276	0.012024
RP11-77I22.2	-0.00739166	0.906692	0.623894	0.429604	0.010305	0.913799	0.300838	0.583358		RP11-77I22.2	chr12:20635626-33290657	0	0	0.481567	0.028056	chr12:30459628-30945379	0	0.000434	0	0
RP11-317N8.5	0.320097	0.109947	1.95491	0.162059	0.355112	0.22897	0.894163	0.344352		RP11-317N8.5	chr14:29021928-75424419	0	0	0.41836	0.022044	chr14:36009771-36413354	0	0.000217	0.467911	0.002004
RP11-462G12.2	0.205984	0.17764	0.273316	0.601116	0.114429	0.60529	0.136585	0.711699		RP11-462G12.2	chr16:3159949-8806469	0	0	0.512284	0.03006	chr16:3773953-4167370	0	0.000217	0.568627	0.002004
AC004471.10	-0.119978	0.174027	2.22876	0.135462	0.0610133	0.786233	0.747197	0.387365		AC004471.10						chr22:18590644-22107622	0.309648	0.006943	0.543527	0.158317
CTC-260E6.3	-0.182611	0.00183369	1.19334	0.274656	-0.189828	0.0858566	0.723541	0.394985		CTC-260E6.3	chr19:7840287-22202166	0	0	0.358745	0.014028	chr19:19946091-21374128	0	0.000217	0.535382	0.01002
LINC01341	0.150629	0.220867	0.367806	0.544202	-0.0207389	0.858289	1.10157	0.293921		LINC01341	chr1:244855051-247812431	0.436707	0.006309	0.603011	0.06012	chr1:245874946-247047609	0	0.003254	0.280802	0.006012
WWTR1-AS1	-0.262103	0.142675	1.73664	0.187565	0.329546	0.264762	0.0380344	0.845374		WWTR1-AS1	chr3:142302477-167113205	0	0	0.317909	0.004008	chr3:149225882-149472100	0	0.000217	0.319904	0.008016
LINC01481	0.173567	0.131863	0.115633	0.73382	0.0146354	0.874957	0.6975	0.403625		LINC01481	chr12:66234758-77483908	0	0	0.551226	0.03006	chr12:70097412-70632921	0	0.000434	0	0
RP11-61J19.5	-0.54489	0.0367264	2.13995	0.143506	0.271032	0.361048	1.46212	0.226593		RP11-61J19.5	chr1:212209607-215338184	0.303544	0.004992	0.631396	0.056112	chr1:212537788-212795772	0	0.000217	0.280802	0.006012
LINC00087	-0.55395	0.0175196	2.45016	0.117513	0.0333478	0.919492	2.601	0.106796		LINC00087	chrX:132300757-141690987	0	0	0.253046	0.016032	chrX:134164018-135216802	0	0.000217	0.155112	0.008016
RP11-774O3.3	-0.111725	0.561642	2.12346	0.145059	0.0490886	0.868553	0.0155715	0.900693		RP11-774O3.3	chr4:6412401-9733805	0.338314	0.00525	0.61168	0.012024	chr4:8174437-8496221	0	0.000217	0.39273	0.004008
RP11-596C23.2	0.0451418	0.752651	0.127184	0.72137	-0.0341858	0.822508	0.189796	0.663086		RP11-596C23.2	chr14:29021928-75424419	0	0	0.41836	0.022044	chr14:50328070-50536032	0	0.000217	0.467911	0.002004
CTD-2288F12.1	0.0171105	0.881891	0.534767	0.46461	0.19297	0.417501	0.867417	0.351671		CTD-2288F12.1	chr16:12864949-19595212	0	0	0.511493	0.03006	chr16:14405769-18970621	0	0.000434	0.568627	0.002004
OR2A1-AS1	0.07061	0.748232	0.18556	0.666638	0.16195	0.605113	0.775975	0.378375		OR2A1-AS1	chr7:143747356-151817414	0	0	0.733491	0.04008	chr7:143836217-144146779	0	0.000434	0	0
RP11-972P1.11	-0.137112	0.314357	0.00012391	0.991119	0.0217432	0.935461	0.0676915	0.794728		RP11-972P1.11	chr12:112170376-133155338	0	0	0.551758	0.03006	chr12:123895400-124234191	0	0.000217	0	0
CTD-2012K14.7	0.00307012	0.965157	0.0459022	0.830354	-0.0473448	0.568894	1.54899	0.213284		CTD-2012K14.7	chr16:59572678-74857287	0	0	0.470097	0.026052	chr16:67594827-67675896	0.309648	0.006726	0.657779	0.008016
CEBPA-AS1	0.064348	0.626011	0.254866	0.61367	0.00338155	0.985603	0.0240758	0.876692		CEBPA-AS1	chr19:22242054-35249469	0	0	0.335548	0.016032	chr19:33699683-34018453	0	0.000217	0.500971	0.004008
RP11-327P2.5	-0.407149	0.123017	2.89493	0.0888585	-0.0862474	0.809664	0.0871489	0.767834		RP11-327P2.5	chr13:50189999-53178504	0	0	0.346475	0.01002	chr13:52380306-52505150	1.95612	0.015838	0.600533	0.038076
RP11-411K7.1	-0.10582	0.459196	0.00452964	0.946341	0.166394	0.441961	0.0201776	0.887042		RP11-411K7.1	chr6:52237924-62776339	0	0	0.588573	0.004008	chr6:53658425-55267493	0	0.000217	0.222076	0.008016
CTD-3094K11.1	-0.167326	0.00476089	0.491683	0.483177	-0.195248	0.0623143	1.19981	0.273359		CTD-3094K11.1	chr15:80551084-93282691	0	0	0	0	chr15:91193766-91384434	0	0.000434	0.506275	0.016032
RP5-858B6.3	0.0913191	0.617628	1.14886	0.283788	0.426049	0.109286	2.11774	0.145601		RP5-858B6.3	chr1:228023468-236385379	0.436707	0.006309	0.619408	0.058116	chr1:230958898-231028032	0	0.000434	0.280802	0.006012
MIR210HG	-0.108057	0.291192	3.81322	0.0508496	0.469733	0.00971408	1.86758	0.171752		MIR210HG	chr11:456120-4229598	0	0	0.451574	0.012024	chr11:456120-920108	0	0.003254	0.496521	0.018036
LINC00323	0.0336922	0.692793	1.12094	0.289716	0.373583	0.100917	1.68073	0.194827		LINC00323	chr21:33925531-47678295	0	0	0.299588	0.01002	chr21:40926653-42649752	0	0.000217	0.360123	0.016032
RP11-388P9.2	-0.0886646	0.137942	0.0681566	0.79404	-0.0536825	0.605464	0.0108477	0.917048		RP11-388P9.2	chr10:61511605-64128133	0	0	0.519727	0.004008	chr10:61787707-62496212	0.029043	0.004339	0.434326	0.018036
RP11-111A21.1	-0.0549053	0.34675	0.24697	0.619217	0.0317459	0.777644	1.45045	0.228455		RP11-111A21.1	chr14:29021928-75424419	0	0	0.41836	0.022044	chr14:39618686-45426327	0	0.000217	0.467911	0.002004
RP11-383H13.1	-0.00575652	0.966855	0.626091	0.428793	0.360552	0.109821	0.136616	0.711668		RP11-383H13.1	chr8:55051861-109090197	0	0	0.207939	0.012024	chr8:72109264-73270447	0	0.000217	0.439069	0.008016
MEF2C-AS1	-0.00229859	0.98916	0.156454	0.692443	-0.453413	0.058017	0.233819	0.628706		MEF2C-AS1	chr5:78689212-91397919	0	0	0.534802	0.034068	chr5:87998878-89307554	0	0.000434	0	0
RFPL1S	0.0250217	0.813388	0.460839	0.497232	-0.0589638	0.636299	0.530277	0.46649		RFPL1S	chr22:22096802-36314893	0	0	0.288911	0.004008	chr22:29824523-29984759	0	0.00217	0.563982	0.180361
LL21NC02-1C16.1	0.0120838	0.884941	0.247617	0.618758	0.156934	0.388173	1.81636	0.177747		LL21NC02-1C16.1	chr21:33925531-47678295	0	0	0.299588	0.01002
RP11-1299A16.3	-0.116092	0.222454	0.91642	0.338417	0.100643	0.579994	0.497744	0.480493		RP11-1299A16.3	chr4:90567838-118381291	0	0	0.520711	0.01002	chr4:96082452-99582990	0	0.000217	0.368294	0.004008
CTD-2536I1.2	-0.0799691	0.22897	0.0325281	0.856874	0.0726562	0.660536	0.829189	0.362507		CTD-2536I1.2	chr15:93421733-101884307	0	0	0	0	chr15:93634448-95974409	0	0.004122	0.506275	0.016032
RP4-630A11.3	-0.034691	0.365122	0.0439654	0.833918	-0.139612	0.00392014	5.548	0.0185018		PAX8-AS1	chr2:112487679-123049839	0	0	0.3396	0.006012	chr2:113962850-114604972	0	0.000434	0.374039	0.018036
RP4-555D20.4	-0.110736	0.483548	0.637498	0.424618	0.232258	0.306088	0.00049543	0.982242		RP4-555D20.4	chr3:35111687-46090509	0	0	0.371472	0.006012	chr3:43729744-44275276	0	0.000434	0.31857	0.006012
CTD-2337A12.1	-0.0819787	0.194265	1.48101	0.223617	0.151834	0.428727	0.00168881	0.96722		CTD-2337A12.1	chr5:91399115-98475240	0	0.002988	0.538687	0.036072	chr5:95411447-96091408	0	0.000217	0	0
CATIP-AS1	-0.0373641	0.628036	0.727047	0.393842	0.143053	0.442974	0.0545277	0.815364		CATIP-AS1	chr2:212474786-225293000	0	0	0.660021	0.002004	chr2:219215365-219319297	0.309648	0.006943	0.434177	0.024048
LINC01352	0.00188865	0.977871	1.1449	0.28462	0.283518	0.169637	1.94614	0.163003		LINC01352	chr1:220132739-228023366	0.399577	0.005698	0.631828	0.056112	chr1:220804454-222722488	0	0.000217	0.280802	0.006012
AP000253.1	0.00236837	0.965563	0.048636	0.825454	0.0379937	0.675421	0.0256508	0.872756		AP000253.1	chr21:30267036-33758376	0	0	0.312203	0.01002	chr21:32935112-33045808	0	0.000434	0.360123	0.016032
CTB-51J22.1	-0.0834303	0.675521	0.488885	0.484425	0.35494	0.208262	1.31595	0.251321		CTB-51J22.1	chr7:72820777-79316892	0	0	0.733042	0.036072	chr7:71914152-73701914	0	0.003471	0.781928	0.002004
C8orf31	-0.209795	0.00730174	0.0486076	0.825504	-0.0276291	0.872868	0.146947	0.70147		C8orf31	chr8:143902692-144471799	0.303544	0.004974	0.349079	0.016032	chr8:143991858-144382192	0.309648	0.006726	0.544276	0.012024
RP11-431M7.3	-0.0103357	0.950407	0.74487	0.388105	-0.239394	0.345937	0.842936	0.358559		RP11-431M7.3	chr4:23720324-46412497	0	0	0.525624	0.01002	chr4:30717935-36347492	0	0.000217	0.368294	0.004008
AC010883.5	-0.131247	0.417825	1.879	0.170448	0.0603328	0.789663	0.433391	0.51033		AC010883.5	chr2:39660239-44328998	0	0	0.17939	0.004008	chr2:43023004-43861477	0	0.004122	0.418405	0.02004
RP11-475O6.1	0.115014	0.60423	0.0642336	0.799926	0.0552948	0.862291	0.0705265	0.790572		RP11-475O6.1	chr1:83359480-95058953	0	0	0.326812	0.006012	chr1:81735066-84330024	0	0.000434	0.373863	0.008016
MIR22HG	-0.417135	0.0615271	2.16564	0.141126	0.280918	0.314301	0.502695	0.478318		MIR22HG	chr17:987221-19870723	0	0	0.41005	0.032064	chr17:1243941-1965542	0	0.003905	0.54394	0.016032
RP11-430C7.5	0.120871	0.292145	1.33794	0.247397	0.254176	0.166049	0.0206501	0.885736		RP11-430C7.5	chr1:196013973-212118738	0.303544	0.004992	0.630945	0.056112	chr1:204390842-204699500	0	0.000217	0.280802	0.006012
RP4-593H12.1	-0.045135	0.4475	0.00780542	0.9296	0.0135869	0.900847	2.20384	0.137667		RP4-593H12.1	chr7:104510915-107605282	0	0	0.732988	0.04008	chr7:107220096-107300282	0.696387	0.008462	0.889276	0.002004
RP1-292L20.3	-0.286178	0.128148	1.53224	0.215777	0.201576	0.465901	0.0129514	0.909393		RP1-292L20.3	chr14:29021928-75424419	0	0	0.41836	0.022044	chr14:71371137-71586648	0	0.000217	0.467911	0.002004
RP11-377D9.3	-0.0178662	0.824642	0.41319	0.520355	-0.0539896	0.592083	0.260104	0.610048		RP11-377D9.3	chr12:9743799-20530624	0	0	0.465305	0.026052	chr12:12628565-13712556	0	0.003905	0.858999	0.002004
RP11-171I2.1	0.00435718	0.941561	0.00192604	0.964995	-0.0238513	0.769514	0.122788	0.72603		RP11-171I2.1	chr2:177420487-180194620	0	0	0.660021	0.002004	chr2:178976514-179688868	0	0.000217	0.357757	0.02004
RP6-201G10.2	-0.171755	0.00530626	0.157008	0.691927	0.236759	0.289863	0.142556	0.705753		RP6-201G10.2	chrX:56823881-81264783	0	0	0.171911	0.014028	chrX:66951245-67716136	0	0.000434	0.163334	0.008016
CTD-2284J15.1	-0.325109	0.0360524	1.1768	0.278008	0.365167	0.183373	1.84893	0.173908		CTD-2284J15.1	chr8:55051861-109090197	0	0	0.207939	0.012024	chr8:87177380-88635942	0	0.000217	0.439069	0.008016
RP11-783K16.14	0.0718646	0.463987	1.04702	0.306194	0.361597	0.143781	2.94703	0.0860356		RP11-783K16.14	chr11:59053462-79863662	0	0	0.383333	0.01002	chr11:63973396-64007474	0	0.000434	0.581128	0.016032
RP11-15B17.1	0.0618374	0.386644	0.181139	0.670396	0.0543624	0.603449	0.129487	0.718964		RP11-15B17.1	chr4:90567838-118381291	0	0	0.520711	0.01002	chr4:100810611-101103210	0	0.000434	0.368294	0.004008
UCKL1-AS1	0.233387	0.159043	0.083089	0.773154	0.299676	0.249095	0.533637	0.465082		UCKL1-AS1
AC098820.3	0.0298308	0.82368	0.619769	0.431133	-0.0483878	0.73795	0.287287	0.591964		AC098820.3	chr2:212474786-225293000	0	0	0.660021	0.002004	chr2:217238580-217444109	0.288854	0.006509	0.435068	0.024048
RP11-569A11.1	-0.0815056	0.0192138	5.59416	0.0180204	-0.0581619	0.268982	0.736287	0.390853		CTD-2377O17.1	chr5:71319752-78349689	0	0	0.534802	0.034068	chr5:74076749-74164731	0	0.002821	0.69983	0.002004
AP000662.4	-0.0563955	0.510799	3.17579	0.0747369	-0.0362561	0.780745	0.775915	0.378393		AP000662.4	chr11:39226557-59025250	0	0	0.451574	0.012024	chr11:57364581-57477341	0	0.000217	0.581128	0.016032
RP11-236L14.2	-0.0920143	0.0968958	2.11566	0.1458	0.142303	0.362299	0.105431	0.745407		RP11-236L14.2	chr15:93421733-101884307	0	0	0	0	chr15:95975985-99507788	0	0.000217	0.506275	0.016032
SEPT7-AS1	-0.120936	0.613586	0.783509	0.37607	0.336485	0.361243	0.0173867	0.895096		SEPT7-AS1	chr7:24873648-40075073	0	0	0.734887	0.036072	chr7:35300544-35831448	0	0.000434	0	0
RP11-315O6.1	-0.334448	0.097307	2.66708	0.102444	-0.0604404	0.831679	0.0626892	0.802295		RP11-315O6.1	chr11:96700005-102424333	0	0	0.383333	0.01002	chr11:102266643-102401633	0	0.000217	0.624363	0.018036
RP11-674E16.4	-0.0822671	0.0463094	4.38966	0.0361574	-0.00116675	0.984249	0.0564597	0.812182		AC010226.4	chr5:112988841-122935065	0	0.002988	0.537988	0.036072	chr5:114459061-115175503	0	0.000217	0	0
CTD-2012K14.6	0.0958075	0.307084	0.0171929	0.895679	0.211262	0.186582	3.15011	0.0759218		CTD-2012K14.6	chr16:59572678-74857287	0	0	0.470097	0.026052	chr16:67459596-67594265	0.309648	0.006943	0.601188	0.008016
RP11-65J3.3	-0.137518	0.0222031	1.60813	0.204754	-0.0135729	0.915108	1.36344	0.242942		RP11-65J3.3	chr9:130551711-133812725	0.062549	0.003711	0.379917	0.01002	chr9:132130993-132276011	0	0.000217	0.424973	0.056112
AC013271.3	-0.051838	0.293188	0.142537	0.705772	-0.140615	0.0354618	4.71056	0.0299779		CTD-2541J13.1	chr18:55162164-66250994	0	0	0.301618	0.012024	chr18:60993515-66382654	0	0.003688	0.560682	0.01002
LINC00936	-0.241111	0.202254	0.0223329	0.881205	0.32778	0.331994	0.0155516	0.900756		LINC00936	chr12:86272505-94313141	0	0	0.551444	0.03006	chr12:89911925-90116873	0	0.000434	0	0
AC002451.3	-0.0155017	0.894277	0.0281913	0.86666	0.144162	0.490687	0.038119	0.845204		AC002451.3	chr7:80280626-104138686	0	0	0.733042	0.036072	chr7:95170739-95400663	0	0.003471	0.781928	0.002004
RP11-655M14.13	0.0446108	0.590403	0.499134	0.479881	-0.00508729	0.956182	0.198873	0.655632		RP11-655M14.13	chr11:59053462-79863662	0	0	0.383333	0.01002	chr11:67294308-67819253	0	0.000217	0.581128	0.016032
HAND2-AS1	-0.0903014	0.07701	4.56236	0.0326821	0.0654678	0.519982	0.243808	0.621469		LINC01220	chr14:75479644-75929017	0	0	0.420297	0.022044	chr14:75319212-75889233	0	0.003471	0.633013	0.004008
AC133785.1	0.145485	0.354676	1.94303	0.16334	0.197208	0.402675	1.66387	0.197082		AC133785.1	chr2:131211711-132410986	0	0	0.660021	0.002004	chr2:131490366-131593045	0	0.000434	0.357574	0.02004
LPP-AS2	-0.329794	0.192951	0.627904	0.428125	0.67346	0.0384145	1.19628	0.274067		LPP-AS2	chr3:184535782-191370717	0	0	0.309396	0.004008	chr3:187472474-188663407	0.14304	0.004556	0.319904	0.008016
RPL34-AS1	-0.121879	0.510602	1.59506	0.206605	0.594946	0.0374612	0.693634	0.404931		RPL34-AS1	chr4:90567838-118381291	0	0	0.520711	0.01002	chr4:108884387-109538252	0	0.000434	0.368294	0.004008
RP11-727A23.10	-0.0733225	0.353653	0.0350067	0.851582	0.273587	0.205747	1.22395	0.268588		RP11-727A23.10	chr11:79898315-86813118	0	0	0.383333	0.01002	chr11:83001199-85350822	0	0.000434	0.624323	0.018036
RP11-757F18.5	-0.290721	0.0755402	3.00194	0.0831647	0.491334	0.0410739	2.48794	0.114722		RP11-757F18.5	chr3:101791793-142205487	0	0	0.312136	0.004008
RP11-1069G10.1	-0.0107563	0.895054	0.00312604	0.955413	0.225267	0.223171	1.29396	0.255319		RP11-1069G10.1	chr15:61883910-78222858	0	0	0	0	chr15:62475207-63407390	0	0.000434	0.503446	0.016032
RP11-299G20.5	0.0535964	0.523605	0.0297213	0.863124	0.0745841	0.592242	2.1483	0.142728		RP11-299G20.5	chr15:93421733-101884307	0	0	0	0	chr15:101834929-101884307	0	0.000434	0.509569	0.016032
RP11-65I12.1	-0.000184421	0.998842	0.000564	0.981053	0.341631	0.0958748	0.212644	0.644703		RP11-65I12.1	chr2:112487679-123049839	0	0	0.3396	0.006012	chr2:113962850-114604972	0	0.000434	0.374039	0.018036
GRTP1-AS1	-0.0423511	0.38714	0.673213	0.411934	0.0200814	0.821073	0.503269	0.478067		GRTP1-AS1	chr13:113808898-114930229	0	0	0.345674	0.01002	chr13:113811478-114021331	0	0.000217	0.555361	0.028056
AP000797.4	-0.0227889	0.567105	4.53248	0.0332573	-0.141209	0.00402285	3.8771	0.0489489		RP11-497E19.1	chr14:77451108-94555248	0	0	0.420297	0.022044	chr14:82925331-86098848	0	0.000217	0.467911	0.002004
LINC00484	-0.102399	0.0651566	0.267741	0.604851	-0.141754	0.0445016	4.88499	0.0270913		RP11-276H19.1	chr9:89187012-90668342	0	0	0.289586	0.008016	chr9:88878611-90347710	0	0.000217	0.458991	0.0501
LAMA5-AS1	0.0147902	0.855226	1.39433	0.237675	-0.060174	0.558706	0.570893	0.449904		LAMA5-AS1	chr20:56530409-62219648	0	0	0.45868	0.024048	chr20:60872695-60964064	0	0.000434	0	0
RP11-490O6.2	-0.0435673	0.80246	0.359636	0.548708	-0.0682779	0.78748	0.0131356	0.908754		RP11-490O6.2	chr16:8890574-12805634	0	0	0.511493	0.03006	chr16:11560758-11837682	0	0.000217	0.568627	0.002004
RP11-968O1.5	0.137651	0.422309	0.215338	0.642615	0.446343	0.0846782	0.943229	0.331449		RP11-968O1.5	chr12:103101160-111209501	0	0	0.551444	0.03006	chr12:109542665-109707986	0	0.000217	0	0
RP11-462G12.1	-0.00442159	0.979254	0.514689	0.473116	0.264485	0.235642	4.2376e-05	0.994806		RP11-462G12.1	chr16:3159949-8806469	0	0	0.512284	0.03006	chr16:3773953-4167370	0	0.000217	0.568627	0.002004
RP3-466P17.1	-0.220243	0.20604	3.49808	0.0614402	-0.0375136	0.88697	0.192172	0.661115		RP3-466P17.1	chr6:135165213-160593253	0	0.001266	0.325607	0.004008	chr6:144412345-146139567	0	0.000217	0.511324	0.012024
CTC-260E6.6	-0.25303	0.0743088	0.0760898	0.782668	0.0508036	0.80147	0.405756	0.524131		CTC-260E6.6	chr19:7840287-22202166	0	0	0.358745	0.014028	chr19:19946091-21374128	0	0.000217	0.535382	0.01002
CPB2-AS1	-0.00965934	0.897774	0.172004	0.678337	0.0241995	0.831132	0.319422	0.571955		CPB2-AS1	chr13:19450806-48703286	0	0	0.351154	0.01002	chr13:46431021-46699633	1.34423	0.011933	0.589039	0.036072
RP11-4L24.3	-0.0303245	0.552081	0.180911	0.670592	0.19138	0.125729	1.62683	0.202142		RP11-4L24.3	chr9:36865025-71050479	0	0	0.237717	0.008016	chr9:37918945-71156205	0	0.000217	0.369574	0.036072
SMAD5-AS1	-0.0827117	0.0762749	2.11199	0.146149	0.0123082	0.881969	2.80361	0.0940526		SMAD5-AS1	chr5:126949223-139630024	0.436707	0.007847	0.560495	0.038076	chr5:135294817-135468333	0	0.000434	0	0
RP11-11N7.4	0.0305257	0.587088	0.966447	0.325568	-0.0654868	0.232989	3.08328	0.079101		RP11-11N7.4	chr1:244855051-247812431	0.436707	0.006309	0.603011	0.06012	chr1:244266817-245293033	0	0.000217	0.280802	0.006012
AC012074.2	-0.149827	0.301528	3.18184	0.0744609	-0.172257	0.404129	0.289638	0.590452		AC012074.2	chr2:20482519-39279808	0	0	0.17939	0.004008	chr2:25570160-25951018	0	0.000434	0.418405	0.02004
RP11-598F7.4	0.0229529	0.70081	0.260636	0.609683	-0.142161	0.0191424	4.20399	0.040329		RP11-506K6.4	chr6:1022263-14870699	0	0	0.593973	0.004008	chr6:3223513-3986611	0	0.000217	0.223765	0.006012
LINC00173	0.0524973	0.499823	0.249485	0.617438	0.157293	0.27511	0.000162499	0.989829		LINC00173	chr12:112170376-133155338	0	0	0.551758	0.03006	chr12:114789929-117015367	0	0.000217	0	0
RP11-463O9.9	-0.0439676	0.608647	0.742887	0.388738	-0.150392	0.140135	0.697733	0.403547		RP11-463O9.9	chr16:85710983-89379936	0	0	0.469954	0.026052	chr16:86537913-86558209	0.779408	0.009112	0.546481	0.012024
RP11-160O5.1	0.0533439	0.768332	0.105288	0.745573	0.128933	0.633573	1.78701	0.181291		RP11-160O5.1	chr17:58857126-80917016	0	0	0.442786	0.042084	chr17:63057651-63521209	0	0.000434	0.322747	0.002004
RP11-182J1.1	-0.0251815	0.614385	1.94065	0.163598	0.209632	0.198681	0.134325	0.713989		RP11-182J1.1	chr15:80551084-93282691	0	0	0	0	chr15:85123837-85200946	0	0.000217	0.505351	0.016032
THRB-AS1	-0.0402013	0.796592	0.227583	0.633322	0.214612	0.386796	0.192006	0.661252		THRB-AS1	chr3:16867027-24813960	0	0	0.371472	0.006012	chr3:24541197-25215670	0	0.003688	0.442381	0.008016
RP11-3B7.1	-0.1055	0.298678	0.216063	0.642056	0.262524	0.234085	0.119986	0.72905		RP11-3B7.1	chr3:46120380-61126821	0	0	0.368422	0.006012	chr3:49225229-49317292	0	0.000434	0.31857	0.006012
RP11-271M24.2	-0.0959515	0.0973685	0.960516	0.327057	-0.113035	0.146478	0.923756	0.336491		RP11-271M24.2	chr13:19450806-48703286	0	0	0.351154	0.01002	chr13:25866215-25933487	1.01233	0.010848	0.579614	0.032064
RASGRF2-AS1	-0.0356316	0.474921	0.374177	0.540736	0.0298176	0.737352	2.91333	0.0878505		RASGRF2-AS1	chr5:78689212-91397919	0	0	0.534802	0.034068	chr5:80177042-80527477	0	0.003254	0	0
RP4-569M23.5	0.0800446	0.538368	0.061151	0.804686	0.103926	0.629587	0.637873	0.424482		RP4-569M23.5	chr20:41827431-52028315	0	0	0.456603	0.024048	chr20:45329847-47657643	0	0.000217	0	0
RP11-58O9.2	0.00138439	0.980054	0.0349992	0.851597	0.108858	0.310395	0.405902	0.524057		RP11-58O9.2	chr17:27768048-41041512	0	0	0.424468	0.04008	chr17:38590503-38702442	0	0.000434	0.322747	0.002004
FZD10-AS1	-0.0755974	0.586001	0.0160132	0.899302	0.263022	0.234997	0.352578	0.552658		FZD10-AS1	chr12:112170376-133155338	0	0	0.551758	0.03006	chr12:129796809-131272228	0	0.004122	0	0
RP11-539G18.3	0.0677234	0.648303	1.2392	0.265626	-0.0746728	0.715088	1.82857	0.176297		RP11-539G18.3	chr4:23720324-46412497	0	0	0.525624	0.01002	chr4:39531928-39822313	0	0.000434	0.368294	0.004008
RP3-340B19.3	0.00180836	0.99242	0.185013	0.6671	-0.00191202	0.99444	0.496814	0.480903		RP3-340B19.3	chr6:34555981-35667405	0	0	0.588573	0.004008	chr6:34552797-35701280	0	0.000217	0.222076	0.008016
ST7-AS1	-0.251168	0.288298	1.55751	0.21203	0.30732	0.348653	0.0651361	0.798555		ST7-AS1	chr7:109776889-122417331	0	0	0.733491	0.04008	chr7:116589638-116915119	0	0.003688	0.889276	0.002004
AC002066.1	-0.0936677	0.217346	1.07517	0.299781	0.0546094	0.756808	0.593685	0.440998		AC002066.1	chr7:109776889-122417331	0	0	0.733491	0.04008	chr7:115925486-116071317	0	0.003688	0.889276	0.002004
RP11-303E16.7	-0.107066	0.1598	0.000402531	0.983993	-0.0833384	0.565159	1.52268	0.217214		RP11-303E16.7	chr16:81097198-85583983	0	0	0.469954	0.026052	chr16:81036444-81347389	0.394097	0.007594	0.589789	0.01002
RP11-84G21.1	-0.0233211	0.916114	0.65659	0.417767	0.368025	0.224493	0.798664	0.371493		RP11-84G21.1	chr12:77573592-84029824	0	0	0.551226	0.03006	chr12:80086267-81100408	0	0.000434	0	0
AC079630.2	0.0328481	0.651982	1.08335	0.29795	-0.162487	0.00443689	4.80103	0.0284426		RP4-665J23.1	chr1:83359480-95058953	0	0	0.326812	0.006012	chr1:91124075-91375699	0	0.000434	0.373863	0.008016
RP11-74C1.4	0.000663114	0.988139	2.07146	0.150078	0.0851347	0.353674	0.149262	0.699242		RP11-74C1.4	chr1:149881398-153613117	0.065961	0.003918	0.583216	0.044088	chr1:151433329-151680377	0	0.000434	0.280802	0.006012
RP11-192H23.8	-0.0958904	0.576856	0.345734	0.556538	0.202774	0.387282	0.00487343	0.944345		RP11-192H23.8	chr17:21299894-27684908	0	0	0.416591	0.038076	chr17:26797582-26983927	0	0.000217	0.322747	0.002004
STARD13-AS	-0.128313	0.322164	0.114377	0.735215	-0.207181	0.275241	1.03476	0.309043		STARD13-AS	chr13:19450806-48703286	0	0	0.351154	0.01002	chr13:33668237-33930182	0.342059	0.007594	0.605404	0.03006
RP11-837J7.3	-0.142137	0.116513	0.580531	0.446104	0.0900591	0.740116	0.00856822	0.926249		RP11-837J7.3	chr12:103101160-111209501	0	0	0.551444	0.03006	chr12:110367068-110478467	0	0.000434	0	0
LANCL1-AS1	0.0379134	0.75363	1.92833	0.164941	0.117421	0.543699	0.41654	0.518669		LANCL1-AS1	chr2:189904502-212431292	0	0	0.660021	0.002004	chr2:210860556-211343381	0	0.003688	0.400049	0.022044
MORC2-AS1	0.217281	0.195989	0.613665	0.433411	0.280896	0.245096	0.890984	0.345211		MORC2-AS1	chr22:22096802-36314893	0	0	0.288911	0.004008	chr22:31310019-31785281	0	0.00217	0.563721	0.180361
CTD-2527I21.7	-0.0365343	0.419853	0.0957977	0.756932	-0.014779	0.834807	0.191777	0.661441		CTD-2527I21.7	chr19:35288969-35625067	0.399577	0.006171	0.516956	0.024048	chr19:35415021-35501051	0	0.000217	0.243748	0.002004
RP4-545C24.1	0.0269983	0.858642	0.22098	0.638294	-0.0636548	0.768875	0.0048437	0.944515		RP4-545C24.1	chr7:143747356-151817414	0	0	0.733491	0.04008	chr7:143836217-144146779	0	0.000434	0	0
RP11-100L22.1	-0.0920453	0.0169391	6.36865	0.0116154	0.0587498	0.516166	1.13254	0.287233		RP11-569A11.1	chr1:196013973-212118738	0.303544	0.004992	0.630945	0.056112	chr1:202559753-203054281	0	0.000217	0.280802	0.006012
SEPT4-AS1	0.0702461	0.524599	0.27427	0.600482	0.17112	0.362669	0.229571	0.631842		SEPT4-AS1	chr17:53201453-58669506	0	0	0.442786	0.042084	chr17:56593525-56770861	0	0.000434	0.322747	0.002004
PTCSC3	-0.0623988	0.261034	2.27502	0.131474	-0.0327398	0.749359	0.94602	0.330734		PTCSC3	chr14:29021928-75424419	0	0	0.41836	0.022044	chr14:36415806-36638655	0	0.000434	0.467911	0.002004
AC005237.4	0.145411	0.247181	0.180398	0.671032	0.347018	0.10029	1.45871	0.227135		AC005237.4	chr2:240987844-242476062	0	0	0.660021	0.002004	chr2:241936304-242011634	0.297918	0.006509	0.436835	0.024048
PROSER2-AS1	-0.0932506	0.236581	4.19682	0.0405	-0.0712053	0.578191	0.130408	0.718009		FENDRR	chr16:85710983-89379936	0	0	0.469954	0.026052	chr16:86506106-86537174	0.628386	0.008245	0.546481	0.012024
RP11-554A11.4	-0.0119576	0.824602	0.0702382	0.79099	0.126408	0.3201	2.33224	0.126719		RP11-554A11.4	chr11:59053462-79863662	0	0	0.383333	0.01002	chr11:68749540-68804806	0	0.000434	0.581128	0.016032
RP11-299H21.1	-0.0729628	0.701528	1.53704	0.215059	0.393123	0.148707	0.984381	0.32112		RP11-299H21.1	chr2:96734657-106956001	0	0	0.3396	0.006012	chr2:101617631-102515958	0	0.000217	0.374039	0.018036
CTD-2332E11.2	-0.0594316	0.335612	0.251227	0.616212	0.00370285	0.974916	1.77465	0.182808		CTD-2332E11.2	chr19:7840287-22202166	0	0	0.358745	0.014028	chr19:19946091-21374128	0	0.000217	0.535382	0.01002
RP11-49K24.3	-0.0265566	0.693547	0.147458	0.700977	0.274942	0.141828	0.939162	0.332493		RP11-49K24.3	chr18:29679675-45981769	0	0	0.301618	0.012024	chr18:44056331-44703637	0	0.000217	0.496675	0.008016
RP11-594N15.3	-0.114388	0.30871	3.04189	0.0811413	-0.00983963	0.96163	0.0916715	0.762063		RP11-594N15.3	chr8:55051861-109090197	0	0	0.207939	0.012024	chr8:76803143-80682205	0	0.000217	0.439069	0.008016
RP11-599B13.7	-0.0323451	0.450568	0.00540384	0.9414	-0.0243099	0.720737	1.66357	0.197123		RP11-599B13.7	chr17:987221-19870723	0	0	0.41005	0.032064	chr17:6748741-8393900	0	0.003905	0.54394	0.016032
CITF22-49E9.3	0.0822452	0.578215	0.0678723	0.79446	0.405222	0.0789416	0.369448	0.543305		CITF22-49E9.3
LINC01126	0.0466477	0.724479	5.23989e-05	0.994224	0.188447	0.394319	0.294636	0.587265		LINC01126	chr2:39660239-44328998	0	0	0.17939	0.004008	chr2:43023004-43861477	0	0.004122	0.418405	0.02004
RP11-747H7.3	-0.0547791	0.709375	0.0939844	0.759172	0.130019	0.574798	0.0460984	0.829997		RP11-747H7.3	chr14:77451108-94555248	0	0	0.420297	0.022044	chr14:91981610-92248059	0	0.000434	0.499649	0.002004
RP3-500L14.2	-0.0889187	0.335553	0.782311	0.376435	0.193348	0.434412	2.1002	0.14728		RP3-500L14.2	chr6:1022263-14870699	0	0	0.593973	0.004008	chr6:13619932-13923102	0	0.000434	0.222076	0.008016
ADD3-AS1	-0.413815	0.0238774	2.21367	0.136793	0.460534	0.126463	0.193829	0.659749		ADD3-AS1	chr10:109132638-115839666	0	0	0.519727	0.004008	chr10:111631265-111760810	0.320138	0.007377	0.477268	0.016032
CTA-221G9.12	-0.0128191	0.928847	0.399261	0.527471	0.222836	0.350191	0.0608006	0.805235		CTA-221G9.12	chr22:22096802-36314893	0	0	0.288911	0.004008	chr22:25330793-25593581	0	0.000217	0.5628	0.176353
RP11-193M21.1	0.0110083	0.895827	1.68921	0.193705	0.0139395	0.909009	1.32609	0.249502		RP11-193M21.1	chr12:84457823-86201703	0	0	0.551444	0.03006	chr12:82769605-87237516	0	0.000217	0	0
RP11-760H22.2	-0.059834	0.727622	0.873411	0.350013	0.405287	0.115695	0.0394281	0.842603		RP11-760H22.2	chr8:118134681-137496901	0	0	0.255671	0.014028	chr8:120907639-121071789	0	0.003688	0.525243	0.01002
RP11-253E3.3	-0.173148	0.336192	2.05476	0.151731	0.389054	0.177946	1.21272	0.270795		RP11-253E3.3	chr12:2790091-3170983	0	0.003464	0.485794	0.028056	chr12:2870841-3153379	0	0.003905	0.858999	0.002004
PLA2G4E-AS1	-0.0967962	0.163543	3.42565	0.0641909	-0.103736	0.27336	1.46021	0.226896		PLA2G4E-AS1	chr15:23687685-46828748	0	0	0	0	chr15:40215931-43231692	0.00822	0.004122	0.503446	0.016032
RP11-1260E13.4	-0.044204	0.604181	0.251472	0.616041	0.532986	0.00993328	1.23186	0.267045		RP11-1260E13.4
RP11-254A24.2	0.0423841	0.685604	0.569139	0.450601	0.478201	0.0474893	0.540046	0.462414		RP11-254A24.2	chr4:90567838-118381291	0	0	0.520711	0.01002	chr4:90958046-94741081	0	0.000434	0.368294	0.004008
LINC01508	-0.00633456	0.96334	0.0664455	0.796584	-0.0999926	0.610211	0.252014	0.615661		LINC01508	chr9:90756430-94666270	0	0	0.289586	0.008016	chr9:91979158-94188141	0	0.000217	0.458991	0.0501
RP11-166P13.4	0.126955	0.306426	3.20758	0.0732977	0.310659	0.138733	0.803124	0.370161		RP11-166P13.4	chr17:53201453-58669506	0	0	0.442786	0.042084	chr17:55126978-55327501	0	0.000434	0.322747	0.002004
RP11-120D5.1	-0.0607283	0.597405	0.000172203	0.98953	0.617367	0.0536896	1.33268	0.248328		RP11-120D5.1	chrX:10806301-12547490	0	0.003242	0.232217	0.018036	chrX:10867175-11141239	0	0.000434	0.338859	0.008016
AP000997.3	0.0580647	0.544128	0.305731	0.580311	-0.179515	0.000972593	6.30234	0.0120579		MIR4697HG	chr11:133339071-134132624	0	0	0.383333	0.01002	chr11:133766301-134115581	0	0.000217	0.627464	0.018036
RP11-21M24.3	0.0957694	0.183952	0.0037963	0.95087	-0.0233989	0.702486	0.0353704	0.850822		RP11-21M24.3	chr16:19676433-25670374	0	0	0.511493	0.03006	chr16:20812501-23472553	0	0.000217	0.568627	0.002004
RP11-517C16.2	0.050589	0.699256	0.13992	0.70836	0.447255	0.0635702	2.19028	0.138884		RP11-517C16.2	chr16:81097198-85583983	0	0	0.469954	0.026052	chr16:84176742-84937287	0.775693	0.009112	0.546481	0.012024
OVCH1-AS1	-0.0265252	0.574312	1.02286	0.311842	-0.0169907	0.797473	0.248935	0.617826		OVCH1-AS1	chr12:20635626-33290657	0	0	0.481567	0.028056	chr12:29558996-30459506	0	0.000217	0	0
TMC3-AS1	-0.0647154	0.380179	0.276915	0.598731	-0.0016756	0.990064	0.650505	0.419932		TMC3-AS1	chr15:80551084-93282691	0	0	0	0	chr15:81618716-82332620	0	0.000434	0.505351	0.016032
RP11-6O2.4	0.0399539	0.508167	0.706545	0.400593	0.0325716	0.683989	0.359631	0.548711		RP11-6O2.4	chr15:93421733-101884307	0	0	0	0	chr15:99637716-99674750	0	0.000217	0.509569	0.016032
LIFR-AS1	-0.16934	0.353275	3.48035	0.0621016	0.139122	0.601412	0.179035	0.672204		LIFR-AS1	chr5:36285965-50133344	0	0.002423	0.586193	0.044088	chr5:37847859-38935493	0	0.000434	0	0
KB-1958F4.1	-0.076455	0.312107	0.24918	0.617653	-0.0144994	0.90777	0.332435	0.564229		KB-1958F4.1	chr8:55051861-109090197	0	0	0.207939	0.012024	chr8:97656485-99438158	0	0.000217	0.439069	0.008016
KB-1732A1.1	0.0603589	0.749824	0.151747	0.696872	0.537361	0.0516066	1.96308	0.161185		KB-1732A1.1	chr8:55051861-109090197	0	0	0.207939	0.012024	chr8:103134255-104505017	0	0.003905	0.525243	0.01002
LINC01152	0.115687	0.312798	2.82798	0.0926349	0.166941	0.35686	0.41663	0.518623		LINC01152	chr17:58857126-80917016	0	0	0.442786	0.042084	chr17:66970369-71244166	0	0.000217	0.322747	0.002004
CTB-47B11.3	0.0623853	0.490268	0.617002	0.432163	0.259342	0.21085	0.885873	0.346598		CTB-47B11.3	chr5:153043017-174065864	0.436707	0.00693	0.550925	0.038076	chr5:156684491-156821243	0	0.000434	0	0
RP11-720L2.2	-0.068613	0.48995	0	1	-1.81106	0.998212	0	1		RP11-720L2.2						chr18:329586-917121	0	0.000217	0.501165	0.008016
LINC01550	0.0670858	0.646022	0.0543254	0.815701	-0.125624	0.565557	0.0283525	0.866283		LINC01550	chr14:95996927-101467522	0.240913	0.004057	0.454599	0.024048	chr14:97103807-100072779	0	0.000217	0.499649	0.002004
RP11-594N15.2	0.0437916	0.512076	0.00014397	0.990427	0.0482156	0.615251	0.034309	0.853051		RP11-594N15.2	chr8:55051861-109090197	0	0	0.207939	0.012024	chr8:76803143-80682205	0	0.000217	0.439069	0.008016
RP11-483L5.1	-0.0387126	0.329706	3.74626	0.0529258	-0.00696657	0.908004	0.21771	0.640791		RP11-483L5.1	chr11:4772053-32645553	0	0	0.451574	0.012024	chr11:10323478-12286129	0	0.000217	0.53861	0.014028
AC097381.1	-0.00391889	0.933129	2.73353	0.0982621	0.0415143	0.584529	0.126626	0.721956		AC097381.1	chr4:6412401-9733805	0.338314	0.00525	0.61168	0.012024	chr4:7760243-7942862	0	0.000217	0.39273	0.004008
AC093585.6	0.0256356	0.744985	0.171248	0.679005	0.195398	0.268209	2.51259	0.11294		AC093585.6	chr2:240987844-242476062	0	0	0.660021	0.002004	chr2:241936304-242011634	0.297918	0.006509	0.436835	0.024048
RP11-85A1.3	0.0758925	0.461256	5.95471e-06	0.998053	-0.00331411	0.972741	0.178593	0.672585		RP11-85A1.3	chr10:100623770-108268806	0	0	0.519727	0.004008	chr10:101190636-101414557	0.252015	0.006075	0.432714	0.016032
AC073133.2	0.0161824	0.75143	0.0803352	0.776844	-0.115088	0.020683	0.792026	0.373488		AC073133.2	chr7:155082382-157049809	0	0	0.734384	0.04008	chr7:155592291-156687538	0	0.000217	0	0
RP3-406P24.3	-0.0425532	0.181067	1.64917	0.199072	-0.0196288	0.681225	0.00972872	0.921429		RP3-406P24.3	chr6:1022263-14870699	0	0	0.593973	0.004008	chr6:3987964-4065432	0	0.000434	0.222076	0.008016
RP11-325I22.3	0.203213	0.240672	2.3645e-05	0.99612	0.168799	0.534702	0.0152453	0.901734		RP11-325I22.3	chr5:1300584-2511129	0	0.002528	0.588418	0.044088	chr5:1350011-1428166	0.148785	0.004773	0.831693	0.004008
LINC00693	-0.0522729	0.699596	0.207307	0.648887	0.253175	0.174851	0.869216	0.351172		LINC00693	chr3:24878349-30116121	0	0	0.371472	0.006012	chr3:28616006-29321926	0	0.003254	0.43991	0.008016
LINC01140	-0.0576552	0.621749	0.000491751	0.982308	0.242118	0.314721	0.904518	0.341573		LINC01140	chr1:83359480-95058953	0	0	0.326812	0.006012	chr1:87140602-87916293	0	0.000434	0.375874	0.01002
LYPLAL1-AS1	0.0145905	0.895222	1.97149	0.16029	0.235539	0.364245	0.0267817	0.870006		LYPLAL1-AS1	chr1:215342553-220087703	0.399577	0.005698	0.631596	0.056112	chr1:218719400-220133094	0	0.000434	0.280802	0.006012
RP11-326I11.4	0.0964655	0.389232	1.68807	0.193855	0.326093	0.127212	0.75495	0.384914		RP11-326I11.4	chr4:178103382-187331526	0	0	0.520777	0.01002	chr4:185399898-186505193	0	0.003688	0.528786	0.006012
HM13-AS1	-0.0120985	0.823454	0.753689	0.385311	0.0456152	0.615678	0.0140359	0.905693		HM13-AS1	chr20:22838150-41694193	0	0	0.456603	0.024048	chr20:30025663-30595382	0	0.000217	0	0
RP11-219B4.7	-0.027916	0.680571	0.0783487	0.779548	-0.0087611	0.930262	0.038812	0.843822		RP11-219B4.7	chr8:55051861-109090197	0	0	0.207939	0.012024	chr8:86084314-86121469	0	0.000217	0.439069	0.008016
LIMD1-AS1	0.0174382	0.882417	0.374497	0.540563	0.56433	0.0564401	2.06477	0.150738		LIMD1-AS1	chr3:35111687-46090509	0	0	0.371472	0.006012	chr3:45301357-45728815	0	0.000434	0.31857	0.006012
HHIP-AS1	-0.000518619	0.995034	0.0759447	0.78287	0.0222239	0.859567	0.475696	0.490378		HHIP-AS1	chr4:145403172-145916913	0	0.003483	0.548357	0.012024	chr4:145565876-146102564	0	0.000217	0.362171	0.004008
AC007743.1	-0.056924	0.713174	0.000132486	0.990816	0.317165	0.179305	0.272771	0.601479		AC007743.1	chr2:56404074-59815185	0	0	0.17939	0.004008	chr2:56235099-57239067	0	0.000434	0.418405	0.02004
AF146191.4	-0.104778	0.278738	4.35766	0.0368429	-0.0361207	0.863605	0.0761219	0.782623		EZR-AS1	chr6:135165213-160593253	0	0.001266	0.325607	0.004008	chr6:158597184-160204340	0	0.000217	0.517441	0.012024
RP11-83N9.6	0.0692961	0.393639	1.20338	0.272647	0.530924	0.0164948	3.46225	0.062785		RP11-83N9.6	chr9:137469570-139359766	0.062549	0.003711	0.37665	0.01002	chr9:139004283-139269135	0	0.000217	0.42492	0.056112
RP3-471C18.1	-0.0621457	0.167421	1.64566	0.199551	-0.0272738	0.720063	0.113289	0.73643		RP3-471C18.1	chr6:14956983-25125110	0	0	0.574972	0.004008	chr6:19439845-20096220	0	0.000434	0.222076	0.008016
RP11-723O4.9	0.170827	0.144016	0.222671	0.637013	-0.0981282	0.229596	0.934688	0.333648		RP11-723O4.9	chr3:101791793-142205487	0	0	0.312136	0.004008	chr3:128434092-128593201	0	0.000434	0.320452	0.008016
RP11-90K6.1	-0.019374	0.714337	0.280581	0.596321	-0.0574282	0.384909	0.247158	0.619083		RP11-90K6.1	chr3:101791793-142205487	0	0	0.312136	0.004008	chr3:111856721-112046791	0	0.000434	0.32202	0.008016
RP4-555D20.2	0.0184394	0.889192	0.563586	0.452819	0.11163	0.561105	0.00116837	0.972732		RP4-555D20.2	chr3:35111687-46090509	0	0	0.371472	0.006012	chr3:43729744-44275276	0	0.000434	0.31857	0.006012
RP1-168L15.5	0.000989284	0.991135	0.633055	0.426237	-0.0471299	0.703863	0.830166	0.362225		RP1-168L15.5	chr6:165448575-170754268	0.338314	0.00512	0.487091	0.006012	chr6:166728106-166798522	0	0.000434	0.537766	0.012024
IL21R-AS1	-0.0110125	0.822047	1.23574	0.266295	0.055347	0.518231	0.163369	0.686074		IL21R-AS1	chr16:25695733-31560690	0	0	0.511029	0.03006	chr16:27377254-27561936	0	0.000434	0.568627	0.002004
ATP6V0E2-AS1	0.00307683	0.985713	0.188967	0.663778	0.310111	0.167525	2.39386	0.121812		ATP6V0E2-AS1	chr7:143747356-151817414	0	0	0.733491	0.04008	chr7:149473078-149880462	0	0.000217	0	0
LINC01456	0.0573998	0.257781	0	1	-0.0426823	0.683094	0	1		LINC01456	chrX:13766163-21060704	0.436707	0.008455	0.347166	0.018036	chrX:17778636-18178297	0	0.000434	0.387137	0.006012
LINC01136	-0.104908	0.0414882	6.88024	0.0087154	0.103807	0.386539	0.709158	0.399724		RP11-62F24.2	chr9:16385303-34561188	0	0	0.241526	0.008016	chr9:16279444-17053484	0.299091	0.006509	0.385516	0.04008
RP11-94C24.13	-0.00769996	0.95114	0.00142165	0.969923	-0.213319	0.194485	0.0811958	0.775683		RP11-94C24.13	chr17:45420346-49306886	0	0	0.441345	0.042084	chr17:48502455-48706024	0	0.000217	0.322747	0.002004
LINC01314	-0.00736959	0.9244	2.27967	0.13108	-0.18796	0.0702307	6.76575	0.00929237		RP11-802D6.1	chr17:27687686-27760143	0.240913	0.004126	0.443341	0.042084	chr17:27695401-27881463	0	0.000217	0.322747	0.002004
RP11-263K4.3	-0.0142497	0.754307	0.00040276	0.983988	0.023681	0.735262	0.264701	0.606909		RP11-263K4.3	chr12:77573592-84029824	0	0	0.551226	0.03006	chr12:82769605-87237516	0	0.000217	0	0
LINC00982	-0.112113	0.362996	0.440655	0.506806	0.0474696	0.789431	0.203095	0.652234		LINC00982
HECW1-IT1	0.00187681	0.97956	0	1	-0.041323	0.743852	0	1		HECW1-IT1	chr7:40202490-46050786	0	0	0.735008	0.036072	chr7:42000203-43605104	0	0.000217	0	0
RP11-567M16.1	0.0824972	0.311679	0.161632	0.687658	0.282846	0.0336593	2.42123	0.119701		RP11-567M16.1
KB-1471A8.1	0.0280503	0.797678	1.19118	0.275091	0.130925	0.452946	0.229841	0.631641		KB-1471A8.1	chr8:118134681-137496901	0	0	0.255671	0.014028	chr8:120882175-120899248	0	0.003688	0.525243	0.01002
RP11-715J22.2	0.0303011	0.601692	0.22062	0.638568	-0.00696836	0.92608	0.104129	0.74693		RP11-715J22.2	chr16:1179031-2900436	0.062549	0.00355	0.524302	0.032064	chr16:2478253-2555838	0	0.000217	0.568627	0.002004
VLDLR-AS1	-0.0576988	0.612321	0.0229155	0.879677	0.228336	0.160104	1.42637	0.232358		VLDLR-AS1	chr9:789932-5341593	0.065961	0.003993	0.351698	0.01002	chr9:2206035-2730988	0.148785	0.004556	0.388557	0.04008
LINC01019	-0.04125	0.624126	0	1	0.0790032	0.324919	0	1		LINC01019	chr5:2511564-3647590	0.399577	0.005762	0.590738	0.046092	chr5:2735736-5137029	0	0.002604	0.831693	0.004008
CTD-3247F14.2	-0.0374349	0.516159	0.0602494	0.806102	0.241363	0.0748386	3.32391	0.0682792		CTD-3247F14.2	chr8:14658092-23534018	0	0	0.208873	0.012024	chr8:22538426-22842834	0	0.000217	0.439069	0.008016
RP11-770E5.1	0.0135495	0.783562	0.0820499	0.774538	0.310456	0.0572032	2.89289	0.088971		RP11-770E5.1	chr8:23570489-54986044	0	0	0.207939	0.012024	chr8:42606359-50245215	0	0.000217	0.439069	0.008016
AC093642.1	-0.0467821	0.425532	2.81658	0.093295	-0.0712558	0.347632	0.0174109	0.895023		AC093642.1
CELF2-AS1	0.0518517	0.338778	0.845135	0.357932	0.241241	0.0883435	1.6992	0.192392		CELF2-AS1	chr10:415240-14700243	0	0	0.519727	0.004008	chr10:10994424-11502006	0.130876	0.004556	0.42359	0.014028
RP3-496C20.1	-0.149754	0.00261374	0.263486	0.607735	0.0762285	0.604762	1.90521	0.167496		RP3-496C20.1	chr22:40415604-43091002	0	0	0.288911	0.004008	chr22:40434125-40735615	0	0.000434	0.564079	0.178357
AC011247.3	-0.0956951	0.0205925	0.285528	0.5931	0.211652	0.312923	0.361915	0.547445		AC011247.3	chr2:20482519-39279808	0	0	0.17939	0.004008	chr2:37427232-38832850	0	0.000217	0.418405	0.02004
RP11-448G15.1	-0.0158919	0.744284	0.90667	0.340999	0.072806	0.417856	0.876449	0.349176		RP11-448G15.1	chr4:9776278-10515028	0	0	0.525624	0.01002	chr4:9788498-10461974	0	0.000217	0.368294	0.004008
RP11-857B24.1	0.00102355	0.980181	1.77817e-05	0.996635	-0.0352372	0.524324	0.898621	0.343152		RP11-857B24.1	chr14:29021928-75424419	0	0	0.41836	0.022044	chr14:39618686-45426327	0	0.000217	0.467911	0.002004
SNX29P2	0.0659909	0.481814	1.09918	0.294446	0.381133	0.0215723	3.62347	0.05697		SNX29P2	chr16:25695733-31560690	0	0	0.511029	0.03006	chr16:29095340-30460218	0	0.000217	0.568627	0.002004
RP11-290H9.5	-0.0642373	0.487767	0.0259626	0.871992	-0.0210736	0.882474	0.434712	0.509686		RP11-290H9.5	chr17:45352935-45417180	0.276861	0.004428	0.461395	0.044088	chr17:44916791-45394752	0	0.000217	0.322747	0.002004
LINC01571	-0.0933526	0.101337	2.90546	0.0882801	-0.0823731	0.415565	1.71659	0.190133		LINC01571	chr16:50498800-57864091	0	0	0.470097	0.026052	chr16:50698353-52114145	0	0.000217	0.521588	0.004008
RP11-162G10.5	0.0428989	0.71155	0.617689	0.431908	0.233404	0.321033	0.46519	0.495209		RP11-162G10.5	chr10:36885562-60382494	0	0	0.519727	0.004008	chr10:37890158-38147278	0	0.000217	0.352609	0.012024
RP1-79C4.4	0.0508208	0.351979	0.0889215	0.765553	0.129074	0.197925	2.36076	0.124422		RP1-79C4.4	chr1:158728389-181529752	0.303544	0.004779	0.643316	0.054108	chr1:170628339-171037160	0	0.000217	0.280802	0.006012
AC131097.4	-0.00049817	0.992988	0.73963	0.389779	-0.0489188	0.500029	0.0424535	0.836758		AC131097.4
AC007319.1	-0.114156	0.000683593	9.3198	0.00226691	-0.00375119	0.94868	0.349272	0.554526		LINC01136	chr1:196013973-212118738	0.303544	0.004992	0.630945	0.056112	chr1:203157122-203309028	0	0.000434	0.280802	0.006012
AC006227.1	0.0798014	0.230041	2.02364	0.154867	0.00114586	0.990622	1.4103	0.235007		AC006227.1	chr2:107040337-108982165	0	0	0.3396	0.006012	chr2:107127546-108368648	0	0.000434	0.374039	0.018036
AP000320.6	-0.0219638	0.594771	0.520573	0.470597	0.0555254	0.453044	0.678205	0.410205		AP000320.6	chr21:33925531-47678295	0	0	0.299588	0.01002	chr21:35566845-36093062	0	0.000434	0.360123	0.016032
RP11-197N18.8	0.0736181	0.234535	1.69503	0.192939	-0.0806108	0.282504	0.282642	0.594974		RP11-197N18.8	chr12:112170376-133155338	0	0	0.551758	0.03006	chr12:123492112-123743576	0	0.000217	0	0
LINC00652	-0.0180528	0.834706	0.000155298	0.990057	0.167558	0.298452	0.789718	0.374185		LINC00652	chr20:17319646-22766828	0	0	0.456603	0.024048	chr20:18748065-19188226	0	0.000434	0	0
LINC01229	-0.031231	0.595387	0.00169127	0.967196	-0.132251	0.0368684	0.0233705	0.878498		LINC01229	chr16:76914785-80881762	0	0	0.469954	0.026052	chr16:79643851-80585079	0.404375	0.007594	0.551711	0.01002
RP11-449J21.5	0.0570181	0.591723	0.133196	0.715141	0.0809364	0.611926	7.25371e-05	0.993205		RP11-449J21.5	chr17:58857126-80917016	0	0	0.442786	0.042084	chr17:74127410-74301789	0	0.000217	0.322747	0.002004
AC006273.5	-0.0597615	0.44305	1.3366	0.247634	0.0333351	0.817148	0.177036	0.673933		AC006273.5	chr19:284018-6851925	0	0	0.358745	0.014028	chr19:284018-1428996	0.309648	0.006726	0.645448	0.012024
RP4-555D20.1	0.0353656	0.770334	0.47057	0.492725	0.144372	0.426749	0.184391	0.667626		RP4-555D20.1	chr3:35111687-46090509	0	0	0.371472	0.006012	chr3:43729744-44275276	0	0.000434	0.31857	0.006012
SNRK-AS1	0.0203357	0.795347	0.627499	0.428274	0.356196	0.109745	3.74727	0.0528939		SNRK-AS1	chr3:35111687-46090509	0	0	0.371472	0.006012	chr3:43150578-43467291	0	0.000434	0.31857	0.006012
RP11-247L20.3	0.0487051	0.428557	0.496699	0.480954	0.0103475	0.888735	1.37952	0.240183		RP11-247L20.3	chr14:29021928-75424419	0	0	0.41836	0.022044	chr14:50795931-50885338	0	0.000434	0.467911	0.002004
RP11-291I6.2	-0.026271	0.487545	0.836864	0.360295	-0.0145344	0.811832	1.06224	0.302705		RP11-291I6.2	chr13:101287639-113737713	0	0	0.345674	0.01002	chr13:110405127-111215794	0	0.000217	0.552643	0.028056
CTD-3179P9.1	-0.0463752	0.325638	0.490082	0.483891	0.0587711	0.523478	0.00488778	0.944263		CTD-3179P9.1	chr5:112988841-122935065	0	0.002988	0.537988	0.036072	chr5:115778852-118335730	0	0.000217	0	0
RP11-141M3.6	-0.0128201	0.881555	0.230103	0.631447	0.235688	0.194923	1.0818	0.298294		RP11-141M3.6	chr3:35111687-46090509	0	0	0.371472	0.006012	chr3:42816574-43148003	0	0.000217	0.31857	0.006012
RP11-244N9.4	-0.00362794	0.936233	0.139736	0.708544	0.160892	0.232301	0.223142	0.636656		RP11-244N9.4	chr9:96106957-127551136	0	0	0.290502	0.008016	chr9:100173728-100826156	0	0.003905	0.463722	0.054108
MIR100HG	-0.150945	0.00899076	0.266917	0.605407	0.3782	0.074023	1.92639	0.165154		MIR100HG	chr11:116067641-129524948	0	0	0.383333	0.01002	chr11:122014622-122323198	0	0.000217	0.625072	0.018036
RP11-455O6.5	0.0381718	0.799321	0.025493	0.873145	0.230029	0.285206	1.46475	0.226176		RP11-455O6.5	chr17:58857126-80917016	0	0	0.442786	0.042084	chr17:79082862-79275015	0	0.000434	0.322747	0.002004
RP11-326C3.11	-0.123052	0.0738367	1.65063	0.198873	0.292278	0.0617476	2.98208	0.0841909		RP11-326C3.11
RP11-109E24.2	-0.00866879	0.895469	0.627082	0.428428	0.0276786	0.800684	0.462498	0.496459		RP11-109E24.2	chr4:23720324-46412497	0	0	0.525624	0.01002	chr4:41994645-42661566	0	0.000217	0.368294	0.004008
RP11-307C12.13	-0.137005	0.0732093	0.629628	0.427492	-0.119004	0.441679	0.0778193	0.780275		RP11-307C12.13	chr1:153672043-158681180	0.065961	0.003918	0.637405	0.054108	chr1:154895216-154910107	0	0.000217	0.280802	0.006012
RP11-343H5.6	-0.0305388	0.482122	1.54619	0.213699	0.455777	0.0459337	3.79998	0.0512531		RP11-343H5.6	chr1:196013973-212118738	0.303544	0.004992	0.630945	0.056112	chr1:206789992-206934456	0	0.000434	0.280802	0.006012
RP1-168L15.6	-0.0800977	0.100076	1.40715	0.235531	0.116086	0.342097	2.01285	0.155972		RP1-168L15.6	chr6:165448575-170754268	0.338314	0.00512	0.487091	0.006012	chr6:166799022-167346174	0.036303	0.004339	0.537766	0.012024
CH17-373J23.1	0.094612	0.473605	0.0155216	0.900852	0.520851	0.0455578	1.31553	0.251397
FENDRR	-0.11615	0.114778	7.68271	0.00557524	0.435692	0.0368337	1.7839	0.181672		RP11-399B17.1	chr2:112487679-123049839	0	0	0.3396	0.006012	chr2:112520074-112946428	0	0.000217	0.374039	0.018036
ISM1-AS1	-0.0365887	0.341979	0.429795	0.51209	-0.000352606	0.995404	0.033005	0.855839		ISM1-AS1	chr20:9291550-17316016	0.065961	0.003938	0.4816	0.026052	chr20:13199407-13764654	0	0.000217	0	0
EZR-AS1	-0.11714	0.000338547	4.2301	0.0397132	-0.0459664	0.427902	0.0617472	0.803755		RP11-629N8.3	chr12:64531856-65855981	0	0	0.551226	0.03006	chr12:65162443-65332108	0	0.000434	0	0
RP11-375I20.6	-0.137258	0.0458451	1.25435	0.262723	0.039383	0.819628	0.0493269	0.824239		RP11-375I20.6	chr3:101791793-142205487	0	0	0.312136	0.004008	chr3:133645772-134156826	0	0.000217	0.320452	0.008016
RP11-25K19.1	0.0316439	0.779705	0.17387	0.676695	0.107325	0.558572	1.0646	0.302168		RP11-25K19.1	chr8:55051861-109090197	0	0	0.207939	0.012024	chr8:57868228-62412207	0	0.000217	0.439069	0.008016
AC007365.3	0.0287066	0.770651	2.11505	0.145857	-0.00801392	0.945998	0.409139	0.522407		AC007365.3	chr2:61104446-68329798	0	0	0.17939	0.004008	chr2:64689244-65036601	0	0.000434	0.418405	0.02004
RP11-160H12.2	-0.119826	0.0096821	5.2325	0.0221686	0.078759	0.204201	2.51416	0.112827		RP11-362F19.3	chr4:137826792-144717706	0	0	0.520146	0.01002	chr4:141786545-144496280	0	0.000217	0.362171	0.004008
AC006273.4	-0.0181636	0.74709	0.184662	0.667397	-0.079179	0.24048	0.0021537	0.962985		AC006273.4	chr19:284018-6851925	0	0	0.358745	0.014028	chr19:284018-1428996	0.309648	0.006726	0.645448	0.012024
CTB-171A8.1	-0.0867024	0.240514	0.0886105	0.765951	0.184094	0.274467	0.000517792	0.981846		CTB-171A8.1	chr19:43986023-52822696	0	0	0.491942	0.02004	chr19:45143942-45187735	0	0.000217	0.243748	0.002004
AC105053.3	0.000402234	0.99562	0.0162447	0.898581	0.239237	0.230436	0.0944498	0.758595		AC105053.3	chr2:81362478-96502542	0	0	0.17939	0.004008	chr2:86043203-86725067	0	0.000217	0.374039	0.018036
SOX9-AS1	-0.0526689	0.687725	0.497407	0.480642	0.253013	0.147264	2.58594	0.107816		SOX9-AS1	chr17:58857126-80917016	0	0	0.442786	0.042084	chr17:66970369-71244166	0	0.000217	0.322747	0.002004
RP3-471C18.2	-0.0531183	0.226065	0.0221657	0.881647	0.0372594	0.657703	0.420663	0.516606		RP3-471C18.2	chr6:14956983-25125110	0	0	0.574972	0.004008	chr6:19439845-20096220	0	0.000434	0.222076	0.008016
AC005537.2	0.0322905	0.501769	0.174626	0.676033	0.0589347	0.439672	1.9857	0.158791		AC005537.2	chr7:40202490-46050786	0	0	0.735008	0.036072	chr7:42000203-43605104	0	0.000217	0	0
BANCR	-0.0260016	0.620585	1.7842	0.181634	-0.0374358	0.575133	0.000437354	0.983315		BANCR	chr9:71196290-85463815	0	0	0.288388	0.008016	chr9:71630302-71933157	0	0.000434	0.460373	0.0501
CTD-2373J6.2	-0.0682494	0.124583	1.9234	0.165482	0.0589158	0.553218	1.13842	0.285986		CTD-2373J6.2	chr5:78689212-91397919	0	0	0.534802	0.034068	chr5:89310028-89821192	0	0.000217	0	0
RP11-474O21.5	-0.0498917	0.525799	0.00878098	0.925342	-0.189804	0.0870541	4.89344	0.026959		RP1-309I22.2	chr22:22096802-36314893	0	0	0.288911	0.004008	chr22:33196635-33259625	0	0.001953	0.564075	0.180361
CTD-2325B11.1	-1.72999	0.996582	0	1	-1.7157	0.997867	0	1		CTD-2325B11.1	chr4:121211418-126737811	0	0	0.520711	0.01002	chr4:123845015-128821150	0	0.000217	0.362171	0.004008
XXbac-BPGBPG55C20.1	-0.0234555	0.549443	1.48406	0.22314	-0.0813423	0.0978432	0.00479857	0.944773		XXbac-BPGBPG55C20.1	chr6:52237924-62776339	0	0	0.588573	0.004008	chr6:57041914-62306468	0	0.000217	0.222076	0.008016
PPP2R2B-IT1	-1.70434	0.997237	0	1	-1.55891	0.99766	0	1		PPP2R2B-IT1	chr5:139808982-147639641	0.436707	0.007847	0.561088	0.038076	chr5:145720099-146464509	0	0.000217	0	0
WARS2-IT1	-0.0703413	0.144961	2.05606	0.151602	0.0109981	0.900646	1.9106	0.166897		WARS2-IT1	chr1:119390241-119610183	0.065961	0.003999	0.384763	0.01002	chr1:119533823-119799718	0	0.000434	0.280802	0.006012
FAM182A	0.0768296	0.326102	0.774463	0.37884	0.379847	0.0568858	3.37133	0.06634		FAM182A	chr20:22838150-41694193	0	0	0.456603	0.024048	chr20:25585911-26197899	0	0.000217	0	0
RP11-252P19.2	-1.55711	0.996146	0	1	-1.57987	0.997575	0	1		RP11-252P19.2	chr6:165448575-170754268	0.338314	0.00512	0.487091	0.006012	chr6:165825265-166583501	0	0.000434	0.537766	0.012024
RP11-806L2.2	-0.120237	0.0353629	4.16843	0.0411839	0.119388	0.468407	0.209491	0.647167		RP11-407B7.1	chr3:191386480-194235465	0	0	0.247458	0.006012	chr3:193003109-194072958	0	0.000217	0.324944	0.008016
CTA-984G1.5	-0.122517	0.0376153	5.20461	0.022527	0.0950191	0.589599	0.0547824	0.814941		FGF14-IT1	chr13:101287639-113737713	0	0	0.345674	0.01002	chr13:102380167-103246964	0	0.000217	0.551749	0.028056
RP11-972P1.10	-0.123344	0.106644	4.14244	0.0418208	-0.236471	7.62404e-05	0.00281902	0.957657		PROSER2-AS1	chr10:415240-14700243	0	0	0.519727	0.004008	chr10:11502408-12386297	0	0.003688	0.42359	0.014028
RP11-279O9.4	-0.032402	0.56201	1.11616	0.290747	0.379733	0.0515957	1.09493	0.295381		RP11-279O9.4	chr4:178103382-187331526	0	0	0.520777	0.01002	chr4:185399898-186505193	0	0.003688	0.528786	0.006012
RP11-567J20.2	-0.029973	0.429425	1.75299	0.185501	0.11742	0.150692	0.385795	0.534518		RP11-567J20.2	chr8:23570489-54986044	0	0	0.207939	0.012024	chr8:42606359-50245215	0	0.000217	0.439069	0.008016
AC009120.4	-0.0179152	0.725206	0.089303	0.765065	0.128425	0.25815	2.10579	0.146742		AC009120.4	chr16:59572678-74857287	0	0	0.470097	0.026052	chr16:73098690-74483649	0.309648	0.006943	0.657779	0.008016
RP11-545D22.1	-0.0198611	0.598002	1.31072	0.252263	0.00428439	0.94068	0.0626982	0.802281		RP11-545D22.1	chr11:35263970-39194461	0	0	0.451574	0.012024	chr11:36256054-36596200	0	0.000217	0.54085	0.014028
RP11-423H2.3	0.096848	0.342498	0.521097	0.470374	0.100406	0.488464	0.126569	0.722017		RP11-423H2.3	chr5:174075004-180360469	0.436707	0.00693	0.55005	0.038076	chr5:177101851-177424924	0	0.000217	0	0
RP5-844F9.1	0.000173691	0.996992	1.03824	0.308232	0.0305385	0.65903	0.145904	0.702481		RP5-844F9.1	chr7:40202490-46050786	0	0	0.735008	0.036072	chr7:44255034-44416559	0	0.000434	0	0
FOXP1-IT1	0.0474342	0.327613	2.08957	0.148308	0.195601	0.0310781	2.97032	0.0848051		FOXP1-IT1	chr3:67335708-97279566	0	0	0.367775	0.006012	chr3:69217788-71878746	0	0.000217	0.31857	0.006012
CTA-398F10.2	-0.124056	0.0117745	10.8021	0.00101387	0.0595935	0.68141	0.160513	0.688685		RP11-141M1.4	chr13:19450806-48703286	0	0	0.351154	0.01002	chr13:33668237-33930182	0.342059	0.007594	0.605404	0.03006
IQCH-AS1	-0.131653	0.712263	3.9601	0.0465909	0.809051	0.07984	0.809698	0.36821		RP11-650P15.1	chr18:22947167-29638662	0	0	0.301618	0.012024	chr18:28565592-29179467	0	0.000217	0.496675	0.008016
RP11-348F1.2	-0.0594023	0.122979	0.0898071	0.764423	0.00490021	0.943925	0.000504175	0.982086		RP11-348F1.2	chrX:50931958-52009941	0	0	0.171911	0.014028	chrX:50332199-53038492	0	0.000217	0.294693	0.01002
SMCR5	0.00992678	0.873971	0.658949	0.416931	-0.0155052	0.847085	1.81784	0.177571		SMCR5	chr17:987221-19870723	0	0	0.41005	0.032064	chr17:17147625-17940068	0	0.000217	0.456392	0.014028
RP3-441A12.1	0.0138669	0.848826	0.14011	0.708171	0.146476	0.42281	1.2986	0.254469		RP3-441A12.1	chr6:35706170-37963308	0	0	0.588573	0.004008	chr6:37785019-37798327	0	0.004122	0.382045	0.01002
LINC01426	-0.162719	0.108097	3.96134	0.0465565	0.0418893	0.825045	1.79717	0.180056		RP11-70C1.1	chr3:35111687-46090509	0	0	0.371472	0.006012	chr3:42731343-42816141	0	0.000434	0.31857	0.006012
STK24-AS1	-0.126436	0.168978	3.40778	0.0648896	-0.199942	0.0647278	4.70595	0.0300585		NBAT1	chr6:14956983-25125110	0	0	0.574972	0.004008	chr6:20098764-24167413	0	0.000217	0.222076	0.008016
RP11-248N22.1	-0.115481	0.177553	0	1	-0.0934461	0.447303	0	1		RP11-248N22.1	chr4:168179920-177585390	0	0	0.520777	0.01002	chr4:174062281-175444382	0	0.003688	0.528786	0.006012
RP11-49K24.8	-0.02027	0.762668	0.241983	0.622778	0.376954	0.101906	2.76513	0.0963392		RP11-49K24.8	chr18:29679675-45981769	0	0	0.301618	0.012024	chr18:44056331-44703637	0	0.000217	0.496675	0.008016
RNU6ATAC35P	-0.0455483	0.269444	1.54649	0.213654	-0.0438248	0.446171	0.0572314	0.810927		RNU6ATAC35P	chr1:220132739-228023366	0.399577	0.005698	0.631828	0.056112	chr1:220804454-222722488	0	0.000217	0.280802	0.006012
LINC00092	-0.297309	0.0278585	0.0140518	0.90564	0.172329	0.423402	0.357727	0.549771		LINC00092	chr9:96106957-127551136	0	0	0.290502	0.008016	chr9:98284175-99804503	0	0.003905	0.463722	0.054108
CTD-3014M21.1	-0.0508596	0.786115	0.0215016	0.883421	0.17808	0.517903	0.00752252	0.930884		CTD-3014M21.1	chr17:41126068-45351118	0	0	0.441345	0.042084	chr17:41307101-41514446	0	0.000434	0.322747	0.002004
RP11-69E11.4	0.0360632	0.727006	1.07291	0.30029	0.211834	0.12348	1.99447	0.157874		RP11-69E11.4	chr1:25889422-40181503	0	0	0.455823	0.004008	chr1:39953945-40025080	0	0.000434	0.373863	0.008016
PABPC5-AS1	0.0644653	0.0891244	1.39652	0.237307	0.0287579	0.575277	1.68327	0.194491		PABPC5-AS1	chrX:85700973-103247357	0	0	0.251436	0.016032	chrX:89171765-90785447	0	0.000217	0.15845	0.008016
RP11-1100L3.8	-0.0140431	0.869117	0.0477868	0.82696	0.114815	0.459876	0.438534	0.507831		RP11-1100L3.8	chr12:41819315-55054601	0	0	0.481426	0.028056	chr12:51983958-52470576	0	0.000217	0	0
BVES-AS1	0.0505051	0.386875	0.26264	0.608312	0.0700658	0.419273	0.0414947	0.838586		BVES-AS1	chr6:78446901-116186861	0	0	0.561694	0.004008	chr6:105533386-105724368	0	0.000434	0.472576	0.014028
SFTA1P	-0.16433	0.0203803	7.01194	0.00809681	0.0356456	0.820517	0.101744	0.749747		RP11-806L2.2						chr18:329586-917121	0	0.000217	0.501165	0.008016
ITPR1-AS1	-0.0140261	0.857222	1.22531	0.268322	0.183883	0.201162	0.175459	0.675305		ITPR1-AS1	chr3:2212571-6817664	0	0	0.371472	0.006012	chr3:4533158-4789051	0	0.001953	0.442381	0.008016
LINC00612	0.085241	0.402162	0.0161037	0.899019	-0.0725688	0.426308	0.54632	0.459825		LINC00612	chr12:3174351-9310151	0	0	0.470287	0.026052	chr12:6238479-10974741	0	0.003905	0.900624	0.004008
RP1-47M23.3	-0.00224584	0.965435	0.708366	0.399987	0.000861697	0.990882	0.626766	0.428544		RP1-47M23.3	chr6:78446901-116186861	0	0	0.561694	0.004008	chr6:107231570-108482847	0	0.000217	0.472576	0.014028
RP11-21M24.2	-0.00702498	0.898272	0.0114035	0.914958	0.234789	0.182745	1.31676	0.251175		RP11-21M24.2	chr16:19676433-25670374	0	0	0.511493	0.03006	chr16:20812501-23472553	0	0.000217	0.568627	0.002004
CTD-2655K5.1	-0.0191192	0.643401	0.00353598	0.952582	0.0596618	0.433059	0.329151	0.566159		CTD-2655K5.1	chr11:59053462-79863662	0	0	0.383333	0.01002	chr11:67819611-68028104	0	0.000434	0.581128	0.016032
WWTR1-IT1	-0.0612684	0.0859897	0.803248	0.370124	0.0372997	0.560652	0.306899	0.579589		WWTR1-IT1	chr3:142302477-167113205	0	0	0.317909	0.004008	chr3:149225882-149472100	0	0.000217	0.319904	0.008016
RP11-146D12.2	0.0609419	0.412952	0.0137551	0.906637	0.146673	0.291538	3.77325	0.0520785		RP11-146D12.2	chr9:36865025-71050479	0	0	0.237717	0.008016	chr9:37918945-71156205	0	0.000217	0.369574	0.036072
RP11-139H14.5	0.000543865	0.991217	0.636867	0.424848	0.101267	0.199877	1.97142	0.160297		RP11-139H14.5	chr13:19450806-48703286	0	0	0.351154	0.01002	chr13:46431021-46699633	1.34423	0.011933	0.589039	0.036072
LINC01446	-0.0432708	0.430833	0	1	0.098712	0.0530998	0	1		LINC01446	chr7:46076075-63519305	0	0	0.735008	0.036072	chr7:53105335-54423529	0.00822	0.004122	0	0
TTLL7-IT1	0.0146348	0.762217	0	1	0.0546416	0.423388	0	1		TTLL7-IT1	chr1:83359480-95058953	0	0	0.326812	0.006012	chr1:84330491-84466622	0	0.000217	0.373863	0.008016
RP1-60O19.1	-0.0279159	0.721191	0.00824801	0.927637	-0.12236	0.147637	3.88503e-05	0.995027		RP1-60O19.1	chr6:78446901-116186861	0	0	0.561694	0.004008	chr6:107018378-107231352	0	0.000434	0.472576	0.014028
RP11-366L20.2	0.0910864	0.45417	0.0987194	0.753372	-0.202456	0.00854775	4.77672	0.028847		RP4-751H13.7	chr7:143747356-151817414	0	0	0.733491	0.04008	chr7:149473078-149880462	0	0.000217	0	0
AC034243.1	0.01326	0.824305	0.529951	0.466628	-0.120807	0.049934	1.37996	0.240108		AC034243.1	chr5:126949223-139630024	0.436707	0.007847	0.560495	0.038076	chr5:137913283-138674512	0	0.000434	0	0
CTC-301O7.4	0.0367568	0.600237	0.0432138	0.835323	-0.00431037	0.959786	0.0416405	0.838307		CTC-301O7.4	chr19:43986023-52822696	0	0	0.491942	0.02004	chr19:49839175-49847157	0	0.000434	0.252157	0.002004
LINC00167	-0.0176174	0.732888	3.19241	0.0739807	0.0110183	0.884313	1.19353	0.274619		LINC00167	chr11:129663037-133288419	0	0	0.383333	0.01002	chr11:129770023-130090904	0	0.000434	0.627464	0.018036
LINC01483	0.126004	0.274581	0.0586533	0.808637	-0.209581	0.0523897	5.46856	0.0193615		RP11-778J15.1	chr4:81714503-89171313	0	0	0.520711	0.01002	chr4:86925463-87504971	0	0.001953	0.368294	0.004008
RP11-543H23.1	-0.039179	0.485275	0	1	-0.0701109	0.416908	0	1		RP11-543H23.1	chr18:66267564-69048812	0	0	0.301618	0.012024	chr18:66724690-67520236	0.001901	0.004122	0.560682	0.01002
RP11-301L8.2	-0.0371151	0.649288	0.925329	0.33608	0.219269	0.163247	0.683102	0.408521		RP11-301L8.2	chr4:178103382-187331526	0	0	0.520777	0.01002	chr4:186506165-186863867	0	0.00217	0.528786	0.006012
RP11-430C7.4	0.0674674	0.169805	0.192477	0.660863	0.0663012	0.36563	2.84036	0.0919235		RP11-430C7.4	chr1:196013973-212118738	0.303544	0.004992	0.630945	0.056112	chr1:204390842-204699500	0	0.000217	0.280802	0.006012
RP13-395E19.3	0.0051924	0.92633	1.88744	0.169491	0.0647352	0.500525	0.146574	0.701831		RP13-395E19.3	chr15:23687685-46828748	0	0	0	0	chr15:31956620-32932819	0	0.001953	0.458819	0.016032
CTD-2170G1.2	-0.106745	0.393074	0	1	0.0191774	0.866284	0	1		CTD-2170G1.2	chr5:51085083-71305228	0	0	0.515559	0.036072	chr5:60459040-64012489	0	0.000217	0	0
RP3-449M8.6	-0.0988922	0.198426	0.677234	0.410541	-0.233207	0.000382811	4.25245	0.0391938		KB-318B8.7	chr22:22096802-36314893	0	0	0.288911	0.004008	chr22:24240304-24591909	0	0.000434	0.561646	0.172345
RP11-47I22.1	-0.0601609	0.190762	0.181548	0.670046	0.105977	0.419646	0.00858978	0.926157		RP11-47I22.1	chr14:29021928-75424419	0	0	0.41836	0.022044	chr14:61442205-62158302	0	0.000434	0.467911	0.002004
RP3-414A15.10	-0.0218756	0.74484	0.457602	0.498747	0.0855617	0.508435	1.32281	0.250089		RP3-414A15.10	chr14:29021928-75424419	0	0	0.41836	0.022044	chr14:74091722-74176501	0.237963	0.006075	0.633013	0.004008
RP5-1077I2.3	-0.0417104	0.223075	0.392176	0.531158	0.0533705	0.410297	2.25934	0.132811		RP5-1077I2.3	chr20:9291550-17316016	0.065961	0.003938	0.4816	0.026052	chr20:13199407-13764654	0	0.000217	0	0
RP11-305O6.3	0.0572323	0.243519	0	1	0.0735436	0.307378	0	1		RP11-305O6.3	chr12:64531856-65855981	0	0	0.551226	0.03006	chr12:65671035-66216073	0	0.000217	0	0
ST8SIA6-AS1	-0.00321584	0.93893	0.0048032	0.944747	0.161413	0.0454056	3.70431	0.0542721		ST8SIA6-AS1	chr10:15818092-17459973	0	0	0.519727	0.004008	chr10:17358028-17502433	0	0.003471	0.42359	0.014028
RP11-793H13.3	0.00632209	0.894871	0.010057	0.920118	-0.0559161	0.352193	1.25464	0.262667		RP11-793H13.3	chr12:41819315-55054601	0	0	0.481426	0.028056	chr12:53906404-54365236	0	0.000217	0	0
RP3-332B22.1	-0.012416	0.91058	1.13633	0.286428	-0.163272	0.19467	0.683232	0.408476		RP3-332B22.1	chr6:135165213-160593253	0	0.001266	0.325607	0.004008	chr6:139349151-142456383	0	0.000217	0.511324	0.012024
RP11-736N17.10	0.033932	0.489773	3.00243	0.0831396	-0.00394256	0.949357	0.348646	0.554881		RP11-736N17.10	chr14:101980145-105986740	0.240913	0.004057	0.454599	0.024048	chr14:103660094-103983033	0	0.000434	0.499649	0.002004
MRGPRF-AS1	-0.0345208	0.414916	0.584841	0.444421	0.0024802	0.968123	0.28938	0.590618		MRGPRF-AS1	chr11:59053462-79863662	0	0	0.383333	0.01002	chr11:68749540-68804806	0	0.000434	0.581128	0.016032
SRGAP3-AS4	-0.0267758	0.521164	0.0128361	0.909795	0.0509577	0.534528	0.340216	0.559705		SRGAP3-AS4	chr3:6825162-16843737	0	0	0.371472	0.006012	chr3:9005863-9404924	0.188472	0.005424	0.442381	0.008016
RP11-544L8__B.4	0.0317069	0.472608	0.742249	0.388941	0.0530486	0.414486	1.21437	0.270468		RP11-544L8__B.4	chr6:78446901-116186861	0	0	0.561694	0.004008	chr6:114163151-114252135	0	0.000434	0.472576	0.014028
RP11-325N19.3	0.0297951	0.621445	0.687356	0.407065	0.0729104	0.452531	0.0807312	0.776309		RP11-325N19.3	chr15:23687685-46828748	0	0	0	0	chr15:40215931-43231692	0.00822	0.004122	0.503446	0.016032
KCNQ1-AS1	-0.0221247	0.568426	0.083448	0.772678	0.032441	0.592544	0.272448	0.601694		KCNQ1-AS1	chr11:456120-4229598	0	0	0.451574	0.012024	chr11:2462205-2872874	0	0.000217	0.534994	0.014028
AC008753.6	0.0143768	0.845451	0.0283663	0.866251	-0.0122283	0.886969	0.334222	0.563184		AC008753.6	chr19:52974192-58290009	0	0	0.491942	0.02004	chr19:54023199-54381233	0	0.000434	0.252157	0.002004
C9orf170	0.0446173	0.443191	0.080457	0.776679	-0.00300567	0.968431	0.0338037	0.854125		C9orf170	chr9:89187012-90668342	0	0	0.289586	0.008016	chr9:88878611-90347710	0	0.000217	0.458991	0.0501
RP11-1D12.1	0.0301836	0.565424	0	1	0.109543	0.0666526	0	1		RP11-1D12.1	chr8:55051861-109090197	0	0	0.207939	0.012024	chr8:65499596-65713078	0	0.000217	0.439069	0.008016
RP5-836J3.1	-0.038264	0.300885	1.70217	0.192005	0.111357	0.139266	0.732562	0.392054		RP5-836J3.1	chr1:83359480-95058953	0	0	0.326812	0.006012	chr1:81735066-84330024	0	0.000434	0.373863	0.008016
RP11-503L19.1	-0.12428	0.0873914	0	1	-0.125465	0.243143	0	1		RP11-503L19.1	chr4:145921797-163190681	0	0	0.51977	0.01002	chr4:148997552-151914521	0	0.000217	0.362171	0.004008
AC008073.9	-0.0228941	0.521705	1.74852	0.186063	-0.0507336	0.31768	0.000395024	0.984143		AC008073.9	chr2:20482519-39279808	0	0	0.17939	0.004008	chr2:24395459-24661220	0	0.000434	0.418405	0.02004
RP11-887P2.5	-0.0597885	0.256638	2.82561	0.0927718	0.349154	0.0797852	0.712501	0.398615		RP11-887P2.5	chr12:86272505-94313141	0	0	0.551444	0.03006	chr12:93852325-94404928	0	0.000217	0	0
RP11-80H5.2	-0.043495	0.242239	1.05592	0.304147	-0.032658	0.550368	0.0996252	0.75228		RP11-80H5.2	chr10:85992174-92802969	0	0	0.519727	0.004008	chr10:91406927-91534960	1.90368	0.014537	0.50718	0.022044
RP3-523C21.2	0.0660163	0.273702	0.0493531	0.824193	-0.0178671	0.784965	0.612421	0.433878		RP3-523C21.2	chr6:132131180-135058011	0	0.001266	0.325607	0.004008	chr6:132128564-132839465	0	0.000217	0.472576	0.014028
RP11-65J3.2	-0.0193481	0.626087	0.0911731	0.762691	0.0566095	0.408445	2.64778	0.103695		RP11-65J3.2	chr9:130551711-133812725	0.062549	0.003711	0.379917	0.01002	chr9:132130993-132276011	0	0.000217	0.424973	0.056112
GS1-166A23.1	0.0214906	0.623637	0.65563	0.418107	-0.0554577	0.229547	0.0283303	0.866335		GS1-166A23.1	chr7:12977121-16838215	0	0	0.733438	0.036072	chr7:16501077-17983297	0	0.000217	0	0
LINC00517	-0.0131254	0.785217	0.0635654	0.800947	0.0602484	0.465701	0.0263235	0.871113		LINC00517	chr14:29021928-75424419	0	0	0.41836	0.022044	chr14:38062448-38674215	0	0.000434	0.467911	0.002004
RP13-726E6.1	-0.0145489	0.694233	0.0188343	0.890843	0.0927592	0.225264	0.0792551	0.778309		RP13-726E6.1	chr11:456120-4229598	0	0	0.451574	0.012024	chr11:3406410-4392311	0	0.000217	0.540924	0.014028
RP11-108M9.6	-0.0493411	0.217392	2.51246	0.112949	-0.0571827	0.297166	0.535269	0.4644		RP11-108M9.6	chr1:9584442-23456290	0	0	0.455823	0.004008	chr1:16796742-17342924	0	0.000434	0.373863	0.008016
RP11-513D5.5	-0.00420278	0.899788	0.790178	0.374046	0.0325875	0.530711	0.783585	0.376047		RP11-513D5.5	chr8:23570489-54986044	0	0	0.207939	0.012024	chr8:38123797-38243865	0	0.000434	0.439069	0.008016
RP11-546O6.4	-0.0617089	0.152835	2.25695	0.133016	0.0165606	0.830271	1.00462	0.316195		RP11-546O6.4	chr9:96106957-127551136	0	0	0.290502	0.008016	chr9:100173728-100826156	0	0.003905	0.463722	0.054108
AC007228.5	0.0169261	0.678249	0.0553869	0.813942	0.0341757	0.575983	1.84426	0.174452		AC007228.5	chr19:52974192-58290009	0	0	0.491942	0.02004	chr19:57142781-57344913	0	0.000434	0.252157	0.002004
RP11-319G9.1	0.0151609	0.760057	0	1	0.103435	0.106471	0	1		RP11-319G9.1	chr16:76914785-80881762	0	0	0.469954	0.026052	chr16:78104021-79291949	0.345641	0.007594	0.551711	0.01002
RP11-1182P23.5	-0.0882781	0.0122967	2.86396	0.0905844	0.21613	0.118365	0.565303	0.452131		RP11-1182P23.5	chr17:58857126-80917016	0	0	0.442786	0.042084	chr17:79909331-80079435	0	0.000217	0.322747	0.002004
MEG8	0.0191712	0.672417	0	1	0.0936159	0.137827	0	1		MEG8	chr14:95996927-101467522	0.240913	0.004057	0.454599	0.024048	chr14:100794404-102607450	0	0.003905	0.499649	0.002004
RP11-32B5.7	-0.0183991	0.708296	0	1	0.0342897	0.61739	0	1		RP11-32B5.7
RP11-522M21.3	0.0307406	0.415363	0.0956522	0.757111	0.0778215	0.194925	0.12089	0.728071		RP11-522M21.3	chr1:244855051-247812431	0.436707	0.006309	0.603011	0.06012	chr1:245293191-245873836	0	0.000434	0.280802	0.006012
RP11-286N22.16	-0.00411454	0.917253	2.66759	0.102411	0.170438	0.0885101	3.58276	0.0583821		RP11-286N22.16	chr11:59053462-79863662	0	0	0.383333	0.01002	chr11:61170502-61352777	0	0.000217	0.581128	0.016032
AGPAT4-IT1	-0.0532919	0.268923	0.0349225	0.851758	0.242356	0.146005	1.26961	0.25984		AGPAT4-IT1	chr6:160888598-165447942	0	0.001266	0.325607	0.004008	chr6:161550560-161695943	0	0.000217	0.517441	0.012024
MLIP-IT1	-0.0142178	0.73043	0.0576307	0.810281	0.176908	0.146686	0.757639	0.384069		MLIP-IT1	chr6:52237924-62776339	0	0	0.588573	0.004008	chr6:53658425-55267493	0	0.000217	0.222076	0.008016
RP11-539E19.2	-0.0426079	0.54559	0	1	-0.0496775	0.631203	0	1		RP11-539E19.2	chr10:36885562-60382494	0	0	0.519727	0.004008	chr10:53059772-53454071	0.463017	0.007811	0.442653	0.022044
MYCNOS	-0.0577838	0.272057	1.69477	0.192974	0.000882402	0.99183	0.777333	0.377958		MYCNOS	chr2:484222-19681496	0	0	0.17939	0.004008	chr2:16051248-16089615	0	0.000434	0.418935	0.02004
RP11-241G9.3	0.0557953	0.305859	0.0623275	0.802854	0.00920743	0.889165	0.00747933	0.931082		RP11-241G9.3	chr5:51085083-71305228	0	0	0.515559	0.036072	chr5:68643381-71804701	0	0.000217	0	0
LINC00948	-0.0459856	0.302184	0.513761	0.473515	0.010758	0.868104	0.241923	0.62282		LINC00948	chr10:61402627-61509588	0.240913	0.004244	0.62833	0.006012	chr10:61500114-61513731	1.33867	0.011716	0.443985	0.022044
RP11-362F19.1	-0.190157	0.0757776	6.48927	0.0108527	-0.0206464	0.902037	0.133477	0.714853		CTA-398F10.2	chr8:5168886-8395485	0	0	0.208873	0.012024	chr8:6781620-8440269	0	0.000217	0.439069	0.008016
SMAD9-IT1	-0.00309496	0.948478	1.82343	0.176905	0.179126	0.195592	0.339094	0.560352		SMAD9-IT1	chr13:19450806-48703286	0	0	0.351154	0.01002	chr13:37416157-37494934	0.628386	0.008245	0.605404	0.03006
RP11-615I2.2	-0.0742778	0.542333	0.532436	0.465585	-0.25825	0.0599115	4.19691	0.0404976		AC007796.1	chr19:22242054-35249469	0	0	0.335548	0.016032	chr19:31764851-33208235	0	0.000217	0.500971	0.004008
RP11-454H19.2	-0.0139748	0.827167	0.814712	0.366731	0.0981829	0.405734	0.0268603	0.869817		RP11-454H19.2	chr11:39226557-59025250	0	0	0.451574	0.012024	chr11:37729010-43141144	0	0.003688	0.54085	0.014028
LINC01220	-0.194841	0.0657756	3.98455	0.0459195	0.195893	0.486757	0.0194156	0.889182		PGM5P3-AS1
FAM95B1	0.0394097	0.492848	0.574686	0.448403	-0.0102117	0.895694	0.0169595	0.896386		FAM95B1	chr9:36865025-71050479	0	0	0.237717	0.008016	chr9:37918945-71156205	0	0.000217	0.369574	0.036072
AC007392.3	0.0114423	0.790924	0	1	0.124244	0.0564405	0	1		AC007392.3	chr2:61104446-68329798	0	0	0.17939	0.004008	chr2:66587570-67621427	0	0.000434	0.418405	0.02004
AP004782.1	-0.020506	0.685217	1.48417	0.223123	-0.0306643	0.664946	0.100252	0.751527		AP004782.1	chr11:129663037-133288419	0	0	0.383333	0.01002	chr11:132208801-133707936	0	0.003254	0.627464	0.018036
LINC01197	-0.263149	0.153088	5.17844	0.0228689	-0.263042	0.303611	0.720772	0.395891		RP11-362F19.1	chr4:137826792-144717706	0	0	0.520146	0.01002	chr4:141786545-144496280	0	0.000217	0.362171	0.004008
RP11-322E11.5	0.109765	0.285081	1.41399	0.234396	-0.0436973	0.676032	2.03234	0.153983		RP11-322E11.5	chr18:29679675-45981769	0	0	0.301618	0.012024	chr18:32959443-33475064	0	0.000434	0.496675	0.008016
RP11-116D17.3	-0.0281344	0.451762	0.584786	0.444443	0.0330314	0.584899	0.121441	0.727477		RP11-116D17.3	chr12:112170376-133155338	0	0	0.551758	0.03006	chr12:114789929-117015367	0	0.000217	0	0
RP11-69I8.3	-0.0393078	0.349333	0.0201216	0.887198	-0.0210229	0.752772	0.0105596	0.918154		RP11-69I8.3	chr6:132131180-135058011	0	0.001266	0.325607	0.004008	chr6:132128564-132839465	0	0.000217	0.472576	0.014028
RP11-566K19.6	0.0411418	0.524238	0.941777	0.331821	0.165969	0.164534	0.000593582	0.980563		RP11-566K19.6
RP1-34H18.1	-0.0278413	0.471091	0.320906	0.571064	0.000270249	0.996104	0.00491732	0.944095		RP1-34H18.1	chr12:77573592-84029824	0	0	0.551226	0.03006	chr12:77559114-79254024	0	0.000434	0	0
RP11-538P18.2	0.0560911	0.357851	0	1	0.0307572	0.74656	0	1		RP11-538P18.2	chr3:142302477-167113205	0	0	0.317909	0.004008	chr3:157656647-158264915	0	0.000434	0.319904	0.008016
RP11-193J6.1	-0.0481977	0.271123	1.11806	0.290336	0.19465	0.0143774	2.41477	0.120196		RP11-193J6.1
AC003101.1	-0.0382799	0.441174	0	1	-0.0608038	0.426361	0	1		AC003101.1	chr17:27768048-41041512	0	0	0.424468	0.04008	chr17:28926428-30663823	0	0.000217	0.322747	0.002004
LINC00282	-0.0223807	0.635982	0.102751	0.748553	0.035905	0.614309	0.971058	0.324416		LINC00282	chr13:50189999-53178504	0	0	0.346475	0.01002	chr13:52380306-52505150	1.95612	0.015838	0.600533	0.038076
CTA-929C8.6	-0.0431032	0.499688	0	1	-0.00239586	0.977229	0	1		CTA-929C8.6	chr22:22096802-36314893	0	0	0.288911	0.004008	chr22:27014467-28143422	0	0.000434	0.562587	0.176353
RP11-367F23.1	0.0619024	0.374986	0.109688	0.740499	0.0531446	0.572715	2.4308	0.118972		RP11-367F23.1	chr9:90756430-94666270	0	0	0.289586	0.008016	chr9:91979158-94188141	0	0.000217	0.458991	0.0501
RP11-536O18.1	-0.0209357	0.562297	0.0569833	0.811329	-0.0166044	0.759269	1.04821	0.305921		RP11-536O18.1	chr9:11028942-15342173	0	0	0.241526	0.008016	chr9:13284600-14080044	0.114307	0.004556	0.388353	0.04008
SNHG18	-0.279265	0.0580366	4.29953	0.038123	-0.16935	0.486797	0.00122683	0.972059		RP11-141M1.3	chr13:19450806-48703286	0	0	0.351154	0.01002	chr13:33930650-34540707	0.514365	0.007811	0.605404	0.03006
RP11-385H1.1	0.0854792	0.138102	1.70031	0.192247	-0.0688245	0.302681	0.00013354	0.99078		RP11-385H1.1	chr15:23687685-46828748	0	0	0	0	chr15:25058157-25137963	0	0.000434	0.412334	0.014028
RP11-538D16.2	-0.0723021	0.0588221	0.0263383	0.871077	0.100725	0.179693	2.79072	0.0948117		RP11-538D16.2	chr1:181532332-188008264	0.436707	0.008258	0.670658	0.054108	chr1:181810193-182348217	0	0.000434	0.280802	0.006012
RP11-589C21.5	0.000689931	0.987347	0	1	-0.111386	0.196987	0	1		RP11-589C21.5	chr8:23570489-54986044	0	0	0.207939	0.012024	chr8:42008186-42031324	0	0.000217	0.439069	0.008016
RP11-436D10.3	3.72346e-06	0.999929	0.112645	0.737153	0.13024	0.159435	1.71306	0.190588		RP11-436D10.3	chr10:64169448-66368988	0	0	0.519727	0.004008	chr10:64439865-64570621	1.03763	0.010848	0.458154	0.02004
RP5-1048B16.1	0.0913673	0.219588	0	1	0.282048	2.86468e-05	0	1		RP5-1048B16.1						chr7:152434873-155105465	0	0.000217	0	0
RP11-424M24.5	-0.0274389	0.432429	0.0952216	0.757641	-0.0241473	0.62634	0.262899	0.608136		RP11-424M24.5	chr16:59572678-74857287	0	0	0.470097	0.026052	chr16:70722940-70836370	0.274952	0.006292	0.657779	0.008016
RP11-496N12.6	0.0101326	0.811178	0.627226	0.428375	-0.122572	0.0312989	1.62512	0.20238		RP11-496N12.6	chr1:220132739-228023366	0.399577	0.005698	0.631828	0.056112	chr1:225622264-225962121	0	0.000434	0.280802	0.006012
RP13-20L14.1	-0.0367284	0.389456	0.0567451	0.811716	-0.02806	0.636857	0.137146	0.711135		RP13-20L14.1	chr17:58857126-80917016	0	0	0.442786	0.042084	chr17:80316296-80374879	0	0.000217	0.322747	0.002004
FAM95C	0.00240488	0.969391	0.736641	0.390739	0.174442	0.164	0.779867	0.377182		FAM95C	chr9:36865025-71050479	0	0	0.237717	0.008016	chr9:37918945-71156205	0	0.000217	0.369574	0.036072
LINC01354	-0.121038	0.0644332	0.0776832	0.780462	-0.0664627	0.488481	0.0696863	0.791794		LINC01354	chr1:228023468-236385379	0.436707	0.006309	0.619408	0.058116	chr1:234503369-235272357	0	0.000217	0.280802	0.006012
CTD-3118D7.1	0.033676	0.574215	0	1	-0.0556652	0.601621	0	1		CTD-3118D7.1	chr15:23687685-46828748	0	0	0	0	chr15:27999836-31290381	0	0.003905	0.474046	0.014028
LINC01474	-0.0373946	0.31205	0.0118411	0.913348	0.0533278	0.414452	2.39342e-05	0.996097		LINC01474	chr9:71196290-85463815	0	0	0.288388	0.008016	chr9:74914176-75695510	0	0.000217	0.460373	0.0501
RP11-728F11.4	-0.0294454	0.660081	3.75474	0.052658	0.145593	0.34999	0.0851011	0.7705		RP11-728F11.4	chr11:116067641-129524948	0	0	0.383333	0.01002	chr11:117671091-117856069	0	0.000434	0.624716	0.018036
TPRG1-AS1	0.0381834	0.542903	0.0337494	0.854241	-0.0583909	0.347751	0.140046	0.708235		TPRG1-AS1	chr3:184535782-191370717	0	0	0.309396	0.004008	chr3:187472474-188663407	0.14304	0.004556	0.319904	0.008016
RP11-91H12.4	0.0252075	0.584719	0	1	-0.0982966	0.337348	0	1		RP11-91H12.4	chr5:174075004-180360469	0.436707	0.00693	0.55005	0.038076	chr5:175312710-175773185	0	0.000434	0	0
RP11-624M8.1	-0.0682906	0.511852	0.13277	0.715577	-0.269032	0.0383848	3.92273	0.0476374		NAMA	chr9:96106957-127551136	0	0	0.290502	0.008016	chr9:101987250-102854856	0	0.000217	0.447	0.052104
AC073130.1	-0.0517879	0.245536	2.52498	0.112056	-0.0498134	0.438249	1.28917	0.2562		AC073130.1	chr7:109776889-122417331	0	0	0.733491	0.04008	chr7:114336114-115925403	0	0.003905	0.889276	0.002004
RP11-44K6.4	0.0868528	0.0138913	0	1	0.0673052	0.191666	0	1		RP11-44K6.4	chr8:23570489-54986044	0	0	0.207939	0.012024	chr8:39172027-41756172	0	0.000217	0.439069	0.008016
RP11-444D3.1	0.0282189	0.626216	1.66695	0.196668	0.235449	0.168152	1.41201	0.234723		RP11-444D3.1	chr12:20635626-33290657	0	0	0.481567	0.028056	chr12:22597967-26234927	0	0.000217	0	0
RP1-122K4.3	-0.0324555	0.364999	0.120684	0.728294	-0.0437275	0.390832	0.101629	0.749884		RP1-122K4.3	chrX:13766163-21060704	0.436707	0.008455	0.347166	0.018036	chrX:12883374-14049155	0	0.000217	0.338859	0.008016
RP11-89C3.4	-0.0691388	0.0574222	1.6189	0.203245	0.476812	0.00283975	2.63728	0.104382		RP11-89C3.4	chr11:109340788-115913070	0	0	0.383333	0.01002	chr11:110446637-111330986	0	0.000217	0.625656	0.018036
RP11-299P2.1	0.0370533	0.334856	0	1	0.0296656	0.602869	0	1		RP11-299P2.1	chr18:55162164-66250994	0	0	0.301618	0.012024	chr18:60789486-60860246	0	0.00217	0.560682	0.01002
AC073342.12	-0.00845564	0.833822	0.044428	0.833059	-0.00250766	0.967014	0.663675	0.415266		AC073342.12	chr7:140495446-143203771	0	0	0.733491	0.04008	chr7:142748397-142969419	0	0.000217	0	0
LINC00675	-0.0138951	0.721457	0.0308328	0.860614	0.0517253	0.371217	2.30406	0.129036		LINC00675	chr17:987221-19870723	0	0	0.41005	0.032064	chr17:10697391-11063189	0	0.000217	0.456392	0.014028
SNHG23	-0.0451364	0.382932	0	1	0.143249	0.0377828	0	1		SNHG23	chr14:95996927-101467522	0.240913	0.004057	0.454599	0.024048	chr14:100794404-102607450	0	0.003905	0.499649	0.002004
B3GALT5-AS1	-0.0642314	0.101591	1.1996	0.273401	0.139589	0.154088	1.29654	0.254847		B3GALT5-AS1	chr21:33925531-47678295	0	0	0.299588	0.01002	chr21:40926653-42649752	0	0.000217	0.360123	0.016032
RP11-64C12.1	0.0596565	0.28938	0.52444	0.468954	-0.0506053	0.444625	0.00541192	0.941356		RP11-64C12.1	chr18:9144357-22918127	0	0	0.300534	0.012024	chr18:12031037-12305597	0	0.000434	0.501165	0.008016
RP11-755B10.3	-0.0306086	0.521798	1.91966	0.165894	-0.109313	0.104002	0.104496	0.746499		RP11-755B10.3	chr3:46120380-61126821	0	0	0.368422	0.006012	chr3:57532024-57684488	0	0.000217	0.31857	0.006012
A2M-AS1	-0.282118	0.12056	5.36906	0.020497	0.566695	0.0929229	0.683602	0.408349		HAND2-AS1	chr4:168179920-177585390	0	0	0.520777	0.01002	chr4:174062281-175444382	0	0.003688	0.528786	0.006012
AC004051.2	0.0518761	0.24522	0.213564	0.643988	0.00772072	0.901042	0.333857	0.563397		AC004051.2	chr4:90567838-118381291	0	0	0.520711	0.01002	chr4:109538421-110607495	0	0.000217	0.368294	0.004008
RP4-738P15.1	-0.0484336	0.272302	0.252523	0.615304	-0.00735403	0.915922	0.0194986	0.888947		RP4-738P15.1	chr20:22838150-41694193	0	0	0.456603	0.024048	chr20:25067298-25224593	0	0.000434	0	0
SOX21-AS1	0.0338704	0.520983	0.051702	0.820128	-0.00223888	0.975675	0.0019978	0.964349		SOX21-AS1	chr13:89176263-101259051	0	0	0.345674	0.01002	chr13:95061169-95667599	0	0.003688	0.568368	0.03006
MEOX2-AS1	-0.0257553	0.476377	0.221893	0.637601	0.111041	0.140357	3.50355	0.0612373		MEOX2-AS1	chr7:12977121-16838215	0	0	0.733438	0.036072	chr7:15727202-16500974	0	0.003037	0	0
RP11-883A18.3	-0.0561538	0.202801	0	1	0.00539301	0.927253	0	1		RP11-883A18.3	chr18:9144357-22918127	0	0	0.300534	0.012024	chr18:9862822-10665346	0	0.003471	0.560204	0.01002
RP11-884K10.6	0.0682213	0.176756	3.06132	0.0801766	-0.0357005	0.466479	0.128636	0.719851		RP11-884K10.6	chr3:46120380-61126821	0	0	0.368422	0.006012	chr3:53431058-53846924	0	0.000434	0.31857	0.006012
SLC26A4-AS1	-0.0194056	0.755823	1.29483	0.25516	-0.0897738	0.315641	0.110217	0.739897		SLC26A4-AS1	chr7:104510915-107605282	0	0	0.732988	0.04008	chr7:107220096-107300282	0.696387	0.008462	0.889276	0.002004
PROX1-AS1	0.0554865	0.470037	0.126665	0.721916	-0.0398521	0.70077	0.0181092	0.892951		PROX1-AS1	chr1:212209607-215338184	0.303544	0.004992	0.631396	0.056112	chr1:213168035-214215773	0	0.000217	0.280802	0.006012
RP11-109G23.3	0.00865373	0.859099	1.66068	0.197511	-0.0132847	0.849774	0.197666	0.656612		RP11-109G23.3	chr4:68304785-81608692	0	0	0.520788	0.01002	chr4:77968240-80800216	0	0.000217	0.368294	0.004008
RP11-547D24.3	-0.0303692	0.37793	0.290858	0.589671	0.00996058	0.851021	1.4521	0.228192		RP11-547D24.3
ALDH1L1-AS1	-0.0257842	0.58493	0	1	0.10466	0.0403967	0	1		ALDH1L1-AS1	chr3:101791793-142205487	0	0	0.312136	0.004008	chr3:125686118-126196339	0	0.000217	0.320452	0.008016
RP11-90D4.3	-0.0641365	0.0935113	1.23068	0.267276	-0.0284576	0.601051	0.0032571	0.954489		RP11-90D4.3	chr12:3174351-9310151	0	0	0.470287	0.026052	chr12:6238479-10974741	0	0.003905	0.900624	0.004008
RP11-88H9.2	-0.0522072	0.245399	1.10108	0.294029	0.0232827	0.742017	0.335765	0.562284		RP11-88H9.2	chr1:95155399-119384570	0	0	0.326812	0.006012	chr1:112259767-113006804	0	0.000217	0.373863	0.008016
RP11-616M22.12	-0.020773	0.545505	1.15548	0.282405	-0.0280565	0.574458	0.392607	0.530932		RP11-616M22.12	chr16:1179031-2900436	0.062549	0.00355	0.524302	0.032064	chr16:653503-1349209	0	0.000434	0.336709	0.004008
RP11-618M23.5	-0.0740206	0.113886	0.0572654	0.810871	0.062842	0.57682	0.249964	0.617101		RP11-618M23.5	chr8:14658092-23534018	0	0	0.208873	0.012024	chr8:18261027-19670881	0	0.000434	0.439069	0.008016
FAM181A-AS1	-0.0415156	0.390188	0.0649145	0.79889	-0.123804	0.0410044	2.12764	0.144664		FAM181A-AS1	chr14:77451108-94555248	0	0	0.420297	0.022044	chr14:94183423-94398258	0	0.000217	0.499649	0.002004
RP11-643A5.2	-0.0354757	0.401355	0	1	-0.0752825	0.251197	0	1		RP11-643A5.2	chr15:54161427-54455757	0.436707	0.008395	0.833823	0.004008	chr15:53088423-55471395	0	0.000434	0.503446	0.016032
RP11-386I8.6	-0.0389229	0.331586	2.66928	0.102302	0.0708416	0.326574	1.98647	0.15871		RP11-386I8.6
RP13-714J12.1	0.0122757	0.733634	0.0629447	0.801901	0.0353408	0.516599	0.573796	0.448754		RP13-714J12.1	chr12:112170376-133155338	0	0	0.551758	0.03006	chr12:132560957-133045913	0	0.000434	0	0
RP11-3B12.5	0.057795	0.133694	0	1	-0.0762767	0.331571	0	1		RP11-3B12.5	chr7:123920784-138752239	0	0	0.733491	0.04008	chr7:123561861-127246903	0	0.000217	0	0
AC004510.3	0.00212589	0.963209	0	1	0.105285	0.0590872	0	1		AC004510.3	chr19:7840287-22202166	0	0	0.358745	0.014028	chr19:15195724-17002656	0	0.003905	0.598551	0.012024
RP4-533D7.5	-0.0812436	0.00918583	2.37178	0.123546	0.0631775	0.308621	1.64942	0.199037		RP4-533D7.5	chr1:40313849-53021961	0	0	0.455823	0.004008	chr1:45483785-46722939	0	0.000217	0.373863	0.008016
RP11-886D15.1	-0.0597787	0.162269	0	1	-0.0297904	0.62265	0	1		RP11-886D15.1	chr11:102443271-106696050	0	0	0.383333	0.01002	chr11:103717821-104809654	0	0.000217	0.624363	0.018036
RP13-467H17.1	-0.0285576	0.619682	0.424269	0.514814	0.263511	0.107244	0.448343	0.503123		RP13-467H17.1	chr8:137536788-143900017	0	0	0.257236	0.014028	chr8:142320069-143526527	0.309648	0.006726	0.544276	0.012024
RP13-507P19.2	-0.0226715	0.59024	0	1	0.0673185	0.219531	0	1		RP13-507P19.2	chr12:112170376-133155338	0	0	0.551758	0.03006	chr12:131272250-132552494	0	0.000217	0	0
RP11-264L1.3	0.0248327	0.508328	0	1	0.0596694	0.277981	0	1		RP11-264L1.3	chr16:76914785-80881762	0	0	0.469954	0.026052	chr16:78104021-79291949	0.345641	0.007594	0.551711	0.01002
C5orf64	-0.00329955	0.94873	0.45479	0.500069	-0.108606	0.116762	0.00272202	0.958391		C5orf64	chr5:51085083-71305228	0	0	0.515559	0.036072	chr5:60459040-64012489	0	0.000217	0	0
CTB-178M22.1	0.0155562	0.792255	0	1	0.0921206	0.222444	0	1		CTB-178M22.1	chr5:153043017-174065864	0.436707	0.00693	0.550925	0.038076	chr5:165040623-167709840	0	0.000434	0	0
CYP17A1-AS1	-0.024008	0.569041	0.952603	0.329058	-0.0292551	0.630036	0.0490905	0.824653		CYP17A1-AS1	chr10:100623770-108268806	0	0	0.519727	0.004008	chr10:104400133-104674915	0.072874	0.004339	0.4386	0.014028
PGM5P4-AS1	0.000668934	0.987032	0.10989	0.740269	0.00154027	0.979205	2.68719	0.101158		PGM5P4-AS1	chr2:112487679-123049839	0	0	0.3396	0.006012	chr2:113962850-114604972	0	0.000434	0.374039	0.018036
CTD-2231H16.1	-0.0261064	0.537091	0.00612785	0.937605	0.484024	0.0180053	2.16815	0.140895		CTD-2231H16.1
ESRG	-0.0744724	0.295161	0	1	-0.156775	0.277213	0	1		ESRG	chr3:46120380-61126821	0	0	0.368422	0.006012	chr3:53917345-54951932	0	0.000217	0.31857	0.006012
LINC01361	0.0448697	0.421497	1.14609	0.284369	0.268241	0.0732268	1.88574	0.169683		LINC01361	chr1:83359480-95058953	0	0	0.326812	0.006012	chr1:81735066-84330024	0	0.000434	0.373863	0.008016
LINC01166	-0.0346398	0.383627	0.0635009	0.801046	0.0575782	0.383663	1.59079	0.207213		LINC01166	chr10:115894959-135225087	0	0	0.519727	0.004008	chr10:134002271-134868453	0	0.000217	0.349754	0.012024
LINC01586	-0.00223325	0.966655	1.9669	0.160777	-0.0790985	0.215711	0.00746698	0.931139		LINC01586	chr15:80551084-93282691	0	0	0	0	chr15:89023729-89146968	0	0.000434	0.505351	0.016032
RP11-319G9.5	0.0355523	0.341435	1.27161	0.259466	-0.0452881	0.423892	0.373292	0.541216		RP11-319G9.5	chr16:76914785-80881762	0	0	0.469954	0.026052	chr16:78104021-79291949	0.345641	0.007594	0.551711	0.01002
RP11-73M7.9	0.0752837	0.141835	0.948986	0.329977	-0.0189529	0.727616	0.174796	0.675884		RP11-73M7.9	chr1:25889422-40181503	0	0	0.455823	0.004008	chr1:32041750-32534105	0	0.000217	0.373863	0.008016
AC116035.1	-0.0518118	0.162792	2.46547	0.116373	-0.0319069	0.586379	0.243792	0.62148		AC116035.1	chr3:30142341-35095269	0	0	0.371472	0.006012	chr3:30052528-30644578	0	0.003688	0.439142	0.008016
RP6-24A23.3	0.0491299	0.466824	0.0820653	0.774518	-0.0225137	0.775736	0.599206	0.438881		RP6-24A23.3	chrX:103403071-108540792	0	0	0.251436	0.016032	chrX:107332399-108769385	0	0.000434	0.15845	0.008016
RP11-446J8.1	-0.0618283	0.124172	0	1	0.128731	0.0351912	0	1		RP11-446J8.1	chr4:10625400-23642040	0	0	0.525624	0.01002	chr4:16334967-19183868	0	0.000217	0.368294	0.004008
RP11-515O17.3	0.0292316	0.489042	0	1	0.0254527	0.690111	0	1		RP11-515O17.3	chr17:53201453-58669506	0	0	0.442786	0.042084	chr17:53340869-53810408	0	0.000217	0.322747	0.002004
RP11-15B24.5	0.000715559	0.987814	0.0176742	0.894238	-0.0295116	0.666784	9.31732e-05	0.992298		RP11-15B24.5	chr9:71196290-85463815	0	0	0.288388	0.008016	chr9:84566739-85592148	0	0.000434	0.459171	0.0501
AC012485.2	0.0143382	0.689014	0.433734	0.510163	-0.0193866	0.714688	0.00162926	0.967803		AC012485.2	chr2:239064479-240967916	0	0	0.660021	0.002004	chr2:239008184-239220279	0.309648	0.006943	0.437269	0.024048
RP11-307P5.1	-0.158975	0.0528415	0	1	-0.0183672	0.795204	0	1		RP11-307P5.1	chr6:135165213-160593253	0	0.001266	0.325607	0.004008	chr6:146879170-148587096	0	0.000434	0.511324	0.012024
RP11-182M20.2	-0.0563354	0.428623	0	1	0.0409362	0.579616	0	1		RP11-182M20.2	chr13:66815968-79831257	0	0	0.346475	0.01002	chr13:75855933-76058322	1.06545	0.011065	0.597427	0.036072
RP11-352D13.6	-0.040717	0.39497	0.516184	0.472474	0.0270977	0.689864	0.00788546	0.929241		RP11-352D13.6	chr15:61883910-78222858	0	0	0	0	chr15:69569379-69702705	0	0.000434	0.503446	0.016032
CTD-2314G24.2	-0.024901	0.577345	0.916247	0.338462	0.172013	0.0229204	2.38527	0.122484		CTD-2314G24.2	chr5:50133376-50993789	0	0	0.515559	0.036072	chr5:50133344-54455439	0	0.000217	0	0
RP4-794H19.1	-0.394116	0.0812804	6.33997	0.0118047	0.008952	0.97745	0.022395	0.881041		RP11-674E16.4	chr3:142302477-167113205	0	0	0.317909	0.004008	chr3:154902256-155474879	0.113651	0.004556	0.319904	0.008016
RP11-8L2.1	-0.0357522	0.50748	0	1	0.025997	0.7213	0	1		RP11-8L2.1	chr4:81714503-89171313	0	0	0.520711	0.01002	chr4:84450747-85588450	0	0.000434	0.368294	0.004008
RP11-684B21.1	0.00281408	0.9386	0.343528	0.5578	-0.0616788	0.241563	0.345078	0.556913		RP11-684B21.1	chr15:23687685-46828748	0	0	0	0	chr15:36217163-36870194	0	0.001953	0.494967	0.018036
RP11-395N3.1	0.0323229	0.477095	0.159167	0.689924	0.0463611	0.503703	1.0612	0.302942		RP11-395N3.1	chr2:225347043-229714953	0	0	0.660021	0.002004	chr2:227599533-227692702	0.305266	0.006726	0.434177	0.024048
RP11-197K3.1	0.0377568	0.384603	0	1	0.140423	0.0361755	0	1		RP11-197K3.1	chr3:101791793-142205487	0	0	0.312136	0.004008	chr3:114035079-115441169	0	0.000217	0.320452	0.008016
RP11-776H12.1	0.0502556	0.245207	0	1	0.08365	0.179248	0	1		RP11-776H12.1	chr1:60874472-63385495	0	0	0.340576	0.006012	chr1:59031219-62679202	0	0.000217	0.373863	0.008016
RP11-190C22.9	-0.0100392	0.783336	0	1	-0.0414572	0.469181	0	1		RP11-190C22.9	chr3:101791793-142205487	0	0	0.312136	0.004008	chr3:119297570-119348751	0	0.000217	0.320452	0.008016
RP11-148L24.1	0.0363857	0.38365	1.26157	0.261354	-0.00416451	0.943353	0.471445	0.492323		RP11-148L24.1	chr4:168179920-177585390	0	0	0.520777	0.01002	chr4:174062281-175444382	0	0.003688	0.528786	0.006012
MIR181A2HG	-0.0398785	0.755079	2.95421	0.0856544	-0.270454	0.00563858	4.1458	0.041738		RP11-834C11.8	chr12:41819315-55054601	0	0	0.481426	0.028056	chr12:54429065-54661102	0	0.000217	0	0
AC096669.3	0.016452	0.684431	0.147965	0.700487	0.0835602	0.229586	2.16127	0.141528		AC096669.3	chr2:107040337-108982165	0	0	0.3396	0.006012	chr2:107127546-108368648	0	0.000434	0.374039	0.018036
LINC01142	-0.0998959	0.0728124	0	1	0.0105782	0.870981	0	1		LINC01142	chr1:158728389-181529752	0.303544	0.004779	0.643316	0.054108	chr1:170139942-170627613	0	0.000434	0.280802	0.006012
RP13-514E23.2	0.0787687	0.0808997	1.6266	0.202174	0.10747	0.120647	0.299299	0.584322		RP13-514E23.2	chr4:81714503-89171313	0	0	0.520711	0.01002	chr4:85588778-86925125	0	0.000217	0.368294	0.004008
RP3-483K16.4	-0.08397	0.177451	1.77872	0.182306	0.0838978	0.581931	0.379616	0.537809		RP3-483K16.4	chr6:52237924-62776339	0	0	0.588573	0.004008	chr6:53016306-53278242	0	0.000434	0.222076	0.008016
RP11-700H6.2	0.00209762	0.958524	0.058101	0.809523	0.0549846	0.366759	1.12198	0.289491		RP11-700H6.2	chr17:45420346-49306886	0	0	0.441345	0.042084	chr17:48947322-49174056	0	0.003037	0.322747	0.002004
RP11-478J18.2	0.0350835	0.507214	0.418477	0.517698	0.0392147	0.612977	0.282352	0.595164		RP11-478J18.2	chr1:212209607-215338184	0.303544	0.004992	0.631396	0.056112	chr1:213168035-214215773	0	0.000217	0.280802	0.006012
RP1-240B8.3	0.101551	0.0923237	0.276175	0.599219	0.0237674	0.716563	0.929029	0.335115		RP1-240B8.3	chr6:52237924-62776339	0	0	0.588573	0.004008	chr6:62306521-63915275	0	0.000434	0.32486	0.01002
RP11-317F20.3	-0.0401392	0.515891	0	1	0.107537	0.11948	0	1		RP11-317F20.3	chr10:115894959-135225087	0	0	0.519727	0.004008	chr10:116165399-116190598	0.078078	0.004339	0.4386	0.014028
RP11-218C14.5	-0.0721133	0.226757	0	1	0.0906184	0.0948548	0	1		RP11-218C14.5	chr20:22838150-41694193	0	0	0.456603	0.024048	chr20:23576844-23664779	0	0.000434	0	0
LINC00470	0.00742461	0.855484	0	1	-0.0248404	0.698435	0	1		LINC00470	chr18:893522-2263130	0	0	0.300534	0.012024	chr18:917643-2535814	0	0.000434	0.501165	0.008016
TRHDE-AS1	0.0302524	0.576577	0.19821	0.656169	0.146357	0.10502	2.07227	0.149998		TRHDE-AS1	chr12:66234758-77483908	0	0	0.551226	0.03006	chr12:72480241-74155069	0	0.000434	0	0
AF131216.5	-0.0409234	0.479056	0.302244	0.582479	0.0279132	0.77184	0.482642	0.487228		AF131216.5	chr8:9781486-13355424	0	0	0.208873	0.012024	chr8:11141464-11225614	0	0.000217	0.439069	0.008016
RP11-196B3.2	0.0542063	0.297781	0	1	0.0649235	0.367125	0	1		RP11-196B3.2
HLX-AS1	-0.0282467	0.425753	0.151532	0.697076	0.0831378	0.22673	0.378778	0.538258		HLX-AS1	chr1:220132739-228023366	0.399577	0.005698	0.631828	0.056112	chr1:220804454-222722488	0	0.000217	0.280802	0.006012
RP11-133K1.8	-0.0395397	0.337305	1.13687	0.286316	0.0741505	0.318533	0.33	0.565659		RP11-133K1.8	chr15:23687685-46828748	0	0	0	0	chr15:40215931-43231692	0.00822	0.004122	0.503446	0.016032
RP11-553L6.2	0.065777	0.154819	0.160882	0.688346	0.125938	0.106089	0.958667	0.327523		RP11-553L6.2	chr3:101791793-142205487	0	0	0.312136	0.004008	chr3:113815108-113952736	0.471708	0.007811	0.32202	0.008016
STEAP2-AS1	-0.00492303	0.916707	0	1	0.0580879	0.341989	0	1		STEAP2-AS1	chr7:80280626-104138686	0	0	0.733042	0.036072	chr7:87831306-90026247	0	0.003471	0.781928	0.002004
RP11-863P13.6	0.00411935	0.924629	0	1	0.0707493	0.167609	0	1		RP11-863P13.6	chr16:85710983-89379936	0	0	0.469954	0.026052	chr16:87983055-88204632	0.605979	0.008028	0.545604	0.012024
AC008268.1	-0.0363105	0.388562	2.16446	0.141234	-0.0334132	0.573186	0.468502	0.493677		AC008268.1	chr2:81362478-96502542	0	0	0.17939	0.004008	chr2:95856797-96777901	0	0.000434	0.374039	0.018036
RP11-692P14.1	-0.0138056	0.65421	0.0111634	0.915855	0.0106651	0.817499	0.788425	0.374577		RP11-692P14.1	chrX:3157107-10804721	0	0	0.180818	0.016032	chrX:3448149-9133358	0	0.000217	0.338859	0.008016
RP6-24A23.7	0.0409933	0.521452	0.00355523	0.952454	0.0259326	0.779409	0.530471	0.466409		RP6-24A23.7	chrX:103403071-108540792	0	0	0.251436	0.016032	chrX:107332399-108769385	0	0.000434	0.15845	0.008016
RP11-190P13.2	0.00821384	0.821452	0.000760414	0.978001	0.0247853	0.651571	0.275753	0.599498		RP11-190P13.2	chr3:101791793-142205487	0	0	0.312136	0.004008	chr3:114035079-115441169	0	0.000217	0.320452	0.008016
RP11-431D12.1	-0.0123682	0.87336	0	1	-1.92249	0.998112	0	1		RP11-431D12.1	chr8:137505387-137533397	0.372569	0.00534	0.357936	0.016032	chr8:136468534-139141106	0.17223	0.005207	0.544276	0.012024
AC104809.4	-0.00563265	0.899382	0.184802	0.667279	0.109975	0.160965	1.78271	0.181817		AC104809.4	chr2:240987844-242476062	0	0	0.660021	0.002004	chr2:241496767-241936268	0.309648	0.006943	0.436835	0.024048
RP11-541G9.2	-0.00492418	0.886604	0.68622	0.407453	0.0388079	0.489874	1.84841	0.173968		RP11-541G9.2	chr12:94363888-103071156	0	0	0.551444	0.03006	chr12:97353225-98329200	0	0.000434	0	0
LINC01405	-0.0185318	0.74508	0	1	-0.0616906	0.507819	0	1		LINC01405	chr12:111324061-112120660	0	0	0.551758	0.03006	chr12:111360567-111840430	0	0.000434	0	0
CTD-2572N17.1	-0.0898935	0.281575	0	1	-0.063095	0.56803	0	1		CTD-2572N17.1	chr11:39226557-59025250	0	0	0.451574	0.012024	chr11:37729010-43141144	0	0.003688	0.54085	0.014028
RP11-545G3.1	0.0351218	0.364646	0	1	-0.00995753	0.863636	0	1		RP11-545G3.1	chr7:143747356-151817414	0	0	0.733491	0.04008	chr7:149473078-149880462	0	0.000217	0	0
RP1-60N8.1	-0.0550806	0.356532	0	1	0.0179278	0.816768	0	1		RP1-60N8.1	chrX:13766163-21060704	0.436707	0.008455	0.347166	0.018036	chrX:17173700-17758772	0.033347	0.004339	0.387137	0.006012
GATM-AS1	-0.0416626	0.300955	0.774699	0.378767	0.000301271	0.996158	0.00285666	0.957375		GATM-AS1	chr15:23687685-46828748	0	0	0	0	chr15:44491604-45880003	0	0.004122	0.54815	0.018036
LA16c-329F2.1	-0.0578407	0.219784	0.813579	0.367064	-0.0701176	0.280255	0.0512653	0.820876		LA16c-329F2.1	chr16:1179031-2900436	0.062549	0.00355	0.524302	0.032064	chr16:1415299-1798954	0	0.000217	0.568627	0.002004
RP11-390F4.6	0.0464882	0.335501	0.548736	0.458835	0.00167065	0.977236	0.0281453	0.866768		RP11-390F4.6	chr9:5346152-8096538	0	0	0.241526	0.008016	chr9:6003680-7055253	0.148785	0.004556	0.388353	0.04008
RP11-389G6.3	0.0175024	0.703332	0.157096	0.691844	0.0705216	0.345939	0.809865	0.36816		RP11-389G6.3	chr3:97283130-98426847	0	0.00332	0.427829	0.006012	chr3:97479997-97594853	0	0.000434	0.32202	0.008016
CTD-2377O17.1	-0.399879	0.0268195	4.85427	0.0275778	-0.136611	0.602793	0.0087902	0.925303		AC007319.1	chr2:185492469-189895448	0	0	0.660021	0.002004	chr2:187348984-189462951	0	0.000217	0.357757	0.02004
RP11-49K24.4	-0.0312445	0.304873	0.00936565	0.922904	0.0324415	0.513907	0.148297	0.700168		RP11-49K24.4	chr18:29679675-45981769	0	0	0.301618	0.012024	chr18:44056331-44703637	0	0.000217	0.496675	0.008016
RP3-492J12.2	-0.00305792	0.93291	0	1	0.00299428	0.954949	0	1		RP3-492J12.2	chr20:56530409-62219648	0	0	0.45868	0.024048	chr20:57602791-57763460	0	0.000434	0	0
RP11-716O23.1	-0.0427709	0.385208	0	1	0.0635028	0.252397	0	1		RP11-716O23.1	chr6:1022263-14870699	0	0	0.593973	0.004008	chr6:11383457-11708551	0.036122	0.004339	0.222076	0.008016
LINC00643	0.018749	0.703808	0	1	0.0717805	0.287485	0	1		LINC00643	chr14:29021928-75424419	0	0	0.41836	0.022044	chr14:62582834-62607282	0	0.000217	0.467911	0.002004
AC093609.1	-0.0101887	0.853656	0.825889	0.363464	0.149566	0.259311	0.345123	0.556887		AC093609.1	chr2:39660239-44328998	0	0	0.17939	0.004008	chr2:43023004-43861477	0	0.004122	0.418405	0.02004
RP11-578F21.6	-0.0622029	0.0619222	1.57865	0.208955	-0.0411008	0.403708	0.0426291	0.836425		RP11-578F21.6	chr15:23687685-46828748	0	0	0	0	chr15:27999836-31290381	0	0.003905	0.474046	0.014028
AC079630.4	0.065335	0.499036	0.00299196	0.956378	-0.276222	0.00262853	6.34478	0.0117727		RP11-384O8.1	chr2:212474786-225293000	0	0	0.660021	0.002004	chr2:223162024-223286789	0.309648	0.006943	0.434177	0.024048
NFIA-AS1	0.081837	0.0665578	3.82371	0.0505323	-0.0349847	0.507913	0.325318	0.568429		NFIA-AS1	chr1:60874472-63385495	0	0	0.340576	0.006012	chr1:59031219-62679202	0	0.000217	0.373863	0.008016
RP11-637N19.1	0.0042333	0.930518	0	1	-0.0203275	0.777645	0	1		RP11-637N19.1	chr18:2783456-9071675	0	0	0.300534	0.012024	chr18:5631947-6728421	0	0.003471	0.560204	0.01002
SEMA3B-AS1	-0.428787	0.0212355	4.77947	0.028801	0.177216	0.482912	1.07592	0.299611		AJ011932.1	chr21:33925531-47678295	0	0	0.299588	0.01002	chr21:47191529-47399375	0	0.003037	0.416784	0.018036
AP000688.29	-0.0559553	0.125936	3.19398	0.0739097	-0.0299158	0.574077	0.251732	0.615858		AP000688.29	chr21:33925531-47678295	0	0	0.299588	0.01002	chr21:37475489-37789322	0	0.000217	0.360123	0.016032
RP11-322E11.2	0.0177387	0.701356	0	1	0.12912	0.0555435	0	1		RP11-322E11.2	chr18:29679675-45981769	0	0	0.301618	0.012024	chr18:32959443-33475064	0	0.000434	0.496675	0.008016
STARD13-IT1	-0.0315843	0.415807	0	1	0.0492881	0.328788	0	1		STARD13-IT1	chr13:19450806-48703286	0	0	0.351154	0.01002	chr13:33668237-33930182	0.342059	0.007594	0.605404	0.03006
RP11-756H6.1	-0.0194209	0.589431	0	1	0.0748009	0.174174	0	1		RP11-756H6.1	chr12:55074436-63517883	0	0	0.549936	0.03006	chr12:57622821-57843014	0	0.000217	0	0
AC006019.3	0.0435489	0.479	0	1	0.105922	0.172415	0	1		AC006019.3						chr7:152434873-155105465	0	0.000217	0	0
CTD-2540B15.9	0.00353596	0.924102	0.0490608	0.824706	-0.0315464	0.512084	0.413763	0.520066		CTD-2540B15.9	chr19:22242054-35249469	0	0	0.335548	0.016032	chr19:33699683-34018453	0	0.000217	0.500971	0.004008
CTB-109A12.1	0.0357471	0.510127	0.0362858	0.848926	-0.0102432	0.888752	0.0959616	0.756731		CTB-109A12.1	chr5:153043017-174065864	0.436707	0.00693	0.550925	0.038076	chr5:156821650-157050761	0	0.003688	0	0
AP000356.2	-0.0159758	0.63487	0.162463	0.686899	-0.091706	0.0917175	2.80629	0.0938951		AP000356.2	chr22:22096802-36314893	0	0	0.288911	0.004008	chr22:24892860-25033643	0	0.000217	0.559599	0.174349
RP5-1056H1.2	-0.0344581	0.421699	0.209262	0.647346	-0.0304787	0.622531	1.10685	0.292768		RP5-1056H1.2	chr20:5832643-8692441	0.065961	0.003938	0.4816	0.026052	chr20:5887478-8000760	0	0.000217	0	0
AP000438.2	-0.0536776	0.125489	3.30966	0.0688738	-0.0151748	0.771715	2.87235	0.0901131		AP000438.2	chr11:59053462-79863662	0	0	0.383333	0.01002	chr11:62604096-62689670	0	0.000217	0.581128	0.016032
AF064860.7	-0.0520248	0.156594	0.0740023	0.785596	0.0933816	0.189187	2.37177	0.123547		AF064860.7	chr21:33925531-47678295	0	0	0.299588	0.01002	chr21:40926653-42649752	0	0.000217	0.360123	0.016032
XXYLT1-AS2	0.0125891	0.730388	0.0518862	0.819813	0.00152732	0.977589	0.248969	0.617802		XXYLT1-AS2	chr3:194278149-197538677	0	0	0.247458	0.006012	chr3:194411494-194994628	0	0.000434	0.324944	0.008016
AC067956.1	-0.0116326	0.774512	0.358482	0.54935	0.0411173	0.538768	0.0112372	0.915578		AC067956.1	chr2:212474786-225293000	0	0	0.660021	0.002004	chr2:220358586-222280706	0.309648	0.006943	0.434177	0.024048
RP11-402L1.4	0.00489052	0.894536	0	1	0.0546814	0.284969	0	1		RP11-402L1.4	chr10:36885562-60382494	0	0	0.519727	0.004008	chr10:44071072-44146704	0.724523	0.008679	0.413735	0.02004
RP5-855F16.1	0.0350497	0.292202	0	1	0.0169088	0.729896	0	1		RP5-855F16.1	chr7:6798028-12953982	0	0	0.736907	0.036072	chr7:10261219-10983028	0	0.000217	0	0
RP11-446F17.3	0.00568876	0.87417	3.31326e-07	0.999541	-0.0422806	0.417747	0.424424	0.514738		RP11-446F17.3	chr6:37987864-51816684	0	0	0.588573	0.004008	chr6:46620252-46653118	0	0.000434	0.222076	0.008016
AL157902.3	-0.0436222	0.276137	0.472904	0.491654	0.00471444	0.93493	0.26368	0.607603		AL157902.3	chr1:95155399-119384570	0	0	0.326812	0.006012	chr1:117755800-118146196	0	0.000434	0.280802	0.006012
LINC01539	-0.026676	0.624465	0.764445	0.381941	0.0116632	0.893304	0.100158	0.751641		LINC01539	chr18:46006150-54978496	0	0	0.301618	0.012024	chr18:53745419-54317203	0	0.000217	0.497146	0.008016
RP11-673E11.2	-0.0507622	0.401932	0	1	0.017521	0.811155	0	1		RP11-673E11.2	chr11:116067641-129524948	0	0	0.383333	0.01002	chr11:125795625-126069031	0	0.000434	0.625072	0.018036
AC116609.1	-0.03317	0.449327	0	1	0.0571848	0.251303	0	1		AC116609.1	chr2:484222-19681496	0	0	0.17939	0.004008	chr2:678988-3078633	0	0.000434	0.419181	0.02004
RP11-713N11.4	-0.041378	0.254405	0	1	0.0208169	0.684684	0	1		RP11-713N11.4	chr12:20635626-33290657	0	0	0.481567	0.028056	chr12:22597967-26234927	0	0.000217	0	0
RP4-607I7.1	-0.045941	0.700311	3.15205	0.0758316	-0.294169	0.0910148	6.47527	0.0109386		RP11-463J17.2
AC005307.3	0.0766725	0.115837	1.52708	0.216551	-0.0126595	0.855724	0.239956	0.624238		AC005307.3	chr19:22242054-35249469	0	0	0.335548	0.016032	chr19:24052992-29724513	0	0.000217	0.458543	0.004008
CTC-513N18.6	0.0163399	0.653337	0.392928	0.530764	-0.0153866	0.759102	0.577217	0.447405		CTC-513N18.6	chr19:7840287-22202166	0	0	0.358745	0.014028	chr19:19946091-21374128	0	0.000217	0.535382	0.01002
RP11-44F21.5	0.0115199	0.694358	0.209106	0.647469	-0.0299323	0.496653	0.417196	0.518339		RP11-44F21.5	chr4:68304785-81608692	0	0	0.520788	0.01002	chr4:75723973-76443365	0	0.000434	0.368294	0.004008
MAGEA8-AS1	-0.029079	0.440044	0	1	-0.0977179	0.135191	0	1		MAGEA8-AS1	chrX:145411704-150934803	0.062549	0.003634	0.305054	0.018036	chrX:148623455-149524909	0.657763	0.008245	0.155112	0.008016
TUSC8	-0.0717097	0.0883871	3.21521	0.0729569	-0.0809293	0.209077	1.9116	0.166786		TUSC8	chr13:19450806-48703286	0	0	0.351154	0.01002	chr13:44607726-45005713	1.42716	0.012367	0.613679	0.034068
RP11-567M16.3	0.00765891	0.8521	0.329556	0.565921	0.069937	0.280528	0.721042	0.395802		RP11-567M16.3
AC003090.1	-0.0173168	0.681226	1.53346	0.215594	0.0922689	0.157396	0.836116	0.36051		AC003090.1	chr7:24873648-40075073	0	0	0.734887	0.036072	chr7:25173561-26227777	0	0.000217	0	0
SYNE1-AS1	0.016931	0.66625	0.100596	0.751115	-0.0140497	0.781388	0.278376	0.597767		SYNE1-AS1	chr6:135165213-160593253	0	0.001266	0.325607	0.004008	chr6:151977713-153322433	0	0.000217	0.511324	0.012024
CMB9-22P13.2	-0.0346353	0.325371	0.13719	0.71109	-0.0015587	0.976173	0.338238	0.560848		CMB9-22P13.2	chr11:59053462-79863662	0	0	0.383333	0.01002	chr11:64584987-65683984	0	0.000434	0.581128	0.016032
LINC01213	0.00770666	0.837246	0.189107	0.663661	-0.0389867	0.448872	0.193905	0.659686		LINC01213	chr3:142302477-167113205	0	0	0.317909	0.004008	chr3:149799803-150323157	0	0.000434	0.319904	0.008016
WDR86-AS1	-0.0713484	0.587742	5.02024	0.0250526	-0.298398	0.0633556	7.83231	0.00513205		AC002064.5	chr7:80280626-104138686	0	0	0.733042	0.036072	chr7:87831306-90026247	0	0.003471	0.781928	0.002004
PRKX-AS1	-0.0235129	0.525876	0	1	0.0426383	0.407526	0	1		PRKX-AS1	chrX:3157107-10804721	0	0	0.180818	0.016032	chrX:3448149-9133358	0	0.000217	0.338859	0.008016
DIO3OS	-0.0398623	0.356252	0.175162	0.675564	0.238196	0.0197768	3.16961	0.0750205		DIO3OS	chr14:101980145-105986740	0.240913	0.004057	0.454599	0.024048	chr14:100794404-102607450	0	0.003905	0.499649	0.002004
RP1-140C12.2	-0.0164491	0.735981	0.201785	0.653284	0.0446633	0.562027	0.698275	0.403364		RP1-140C12.2	chr6:165448575-170754268	0.338314	0.00512	0.487091	0.006012	chr6:170643898-170903919	0	0.000434	0.493905	0.01002
RP11-283G6.4	-0.19353	0.0196553	3.54426	0.0597518	-0.323693	0.00409272	6.95308	0.00836749		RP11-626E13.1	chr4:178103382-187331526	0	0	0.520777	0.01002	chr4:186506165-186863867	0	0.00217	0.528786	0.006012
PGM5-AS1	-0.0791984	0.027289	2.78077	0.0954025	0.0489163	0.54072	0.96607	0.325662		PGM5-AS1	chr9:36865025-71050479	0	0	0.237717	0.008016	chr9:37918945-71156205	0	0.000217	0.369574	0.036072
RP11-394I13.3	-0.0116605	0.726173	0.0204972	0.886157	-0.0102875	0.831656	0.46337	0.496053		RP11-394I13.3	chr2:161464707-176614645	0	0	0.660021	0.002004	chr2:174832967-175192260	0	0.000434	0.357757	0.02004
RP11-616M22.1	-0.0110389	0.746457	0.90744	0.340794	0.0307235	0.567995	0.0286668	0.865551		RP11-616M22.1	chr16:1179031-2900436	0.062549	0.00355	0.524302	0.032064	chr16:653503-1349209	0	0.000434	0.336709	0.004008
RP3-449M8.9	-0.0664361	0.551389	0.0139238	0.906068	-0.325669	0.000312079	12.1516	0.000490451		RP11-259O2.1	chr5:1300584-2511129	0	0.002528	0.588418	0.044088	chr5:1428514-2735161	0.174613	0.005207	0.747629	0.006012
RP11-716H6.1	-0.104208	0.156688	0	1	0.081615	0.134224	0	1		RP11-716H6.1	chr11:116067641-129524948	0	0	0.383333	0.01002	chr11:122014622-122323198	0	0.000217	0.625072	0.018036
BFSP2-AS1	-0.000766075	0.983333	0.0933352	0.759979	0.0636007	0.238671	1.09339	0.295722		BFSP2-AS1	chr3:101791793-142205487	0	0	0.312136	0.004008	chr3:133118772-133267331	0	0.000434	0.320452	0.008016
LINC01258	-0.010758	0.831297	0	1	0.0120156	0.869132	0	1		LINC01258	chr4:23720324-46412497	0	0	0.525624	0.01002	chr4:37691330-38758432	0	0.000434	0.368294	0.004008
RP11-739P1.2	0.0409812	0.261153	0	1	0.103477	0.0631841	0	1		RP11-739P1.2	chr4:178103382-187331526	0	0	0.520777	0.01002	chr4:184213558-185307010	0	0.003688	0.528786	0.006012
CTC-232P5.3	-0.0202456	0.562872	0.0795397	0.777922	-0.0261147	0.611879	2.73967e-06	0.998679		CTC-232P5.3	chr19:284018-6851925	0	0	0.358745	0.014028	chr19:5990305-6132627	0	0.003037	0.57922	0.012024
AC002306.1	0.0306321	0.483933	0.953077	0.328937	0.011165	0.855303	0.552906	0.457133		AC002306.1	chr19:7840287-22202166	0	0	0.358745	0.014028	chr19:19639357-19734539	0	0.000434	0.535382	0.01002
LINC00261	-0.0180333	0.64626	0.889579	0.345591	-0.00564131	0.920787	0.104643	0.746327		LINC00261	chr20:17319646-22766828	0	0	0.456603	0.024048	chr20:21703564-22561382	0	0.000434	0	0
RP11-556H2.1	0.00634021	0.873002	0.0423812	0.836895	-0.0475169	0.408111	0.213146	0.644312		RP11-556H2.1	chr16:76914785-80881762	0	0	0.469954	0.026052	chr16:78104021-79291949	0.345641	0.007594	0.551711	0.01002
RP11-545A16.4	-0.0357319	0.342673	1.42983	0.231792	0.0588843	0.341077	0.924231	0.336366		RP11-545A16.4	chr1:158728389-181529752	0.303544	0.004779	0.643316	0.054108	chr1:179559632-180243524	0	0.000217	0.280802	0.006012
RP5-899B16.1	-0.0414722	0.281242	0.0106896	0.917653	-0.0829664	0.154536	0.663173	0.415442		RP5-899B16.1	chr6:135165213-160593253	0	0.001266	0.325607	0.004008	chr6:139349151-142456383	0	0.000217	0.511324	0.012024
RP11-174J11.1	0.0108217	0.738199	0	1	-0.0421403	0.417734	0	1		RP11-174J11.1	chr10:64169448-66368988	0	0	0.519727	0.004008	chr10:65228476-67673297	0.928265	0.010414	0.458154	0.02004
CTD-3154N5.1	0.0462791	0.189884	1.37996	0.240108	-0.0101883	0.844593	0	1		CTD-3154N5.1	chr15:61883910-78222858	0	0	0	0	chr15:74888883-74936528	0	0.000434	0.503446	0.016032
CYP4F26P	0.0122387	0.746614	0	1	-0.0507033	0.403421	0	1		CYP4F26P	chr9:16385303-34561188	0	0	0.241526	0.008016	chr9:33522045-33678144	0	0.000217	0.369988	0.036072
AC096669.1	0.00788696	0.824379	0.219822	0.639176	0.0769346	0.205545	0.140628	0.707658		AC096669.1	chr2:107040337-108982165	0	0	0.3396	0.006012	chr2:107127546-108368648	0	0.000434	0.374039	0.018036
RP13-895J2.3	-0.0609736	0.152827	2.0859	0.148665	0.0453769	0.593795	0.512452	0.47408		RP13-895J2.3	chr12:112170376-133155338	0	0	0.551758	0.03006	chr12:132560957-133045913	0	0.000434	0	0
RP5-1069C8.2	-0.00836735	0.862325	0	1	-0.0354016	0.629236	0	1		RP5-1069C8.2	chr20:9291550-17316016	0.065961	0.003938	0.4816	0.026052	chr20:11910310-13199299	0	0.000434	0	0
LINC00473	-0.0307497	0.476751	1.19859	0.273603	0.157152	0.0708987	2.26046	0.132715		LINC00473	chr6:165448575-170754268	0.338314	0.00512	0.487091	0.006012	chr6:165825265-166583501	0	0.000434	0.537766	0.012024
RP11-849N15.1	0.000121204	0.99705	0.126814	0.721758	-0.0973807	0.0958696	2.54631	0.110552		RP11-849N15.1	chr17:987221-19870723	0	0	0.41005	0.032064	chr17:13971916-16827794	0	0.000217	0.456392	0.014028
CTD-2240J17.1	0.0119721	0.74934	0.832415	0.361575	0.0856052	0.170422	3.63279	0.0566518		CTD-2240J17.1	chr15:80551084-93282691	0	0	0	0	chr15:81618716-82332620	0	0.000434	0.505351	0.016032
CTD-2008L17.2	-0.0350909	0.456271	0.435151	0.509472	0.0479292	0.539419	0.163909	0.685583		CTD-2008L17.2	chr18:46006150-54978496	0	0	0.301618	0.012024	chr18:53745419-54317203	0	0.000217	0.497146	0.008016
AC092155.4	-0.0779377	0.132518	0	1	0.0869807	0.132555	0	1		AC092155.4	chr2:61104446-68329798	0	0	0.17939	0.004008	chr2:62487969-63867074	0	0.000217	0.418405	0.02004
RP11-616M22.2	-0.0544625	0.0881837	1.85188	0.173565	0.0437287	0.431655	0.22828	0.632802		RP11-616M22.2	chr16:1179031-2900436	0.062549	0.00355	0.524302	0.032064	chr16:653503-1349209	0	0.000434	0.336709	0.004008
RP11-254I22.2	0.000539829	0.991251	0	1	0.00223892	0.976961	0	1		RP11-254I22.2	chr5:91399115-98475240	0	0.002988	0.538687	0.036072	chr5:95411447-96091408	0	0.000217	0	0
AC068138.1	-0.0562936	0.152233	0.342996	0.558105	0.0667737	0.417995	0.576006	0.447882		AC068138.1	chr2:225347043-229714953	0	0	0.660021	0.002004	chr2:226522459-227598862	0.309648	0.006943	0.434177	0.024048
RP11-114H23.1	-0.0797664	0.0295538	3.40919	0.0648341	0.0693414	0.255176	1.44281	0.229684		RP11-114H23.1	chr12:66234758-77483908	0	0	0.551226	0.03006	chr12:76083426-76417290	0	0.000434	0	0
CTD-3023L14.2	0.00323481	0.931102	0.00757543	0.930642	0.0230622	0.672283	0.208944	0.647596		CTD-3023L14.2	chr8:8396264-8440562	0.303544	0.004632	0.31285	0.014028	chr8:6781620-8440269	0	0.000217	0.439069	0.008016
CASC9	0.00643169	0.860333	0	1	0.0085466	0.869598	0	1		CASC9	chr8:55051861-109090197	0	0	0.207939	0.012024	chr8:75767776-76799898	0	0.000434	0.439069	0.008016
RP11-173C1.1	-0.164137	0.0375558	5.96104	0.0146254	-0.331356	8.66574e-06	5.86547	0.0154407		RP11-499O7.7	chr10:415240-14700243	0	0	0.519727	0.004008	chr10:3816323-5150852	0	0.003688	0.42359	0.014028
RP11-181B18.1	0.0683322	0.105997	0	1	0.051562	0.429051	0	1		RP11-181B18.1	chr1:67540464-73664609	0	0	0.340576	0.006012	chr1:68965439-70619846	0	0.000434	0.373863	0.008016
RP11-629G13.1	-0.0165411	0.69681	0.000695397	0.978962	0.032598	0.637309	0.422773	0.515557		RP11-629G13.1	chr11:109340788-115913070	0	0	0.383333	0.01002	chr11:112470750-113861261	0	0.000217	0.625656	0.018036
RP11-467C18.1	-0.0353316	0.273377	0.46067	0.497311	-0.0400621	0.395249	0.179735	0.671601		RP11-467C18.1	chr1:56295021-60858061	0	0	0.340576	0.006012	chr1:59031219-62679202	0	0.000217	0.373863	0.008016
RP11-554L12.1	-0.0457552	0.317166	0	1	0.106969	0.0382111	0	1		RP11-554L12.1	chr12:39223566-39541831	0.303544	0.004544	0.509772	0.03006	chr12:39342879-39942371	0	0.000434	0	0
RP11-268G12.1	-0.0503484	0.224506	0.503335	0.478039	0.030399	0.592683	0.348995	0.554683		RP11-268G12.1	chrX:26500734-27363694	0	0	0.180818	0.016032	chrX:26244497-27605356	0	0.002604	0.411907	0.008016
RP11-47P18.1	-0.025214	0.466211	0	1	0.0446149	0.2748	0	1		RP11-47P18.1	chr3:67335708-97279566	0	0	0.367775	0.006012	chr3:79560604-81537864	0	0.000434	0.422817	0.008016
RP11-638F5.2	-0.0184194	0.667087	1.35745	0.24398	0.0470655	0.511274	1.05865	0.303522		RP11-638F5.2	chr12:112170376-133155338	0	0	0.551758	0.03006	chr12:131272250-132552494	0	0.000217	0	0
RP11-88I18.3	-0.0703326	0.142536	0	1	0.102963	0.0721129	0	1		RP11-88I18.3	chr9:36865025-71050479	0	0	0.237717	0.008016	chr9:37918945-71156205	0	0.000217	0.369574	0.036072
AF131215.8	-0.0895466	0.548081	1.50992	0.219152	-0.497063	0.0116997	6.90134	0.00861312		RP11-254F19.4	chr16:81097198-85583983	0	0	0.469954	0.026052	chr16:84940016-85004668	0.743872	0.008896	0.546481	0.012024
CTD-2562J15.6	0.0365992	0.361166	0	1	0.101562	0.0690488	0	1		CTD-2562J15.6	chr19:7840287-22202166	0	0	0.358745	0.014028	chr19:15195724-17002656	0	0.003905	0.598551	0.012024
AC010226.4	-0.572525	0.0080946	4.5586	0.0327539	0.311119	0.370619	1.20211	0.2729		RP4-614C15.3	chr20:56530409-62219648	0	0	0.45868	0.024048	chr20:57763499-58423061	0	0.000217	0	0
LINC00543	-0.0561473	0.177605	1.44358	0.229562	0.0362563	0.579231	0.853164	0.355659		LINC00543	chr13:19450806-48703286	0	0	0.351154	0.01002	chr13:28243796-28568456	1.10481	0.011065	0.578274	0.032064
RP11-153F1.1	0.0160776	0.662913	0.26549	0.606373	0.0647034	0.256069	1.73036	0.188364		RP11-153F1.1	chr1:95155399-119384570	0	0	0.326812	0.006012	chr1:103339111-108026184	0	0.000217	0.373863	0.008016
LINC01412	-0.0297209	0.372295	0.760933	0.383037	0.0185886	0.698408	0.436251	0.508938		LINC01412	chr2:135130907-150765489	0	0	0.660021	0.002004	chr2:144700706-148683962	0	0.000217	0.357695	0.02004
LINC01133	0.0020883	0.953668	0.0408727	0.839784	0.0500498	0.392932	2.44922	0.117583		LINC01133	chr1:158728389-181529752	0.303544	0.004779	0.643316	0.054108	chr1:159896482-160071819	0	0.000217	0.280802	0.006012
RP11-351M16.3	-0.0228686	0.480589	0.605023	0.436668	0.0809224	0.118735	2.31522	0.128113		RP11-351M16.3	chr10:21048775-32448480	0	0	0.519727	0.004008	chr10:28695065-29609271	0	0.000217	0.35204	0.012024
RP11-242F24.1	-0.0550744	0.176981	0.359627	0.548713	0.0551792	0.424995	2.91111	0.0879711		RP11-242F24.1	chr1:5005480-9550248	0	0	0.348913	0.006012	chr1:4858408-6843834	0	0.003688	0.460512	0.01002
RP11-21A7A.4	-0.035718	0.275767	0.376176	0.539657	0.00518748	0.918787	0.394809	0.529783		RP11-21A7A.4	chr11:59053462-79863662	0	0	0.383333	0.01002	chr11:63755961-63964657	0	0.000217	0.581128	0.016032
RP11-89C3.3	-0.0524778	0.098723	1.14867	0.283828	0.0820664	0.204734	0.00296441	0.95658		RP11-89C3.3	chr11:109340788-115913070	0	0	0.383333	0.01002	chr11:110446637-111330986	0	0.000217	0.625656	0.018036
RP11-417O11.5	-0.00855259	0.797575	0.128869	0.719608	0.00234775	0.961622	0.245942	0.619947		RP11-417O11.5	chr10:75773362-85965237	0	0	0.519727	0.004008	chr10:75755531-75876009	1.76407	0.014103	0.50603	0.022044
RP11-160E2.6	-0.00310849	0.930046	0.409485	0.522231	0.0409479	0.436728	1.62572	0.202297		RP11-160E2.6	chr17:987221-19870723	0	0	0.41005	0.032064	chr17:18839263-19152102	0	0.003037	0.484523	0.016032
AC004862.6	0.015319	0.830483	0	1	0.0962881	0.26314	0	1		AC004862.6	chr7:79410073-80191230	0	0	0.733042	0.036072	chr7:79849484-79996110	0	0.003471	0.781928	0.002004
AP001601.2	-0.0233133	0.418676	0.0552044	0.814243	-0.00255607	0.951868	0.00389598	0.95023		AP001601.2	chr21:26999065-30221824	0	0	0.312203	0.01002	chr21:27544108-28286853	0	0.000434	0.360123	0.016032
RP11-21A7A.2	-0.00396297	0.912189	0.0544049	0.815568	0.084176	0.141713	0.0925305	0.760984		RP11-21A7A.2	chr11:59053462-79863662	0	0	0.383333	0.01002	chr11:63755961-63964657	0	0.000217	0.581128	0.016032
RP11-254F19.2	0.00197089	0.95158	0	1	0.0318967	0.50445	0	1		RP11-254F19.2	chr16:81097198-85583983	0	0	0.469954	0.026052	chr16:84176742-84937287	0.775693	0.009112	0.546481	0.012024
RP5-965F6.2	-0.00757444	0.828816	0.15613	0.692745	0.0488787	0.402082	0.243828	0.621455		RP5-965F6.2	chr1:95155399-119384570	0	0	0.326812	0.006012	chr1:112259767-113006804	0	0.000217	0.373863	0.008016
AC114765.1	0.000916057	0.978326	0.354576	0.551534	0.057139	0.273007	1.07799	0.299148		AC114765.1	chr2:212474786-225293000	0	0	0.660021	0.002004	chr2:220358586-222280706	0.309648	0.006943	0.434177	0.024048
RP11-16B13.1	0.00366435	0.922661	0.0563161	0.812416	0.0344611	0.566466	0.131727	0.716649		RP11-16B13.1	chr14:29021928-75424419	0	0	0.41836	0.022044	chr14:60381964-60535197	0	0.000434	0.467911	0.002004
AL035610.2	0.000503286	0.991698	0.00892957	0.924715	0.0625247	0.388075	0.628474	0.427916		AL035610.2	chr21:26999065-30221824	0	0	0.312203	0.01002	chr21:29404932-30240565	0	0.000434	0.360123	0.016032
RP11-5O23.2	-0.079598	0.0337109	2.91948	0.0875162	-0.0438629	0.459371	0.0188074	0.89092		RP11-5O23.2	chr15:78311343-80526610	0	0	0	0	chr15:78552718-78842289	0	0.000217	0.503446	0.016032
RP11-1042B17.3	-0.00615413	0.87265	0	1	0.0687977	0.222657	0	1		RP11-1042B17.3	chr14:29021928-75424419	0	0	0.41836	0.022044	chr14:60975518-61070838	0	0.000434	0.467911	0.002004
RP11-141M1.1	9.42011e-05	0.997946	0	1	-0.00875739	0.872976	0	1		RP11-141M1.1	chr13:19450806-48703286	0	0	0.351154	0.01002	chr13:33668237-33930182	0.342059	0.007594	0.605404	0.03006
AC002511.3	0.11457	0.0230657	2.94118	0.0863474	-0.0636226	0.224891	0.0933204	0.759998		AC002511.3	chr19:35627645-36601592	0	0.002335	0.494299	0.022044	chr19:35779547-35942900	0	0.000217	0.243748	0.002004
RP11-65J3.14	-0.0342224	0.428478	0	1	0.0384376	0.533407	0	1		RP11-65J3.14	chr9:130551711-133812725	0.062549	0.003711	0.379917	0.01002	chr9:132130993-132276011	0	0.000217	0.424973	0.056112
RP4-735C1.4	0.00258447	0.942717	0.897382	0.343485	0.0252221	0.63544	0.476463	0.490029		RP4-735C1.4	chr1:95155399-119384570	0	0	0.326812	0.006012	chr1:110175046-110451190	0	0.000434	0.373863	0.008016
RP4-647C14.2	0.0333659	0.809879	0.104678	0.746286	-0.553643	0.00418144	5.19946	0.0225938		RP11-12A2.3	chr6:135165213-160593253	0	0.001266	0.325607	0.004008	chr6:139349151-142456383	0	0.000217	0.511324	0.012024
RP1-193H18.3	-0.0456491	0.177998	3.46927	0.062519	0.0436454	0.352603	1.12552	0.288734		RP1-193H18.3	chr17:58857126-80917016	0	0	0.442786	0.042084	chr17:66970369-71244166	0	0.000217	0.322747	0.002004
RP11-704M14.1	-0.00249217	0.969787	0	1	-0.107411	0.431306	0	1		RP11-704M14.1	chr4:68304785-81608692	0	0	0.520788	0.01002	chr4:69170865-70319480	0	0.000217	0.368294	0.004008
RP11-297D21.2	-0.0103091	0.804451	0	1	0.0236057	0.686841	0	1		RP11-297D21.2	chr16:59572678-74857287	0	0	0.470097	0.026052	chr16:67459596-67594265	0.309648	0.006943	0.601188	0.008016
RP11-30J20.1	-0.0232099	0.5876	0	1	-0.0051211	0.929609	0	1		RP11-30J20.1	chr8:137536788-143900017	0	0	0.257236	0.014028	chr8:136468534-139141106	0.17223	0.005207	0.544276	0.012024
RP11-436K8.1	-0.0017694	0.966996	1.02578	0.311151	-0.0455861	0.463286	0.0663896	0.796668		RP11-436K8.1	chr1:60874472-63385495	0	0	0.340576	0.006012	chr1:59031219-62679202	0	0.000217	0.373863	0.008016
AC078842.3	0.00686878	0.84755	0.517201	0.472038	0.101022	0.137085	3.80089	0.0512254		AC078842.3	chr7:123920784-138752239	0	0	0.733491	0.04008	chr7:136705214-137559356	0	0.000434	0	0
TCF7L1-IT1	0.026434	0.455288	0	1	0.0874777	0.0756598	0	1		TCF7L1-IT1	chr2:81362478-96502542	0	0	0.17939	0.004008	chr2:85290554-85541628	0	0.000434	0.374039	0.018036
CTD-2001J20.1	-0.0145133	0.706597	0.362705	0.547008	0.0565486	0.336546	0.457864	0.498624		CTD-2001J20.1	chr19:22242054-35249469	0	0	0.335548	0.016032	chr19:30508805-31763236	0	0.000434	0.500971	0.004008
RP11-789C2.1	-0.0210547	0.58086	0	1	0.0158985	0.735952	0	1		RP11-789C2.1	chr4:130808919-137454116	0	0	0.520146	0.01002	chr4:132693271-134852633	0	0.000434	0.362171	0.004008
RP4-539M6.14	0.0770956	0.0767985	0	1	0.174158	0.00657923	0	1		RP4-539M6.14	chr22:22096802-36314893	0	0	0.288911	0.004008	chr22:30575812-31082557	0	0.00217	0.563982	0.180361
RP11-65N13.8	0.00279136	0.936859	0.0426437	0.836398	0.0438451	0.40134	0.416248	0.518815		RP11-65N13.8	chr9:127599308-130549629	0	0	0.290502	0.008016
RP11-642D21.1	-0.0183074	0.644695	0	1	0.0412915	0.454793	0	1		RP11-642D21.1	chr8:55051861-109090197	0	0	0.207939	0.012024	chr8:106325257-106817404	0	0.003037	0.525243	0.01002
FOXD3-AS1	0.0905506	0.0261308	0	1	0.0801988	0.181742	0	1		FOXD3-AS1	chr1:63405794-67466908	0	0	0.340576	0.006012	chr1:63332051-63830479	0	0.000434	0.373863	0.008016
RP11-143N13.2	-0.0825071	0.44542	0	1	0.070317	0.359384	0	1		RP11-143N13.2	chr16:19676433-25670374	0	0	0.511493	0.03006	chr16:20477143-20811779	0	0.000434	0.568627	0.002004
AP000344.3	-0.00291793	0.935406	0.00907113	0.924122	-0.0429533	0.408428	0.844883	0.358004		AP000344.3	chr22:22096802-36314893	0	0	0.288911	0.004008	chr22:22272790-23816388	0	0.000217	0.562161	0.170341
LINC00900	-0.158332	0.337049	1.41274	0.234602	-0.647019	0.000611958	10.4127	0.00125154		RP11-392E22.11	chr9:36865025-71050479	0	0	0.237717	0.008016	chr9:37918945-71156205	0	0.000217	0.369574	0.036072
RP11-783K16.10	-0.0358475	0.387495	0.270908	0.602723	0.0874179	0.143208	3.0605	0.080217		RP11-783K16.10	chr11:59053462-79863662	0	0	0.383333	0.01002	chr11:64051440-64127349	0	0.000434	0.581128	0.016032
LINC01519	-0.0941579	0.0426124	0	1	-0.0174238	0.777835	0	1		LINC01519	chr10:85992174-92802969	0	0	0.519727	0.004008	chr10:86278595-87353898	1.95612	0.014971	0.525325	0.024048
LINC00602	-0.0594723	0.157314	2.02211	0.155024	0.115365	0.0573231	3.74762	0.0528827		LINC00602	chr6:165448575-170754268	0.338314	0.00512	0.487091	0.006012	chr6:165825265-166583501	0	0.000434	0.537766	0.012024
RP11-569G13.2	-0.0206049	0.611981	0	1	-0.0391947	0.523738	0	1		RP11-569G13.2	chr9:96106957-127551136	0	0	0.290502	0.008016	chr9:98284175-99804503	0	0.003905	0.463722	0.054108
PCAT14	-0.0263914	0.533046	0.277312	0.598469	-0.0341933	0.566703	0.0289543	0.864885		PCAT14	chr22:22096802-36314893	0	0	0.288911	0.004008	chr22:23816428-24079593	0	0.000434	0.561646	0.172345
RP11-261N11.8	0.00337413	0.935288	0	1	0.0105903	0.864133	0	1		RP11-261N11.8	chr20:56530409-62219648	0	0	0.45868	0.024048	chr20:61635445-62029711	0	0.000217	0	0
AC073934.6	0.0506985	0.152169	0	1	0.0136202	0.791522	0	1		AC073934.6	chr7:123920784-138752239	0	0	0.733491	0.04008	chr7:127248260-127291243	0	0.000434	0	0
AC002511.2	0.0221483	0.521908	0.356651	0.550372	0.0210331	0.675802	0.00970347	0.92153		AC002511.2	chr19:35627645-36601592	0	0.002335	0.494299	0.022044	chr19:35779547-35942900	0	0.000217	0.243748	0.002004
RP11-208N20.1	-0.0704131	0.0117205	1.88803	0.169424	-0.0677285	0.0999821	0.829818	0.362325		RP11-208N20.1	chr4:137826792-144717706	0	0	0.520146	0.01002	chr4:141786545-144496280	0	0.000217	0.362171	0.004008
RORB-AS1	0.0282049	0.496327	0	1	0.107099	0.0639075	0	1		RORB-AS1	chr9:71196290-85463815	0	0	0.288388	0.008016	chr9:76364228-77303432	0	0.000217	0.459171	0.0501
RP11-804H8.7	0.0511785	0.154624	0.826181	0.363379	0.0526913	0.317462	1.89091	0.169099		RP11-804H8.7	chr3:46120380-61126821	0	0	0.368422	0.006012	chr3:50626657-50686952	0	0.000434	0.31857	0.006012
RP5-834N19.1	-0.0586968	0.110566	3.14717	0.0760587	-0.00313399	0.95331	0.170603	0.679577		RP5-834N19.1	chr1:119610764-120527361	0	0	0.279364	0.008016	chr1:119802551-119955225	0	0.000434	0.280802	0.006012
RP11-127B16.1	-0.0188298	0.688377	0	1	0.0737835	0.114057	0	1		RP11-127B16.1	chr6:78446901-116186861	0	0	0.561694	0.004008	chr6:92231218-95273664	0	0.000217	0.472576	0.014028
RP11-62I21.1	0.00103823	0.977852	0	1	0.0268713	0.622043	0	1		RP11-62I21.1	chr1:244855051-247812431	0.436707	0.006309	0.603011	0.06012	chr1:245293191-245873836	0	0.000434	0.280802	0.006012
LINC00538	0.00554953	0.913453	0	1	0.111222	0.0821784	0	1		LINC00538	chr1:212209607-215338184	0.303544	0.004992	0.631396	0.056112	chr1:213168035-214215773	0	0.000217	0.280802	0.006012
RP11-456O19.3	-0.0231484	0.468591	0.373773	0.540955	0.0336968	0.508646	1.80859	0.178678		RP11-456O19.3	chr18:46006150-54978496	0	0	0.301618	0.012024	chr18:53745419-54317203	0	0.000217	0.497146	0.008016
RP11-173P15.7	0.00843451	0.811047	0.142328	0.705977	0.0147461	0.775397	0.0670818	0.795634		RP11-173P15.7	chr12:112170376-133155338	0	0	0.551758	0.03006	chr12:121027287-121545308	0	0.000217	0	0
AF067845.1	-0.0663268	0.0538684	2.84888	0.0914374	0.0021402	0.965356	0.0262095	0.87139		AF067845.1	chr8:617667-2105733	0	0	0.208873	0.012024	chr8:691344-1702740	0	0.004122	0.439069	0.008016
AC019172.2	-0.0278696	0.560552	0	1	0.0491571	0.401417	0	1		AC019172.2	chr2:484222-19681496	0	0	0.17939	0.004008	chr2:3750259-4074083	0	0.000434	0.419181	0.02004
RARA-AS1	-0.32377	0.174717	0.163725	0.68575	-0.660914	0.0526506	5.64838	0.0174715		RP11-404P21.5	chr14:95996927-101467522	0.240913	0.004057	0.454599	0.024048	chr14:96563784-96719309	0	0.000434	0.499649	0.002004
KB-1448A5.1	-0.0113738	0.760789	0.0690513	0.792723	0.0878612	0.170808	0.98089	0.321979		KB-1448A5.1	chr8:55051861-109090197	0	0	0.207939	0.012024	chr8:97354073-97655880	0	0.000434	0.439069	0.008016
LINC01257	-0.040921	0.280449	1.24167	0.265149	-0.0199039	0.728289	0.203734	0.651723		LINC01257	chr12:112170376-133155338	0	0	0.551758	0.03006	chr12:131272250-132552494	0	0.000217	0	0
AL928742.12	-0.13686	0.183809	0	1	0.0505305	0.462488	0	1		AL928742.12
RP13-895J2.2	-0.0497179	0.167389	1.26468	0.260767	0.00983956	0.860216	0.308972	0.578312		RP13-895J2.2	chr12:112170376-133155338	0	0	0.551758	0.03006	chr12:132560957-133045913	0	0.000434	0	0
RP11-423H2.4	0.0285393	0.395836	0.548679	0.458858	-0.00743532	0.877663	0.0313856	0.859383		RP11-423H2.4	chr5:174075004-180360469	0.436707	0.00693	0.55005	0.038076	chr5:177101851-177424924	0	0.000217	0	0
AC027119.1	-0.00369943	0.93328	0	1	0.132558	0.00809097	0	1		AC027119.1	chr3:2212571-6817664	0	0	0.371472	0.006012	chr3:5295532-8359863	0.309648	0.006943	0.442381	0.008016
NCRNA00250	-0.00798013	0.824102	0	1	0.0164097	0.753281	0	1		NCRNA00250	chr8:118134681-137496901	0	0	0.255671	0.014028	chr8:135811216-136468250	0.309648	0.006726	0.544276	0.012024
RP11-158J3.2	-0.0868	0.0708873	0	1	0.0516433	0.268073	0	1		RP11-158J3.2	chr5:51085083-71305228	0	0	0.515559	0.036072	chr5:60459040-64012489	0	0.000217	0	0
AC005152.3	0.0246926	0.5245	0	1	0.0448987	0.431194	0	1		AC005152.3	chr17:58857126-80917016	0	0	0.442786	0.042084	chr17:66970369-71244166	0	0.000217	0.322747	0.002004
RP11-560I19.1	-0.0326829	0.350154	1.00658	0.315723	0.0396127	0.430326	0.491813	0.48312		RP11-560I19.1	chr7:109776889-122417331	0	0	0.733491	0.04008	chr7:121705506-121956218	0	0.000434	0	0
LINC01065	-0.0240998	0.486707	0	1	-0.00250202	0.960543	0	1		LINC01065	chr13:53303074-57530286	0	0	0.346475	0.01002	chr13:53627354-54388052	1.95612	0.016055	0.599803	0.038076
SLC25A5-AS1	-0.748059	0.0222345	9.88322	0.00166793	0.126716	0.75268	0.354843	0.551384		RP11-160H12.2	chr11:79898315-86813118	0	0	0.383333	0.01002	chr11:83001199-85350822	0	0.000434	0.624323	0.018036
RP11-445K13.2	-0.0172676	0.645347	0	1	-0.0391386	0.491792	0	1		RP11-445K13.2	chr10:415240-14700243	0	0	0.519727	0.004008	chr10:13140065-13685649	0	0.003688	0.42359	0.014028
RP11-274J16.5	-0.11044	0.236168	0	1	0.0338318	0.630206	0	1		RP11-274J16.5	chr9:95360764-96026667	0	0	0.289586	0.008016	chr9:95819963-96078870	0	0.000217	0.446987	0.052104
RP11-1101K5.1	-0.125475	0.0134291	0	1	-0.0422832	0.478834	0	1		RP11-1101K5.1	chr8:109160146-115168901	0	0	0.255671	0.014028	chr8:110544837-113234556	0	0.003905	0.525243	0.01002
RP11-114H23.2	-0.0513052	0.144945	1.72585	0.188942	0.0579653	0.285722	0.745341	0.387955		RP11-114H23.2	chr12:66234758-77483908	0	0	0.551226	0.03006	chr12:76083426-76417290	0	0.000434	0	0
CTB-26E19.1	0.0283898	0.482556	0	1	-0.0245813	0.696023	0	1		CTB-26E19.1	chr5:174075004-180360469	0.436707	0.00693	0.55005	0.038076	chr5:177649986-178022626	0	0.004122	0	0
AP001258.4	-0.0738974	0.703787	0.049385	0.824137	-0.694982	0.0045231	3.84153	0.049998		AP001271.3	chr11:59053462-79863662	0	0	0.383333	0.01002	chr11:70295897-71167449	0	0.000434	0.58522	0.016032
RP4-568B10.1	-0.0135223	0.701357	2.66416	0.102632	0.0538804	0.360992	3.48861	0.0617926		RP4-568B10.1	chr7:104510915-107605282	0	0	0.732988	0.04008	chr7:105245131-105679551	0	0.00217	0.781928	0.002004
RP11-305P14.1	-0.0237987	0.543833	0	1	0.0537301	0.286199	0	1		RP11-305P14.1	chr5:51085083-71305228	0	0	0.515559	0.036072	chr5:65484202-65889311	0	0.003905	0	0
AP000936.4	0.0211594	0.558223	0	1	-0.00820864	0.881871	0	1		AP000936.4	chr11:116067641-129524948	0	0	0.383333	0.01002	chr11:116973250-117048167	0	0.000434	0.624716	0.018036
RNU12	0.0201598	0.636604	0.0292147	0.864284	0.00236061	0.969277	0.386473	0.534159		RNU12	chr22:40415604-43091002	0	0	0.288911	0.004008
RP11-438B23.2	0.0167889	0.690143	0.108631	0.741709	0.149941	0.0346827	2.16152	0.141505		RP11-438B23.2	chr9:16385303-34561188	0	0	0.241526	0.008016	chr9:27574803-30177380	0	0.000434	0.370545	0.036072
AC114765.2	-0.00829079	0.799257	0	1	0.0112417	0.812732	0	1		AC114765.2	chr2:212474786-225293000	0	0	0.660021	0.002004	chr2:220358586-222280706	0.309648	0.006943	0.434177	0.024048
RP11-832A4.7	-0.464775	0.00369401	13.8949	0.000193318	-0.706733	0.000866327	4.23223	0.0396634		RP11-129M6.1	chr14:29021928-75424419	0	0	0.41836	0.022044	chr14:39618686-45426327	0	0.000217	0.467911	0.002004
RP11-44K6.2	0.000953413	0.974354	0	1	0.0106582	0.805119	0	1		RP11-44K6.2	chr8:23570489-54986044	0	0	0.207939	0.012024	chr8:39172027-41756172	0	0.000217	0.439069	0.008016
CTD-2537O9.1	-0.0155838	0.704146	0	1	0.0267196	0.629951	0	1		CTD-2537O9.1	chr11:79898315-86813118	0	0	0.383333	0.01002	chr11:83001199-85350822	0	0.000434	0.624323	0.018036
AL035610.1	0.0230343	0.623649	0	1	0.083662	0.214805	0	1		AL035610.1	chr21:26999065-30221824	0	0	0.312203	0.01002	chr21:29404932-30240565	0	0.000434	0.360123	0.016032
AC011298.2	-0.0260591	0.499386	0.000217024	0.988246	0.048402	0.437452	3.11698	0.0774802		AC011298.2	chr2:240987844-242476062	0	0	0.660021	0.002004	chr2:241496767-241936268	0.309648	0.006943	0.436835	0.024048
RP11-1252I4.2	0.0206413	0.53569	0.314593	0.574876	0.00634726	0.897361	2.46155e-05	0.996041		RP11-1252I4.2	chr5:174075004-180360469	0.436707	0.00693	0.55005	0.038076	chr5:177101851-177424924	0	0.000217	0	0
AC096669.2	0.00152715	0.95788	0.485356	0.486006	0.0239399	0.588469	0.0912558	0.762587		AC096669.2	chr2:107040337-108982165	0	0	0.3396	0.006012	chr2:107127546-108368648	0	0.000434	0.374039	0.018036
AC093843.1	-0.0367691	0.267624	1.49999	0.220672	-0.0141589	0.770767	0.117155	0.732141		AC093843.1	chr2:212474786-225293000	0	0	0.660021	0.002004	chr2:220358586-222280706	0.309648	0.006943	0.434177	0.024048
MIR4500HG	-0.069491	0.210675	0	1	0.0998317	0.123107	0	1		MIR4500HG	chr13:83936687-89065729	0	0	0.345674	0.01002	chr13:88075637-88270567	0.273105	0.006292	0.587788	0.032064
RP11-21A7A.3	-0.0351423	0.363473	0	1	0.0789297	0.114665	0	1		RP11-21A7A.3	chr11:59053462-79863662	0	0	0.383333	0.01002	chr11:63755961-63964657	0	0.000217	0.581128	0.016032
RP11-384G23.1	-0.0512071	0.435728	0	1	0.0780804	0.25489	0	1		RP11-384G23.1	chr13:53303074-57530286	0	0	0.346475	0.01002	chr13:53627354-54388052	1.95612	0.016055	0.599803	0.038076
RP11-123K19.1	-0.105262	0.0156055	0	1	0.126869	0.0100106	0	1		RP11-123K19.1	chr9:127599308-130549629	0	0	0.290502	0.008016	chr9:128040831-129982879	0	0.000217	0.424973	0.056112
LINC00940	0.00128089	0.971069	0.000535714	0.981534	0.0562171	0.278336	0.690228	0.406087		LINC00940	chr12:889902-2787850	0	0	0.470287	0.026052	chr12:1901485-2120558	0	0.003905	0.858999	0.002004
RP11-64D22.5	-0.057962	0.146396	0	1	-0.0898911	0.197462	0	1		RP11-64D22.5	chr3:142302477-167113205	0	0	0.317909	0.004008	chr3:151104053-152186217	0	0.000217	0.319904	0.008016
RP11-756P10.2	0.0599841	0.284996	0	1	0.160117	0.0191704	0	1		RP11-756P10.2
RP11-469A15.2	0.0362659	0.251878	0	1	-0.000967837	0.98396	0	1		RP11-469A15.2	chr1:196013973-212118738	0.303544	0.004992	0.630945	0.056112	chr1:200348624-200853433	0	0.000434	0.280802	0.006012
FAM167A-AS1	-0.0312163	0.370112	0.066448	0.79658	0.00826443	0.876571	0.272879	0.601407		FAM167A-AS1	chr8:9781486-13355424	0	0	0.208873	0.012024	chr8:11225910-11296337	0	0.000434	0.439069	0.008016
RP11-293M10.2	-0.0459148	0.228222	0.539665	0.462572	-0.0350385	0.528765	0.136475	0.711811		RP11-293M10.2	chr14:75479644-75929017	0	0	0.420297	0.022044	chr14:75319212-75889233	0	0.003471	0.633013	0.004008
RP11-680F20.9	-0.0766498	0.0835862	0	1	0.0691557	0.200613	0	1		RP11-680F20.9	chr11:116067641-129524948	0	0	0.383333	0.01002	chr11:124986092-125795451	0	0.000217	0.625072	0.018036
RP11-406O23.2	-0.0111519	0.738464	0	1	0.00148576	0.975878	0	1		RP11-406O23.2	chr9:96106957-127551136	0	0	0.290502	0.008016	chr9:112279239-112717235	0.309648	0.006943	0.42371	0.056112
LINC01532	-0.0173465	0.673251	0.36608	0.545149	0.0567125	0.338419	0.375592	0.539972		LINC01532	chr19:22242054-35249469	0	0	0.335548	0.016032	chr19:24052992-29724513	0	0.000217	0.458543	0.004008
RP11-715H19.2	-0.0604948	0.0410641	2.46975	0.116057	0.105948	0.108029	0.911545	0.339705		RP11-715H19.2	chr12:63528709-64529707	0.338314	0.005283	0.582305	0.032064	chr12:63397284-64205990	0	0.000217	0	0
CTB-32H22.1	-0.0780279	0.0395889	0	1	0.0329638	0.504657	0	1		CTB-32H22.1	chr5:153043017-174065864	0.436707	0.00693	0.550925	0.038076	chr5:172388212-174206527	0	0.000217	0	0
FGF10-AS1	0.0574418	0.186556	0	1	0.183821	0.00380103	0	1		FGF10-AS1	chr5:36285965-50133344	0	0.002423	0.586193	0.044088	chr5:43492812-44822200	0	0.000217	0	0
RP11-138I17.1	0.00878274	0.871074	0	1	-0.027351	0.756859	0	1		RP11-138I17.1	chr4:137826792-144717706	0	0	0.520146	0.01002	chr4:136839283-138947838	0	0.000434	0.362171	0.004008
RP5-1024C24.1	-0.0339456	0.287412	1.76113	0.184484	0.0690869	0.215015	0.296188	0.586282		RP5-1024C24.1	chr11:4772053-32645553	0	0	0.451574	0.012024	chr11:30251660-31524202	0	0.000217	0.54085	0.014028
AC093326.3	0.0182757	0.547716	0	1	0.0373988	0.402923	0	1		AC093326.3	chr2:484222-19681496	0	0	0.17939	0.004008	chr2:484222-678386	0	0.000217	0.419181	0.02004
RP11-148O21.3	0.0407111	0.229839	0	1	0.0716431	0.155703	0	1		RP11-148O21.3	chr8:9781486-13355424	0	0	0.208873	0.012024	chr8:11332782-11623456	0	0.000434	0.439069	0.008016
RP3-442L6.4	0.00200658	0.974315	0	1	0.111287	0.138562	0	1		RP3-442L6.4	chr6:37987864-51816684	0	0	0.588573	0.004008	chr6:47199144-49759015	0	0.000217	0.222076	0.008016
DOCK9-AS2	-0.0759514	0.663691	3.77617	0.0519876	-0.74903	0.0012395	5.08868	0.0240825		RP11-418J17.3	chr1:119610764-120527361	0	0	0.279364	0.008016	chr1:119802551-119955225	0	0.000434	0.280802	0.006012
AC026167.1	-0.0369245	0.419011	0	1	0.012105	0.83225	0	1		AC026167.1	chr3:2212571-6817664	0	0	0.371472	0.006012	chr3:5295532-8359863	0.309648	0.006943	0.442381	0.008016
RP11-299L17.3	-0.0606169	0.0759629	3.69587	0.0545472	0.0428122	0.409018	0.060027	0.806453		RP11-299L17.3	chr14:77451108-94555248	0	0	0.420297	0.022044	chr14:81691061-82924597	0	0.000434	0.467911	0.002004
RP11-456O19.5	0.0311071	0.348929	1.93915	0.163761	0.0556161	0.260618	0.785203	0.375555		RP11-456O19.5	chr18:46006150-54978496	0	0	0.301618	0.012024	chr18:52818009-53745173	0	0.000434	0.497146	0.008016
CTB-164N12.1	-0.0290399	0.474415	0	1	0.0105822	0.852646	0	1		CTB-164N12.1	chr5:153043017-174065864	0.436707	0.00693	0.550925	0.038076	chr5:172388212-174206527	0	0.000217	0	0
RP11-680F20.5	0.00650389	0.852373	0	1	0.0701381	0.15869	0	1		RP11-680F20.5	chr11:116067641-129524948	0	0	0.383333	0.01002	chr11:125795625-126069031	0	0.000434	0.625072	0.018036
RP11-612B6.2	-0.386717	0.119359	1.36114	0.243339	-1.40993	0.000274923	5.06788	0.0243732		RP11-57C13.6	chr10:85992174-92802969	0	0	0.519727	0.004008	chr10:89167411-89413057	1.95189	0.014754	0.525325	0.024048
RP4-666F24.3	-0.0339769	0.412921	0	1	0.0223708	0.681487	0	1		RP4-666F24.3	chr1:95155399-119384570	0	0	0.326812	0.006012	chr1:115572365-116164698	0	0.000217	0.280802	0.006012
RP11-495K9.6	-0.0349561	0.369518	1.00465	0.316188	0.000809535	0.988622	0.0373826	0.846688		RP11-495K9.6	chr12:112170376-133155338	0	0	0.551758	0.03006	chr12:131272250-132552494	0	0.000217	0	0
RP11-305F18.1	0.0148388	0.656318	0	1	0.060445	0.216698	0	1		RP11-305F18.1	chrX:32828410-38698066	0	0	0.180818	0.016032	chrX:30873422-34033669	0	0.000434	0.34233	0.008016
RP11-238K6.1	0.0479846	0.222325	0.56176	0.453552	0.0587415	0.315699	0.730372	0.392763		RP11-238K6.1	chr8:137536788-143900017	0	0	0.257236	0.014028	chr8:136468534-139141106	0.17223	0.005207	0.544276	0.012024
AC011523.2	-0.0327686	0.377123	0	1	0.03598	0.45079	0	1		AC011523.2	chr19:43986023-52822696	0	0	0.491942	0.02004	chr19:51322312-51488556	0	0.000217	0.252157	0.002004
CTC-360P9.2	-0.00759975	0.882181	0	1	0.142425	0.00918812	0	1		CTC-360P9.2	chr19:22242054-35249469	0	0	0.335548	0.016032	chr19:31764851-33208235	0	0.000217	0.500971	0.004008
RP11-1105O14.1	-0.0381458	0.297877	0	1	0.0739628	0.115787	0	1		RP11-1105O14.1	chr8:14658092-23534018	0	0	0.208873	0.012024	chr8:18261027-19670881	0	0.000434	0.439069	0.008016
RP11-464C19.3	-0.0124265	0.737605	0	1	-0.0213192	0.697532	0	1		RP11-464C19.3	chr10:415240-14700243	0	0	0.519727	0.004008	chr10:3816323-5150852	0	0.003688	0.42359	0.014028
RP11-956J14.1	-0.0628826	0.128116	0	1	0.0271223	0.593227	0	1		RP11-956J14.1	chr8:55051861-109090197	0	0	0.207939	0.012024	chr8:73919464-74881349	0	0.000217	0.439069	0.008016
RP11-306O13.1	-0.00413563	0.911179	0	1	0.0343434	0.504778	0	1		RP11-306O13.1	chr6:135165213-160593253	0	0.001266	0.325607	0.004008	chr6:153479616-154678012	0	0.000217	0.511324	0.012024
RP11-707A18.1	-0.042524	0.277648	0.689738	0.406253	0.055936	0.275524	0.797168	0.371941		RP11-707A18.1	chr4:64521011-68269052	0	0	0.520788	0.01002	chr4:58358399-67144538	0	0.000217	0.368294	0.004008
RP11-406A9.2	-0.0389673	0.409309	0	1	0.0480743	0.382956	0	1		RP11-406A9.2	chr14:77451108-94555248	0	0	0.420297	0.022044	chr14:82925331-86098848	0	0.000217	0.467911	0.002004
RP11-731F5.1	0.01317	0.692096	0.33949	0.560124	0.0453919	0.358819	0.549047	0.458707		RP11-731F5.1
LINC01014	-0.0355921	0.315221	0	1	0.0757252	0.110461	0	1		LINC01014	chr3:169807423-182891855	0	0	0.309396	0.004008	chr3:177473339-178733773	0	0.000434	0.319904	0.008016
AC005796.2	-0.0769579	0.062009	0	1	0.0917265	0.0604396	0	1		AC005796.2	chr19:7840287-22202166	0	0	0.358745	0.014028	chr19:17189468-19620857	0	0.003905	0.598551	0.012024
AC118345.1	-0.0340718	0.384374	0	1	0.0819954	0.0714931	0	1		AC118345.1	chr2:61104446-68329798	0	0	0.17939	0.004008	chr2:65768775-66586934	0	0.000217	0.418405	0.02004
RP11-30G8.1	-0.166077	0.059172	0	1	0.0555401	0.280464	0	1		RP11-30G8.1	chr15:23687685-46828748	0	0	0	0	chr15:27195928-27995513	0	0.004122	0.408995	0.014028
RP11-459C13.1	-0.0385566	0.218696	0.411413	0.521253	0.0218833	0.636864	0.00630501	0.936711		RP11-459C13.1	chr17:987221-19870723	0	0	0.41005	0.032064	chr17:2203025-5672737	0	0.003905	0.54394	0.016032
LINC01384	-0.00060687	0.984127	0.68845	0.406692	-0.0129932	0.771701	0.0515578	0.820374		LINC01384	chr20:17319646-22766828	0	0	0.456603	0.024048	chr20:22561479-23034274	0	0.000217	0	0
RP4-710M3.2	0.00462031	0.890507	0	1	0.0786694	0.0948302	0	1		RP4-710M3.2	chr11:4772053-32645553	0	0	0.451574	0.012024	chr11:30251660-31524202	0	0.000217	0.54085	0.014028
CTD-2194A8.2	-0.0863327	0.156194	0	1	0.0484679	0.460882	0	1		CTD-2194A8.2	chr16:19676433-25670374	0	0	0.511493	0.03006	chr16:19722753-20474036	0	0.000217	0.568627	0.002004
AC002383.2	-0.07248	0.120438	0	1	0.0456238	0.369122	0	1		AC002383.2	chr7:80280626-104138686	0	0	0.733042	0.036072	chr7:87831306-90026247	0	0.003471	0.781928	0.002004
AC007091.1	-0.0193649	0.637994	0	1	0.0268503	0.62156	0	1		AC007091.1	chr7:17800816-24772834	0	0	0.733438	0.036072	chr7:17983807-19788774	0	0.000434	0	0
EPHA5-AS1	-0.00713418	0.834635	0	1	0.0411033	0.40297	0	1		EPHA5-AS1	chr4:64521011-68269052	0	0	0.520788	0.01002	chr4:58358399-67144538	0	0.000217	0.368294	0.004008
RP11-301G7.1	-0.0237222	0.425433	0.366662	0.544829	0.0242816	0.570564	0.00135895	0.970593		RP11-301G7.1	chr8:23570489-54986044	0	0	0.207939	0.012024	chr8:39172027-41756172	0	0.000217	0.439069	0.008016
RP11-429A20.3	-0.015822	0.74355	0	1	0.0754086	0.201766	0	1		RP11-429A20.3	chr12:3174351-9310151	0	0	0.470287	0.026052	chr12:4916812-5640225	0	0.003905	0.858999	0.002004
RP11-120A1.1	-0.0329167	0.426337	0	1	0.0804704	0.0988567	0	1		RP11-120A1.1	chr4:10625400-23642040	0	0	0.525624	0.01002	chr4:20727494-22344395	0	0.003905	0.368294	0.004008
RP11-429A20.4	-0.0369041	0.43667	0	1	0.044049	0.444807	0	1		RP11-429A20.4	chr12:3174351-9310151	0	0	0.470287	0.026052	chr12:4916812-5640225	0	0.003905	0.858999	0.002004
RP11-566H8.3	-0.00273021	0.956086	0	1	0.0982833	0.062632	0	1		RP11-566H8.3	chr8:23570489-54986044	0	0	0.207939	0.012024	chr8:30673945-31452282	0	0.000434	0.439069	0.008016
RP11-1022B3.1	-0.0612818	0.0511971	3.60703	0.0575357	0.0170242	0.67885	0.0013498	0.970693		RP11-1022B3.1	chr12:63528709-64529707	0.338314	0.005283	0.582305	0.032064	chr12:63397284-64205990	0	0.000217	0	0
RP11-807H7.2	-0.0480777	0.212172	0	1	0.0701503	0.106614	0	1		RP11-807H7.2	chr4:64521011-68269052	0	0	0.520788	0.01002	chr4:58358399-67144538	0	0.000217	0.368294	0.004008
CTC-400I9.1	-0.00283559	0.949554	0	1	0.0939428	0.0616853	0	1		CTC-400I9.1	chr19:22242054-35249469	0	0	0.335548	0.016032	chr19:30508805-31763236	0	0.000434	0.500971	0.004008
